# Supplementary material for: Expanded Hepatic Progenitor Cells Featured with Aggregation of α‐Synuclein Contribute to Pathologic Bile Duct Regeneration in Biliary Atresia
Source: Adv Sci (Weinh). 2026 Jun 29:e76054. Online ahead of print. doi: 10.1002/advs.76054 (PMC13336565; doi:10.1002/advs.76054)
Supplement: Supplementary file 4 — Supporting File 4: advs76054‐sup‐0004‐Data.xlsx. [file ADVS-9999-e76054-s005.xlsx]

## Sheet: DR gene set
GENE NAME
EPCAM
KRT19
KRT7
TGFB1
TGFB2
IL6
PDGFB
CTGF
CXCL12
TNF
NCAM1
BCL2
ADRB1
CCL2
VCAM1
CXCL16
VEGFA
IL1B
TACSTD2
PROM1
ICAM1
CD40
IL8
HGF
EDN1
ADRB2
IGF1
CXCR4
IGF1R
FLT1
KDR
TEK
TGFBR2
CXCL8
CMOT
NGF
HTR1A
HTR1B

## Sheet: Differenticational TFs
						Transcriptional factors
					Hepatocyte differentication	CAMTA1	ID3	YBX1	ARID4B	SMARCC1	HES1	HNF4A
						HMGB3	TFAM	HMGA2	GTF3A	HMGB1	ZNF90	SUB1
						CUX2	NR1I3	ESR1	CREBL2	ZHX3	KLF9	THRB
						HMGA1	LIN28B	PPARA	RORA
					Cholangiocyte differentication	HNF1B	ONECUT1	NFE2	NFE3	ELF4	NPAS2	SMAD5
						POU6F1	ETS1	GRHL2	NFATC2	KLF11	ETV6	NFIC
						TFCP2L1	IKZF2	TRPS1	TEAD1	MXD4	SALL2	JUNB
						HEY1	JUN	PBX1	ZNF281	ELF3	KDM5B	SOX6
						BCL11A	STAT1	STAT4	BBX	TFDP2	ZNF827	TEAD2
						SOX4	ZSCAN16	MAFK	CREB5	ZKSCAN1	GLIS3	TGIF1
						EHF	MYRF	ZBTB44	KLF6	ZNF22	ARID5B	ZNF532
						OVOL2	TCF7L2	ELF1	TEAD4	TOX3	SOX9	GATA6
						NFATC1	KLF5	FOS	ID2

## Sheet: Intersection of DGEs
List 1: DGEs of PFFs-CLC organoids			List 2: DGEs of EpCAM+ cell-derived CLC organoids of BA			379 common genes
GENE NAME	log2FoldChange		GENE NAME	log2FoldChange		GENE NAME
CLCA1	26.8267		APOA2	8.00774		ITIH2
GP2	13.3011		ALDOB	5.30583		SERPINA1
PRSS2	12.7186		TTR	5.16009		AMBP
APOB	12.0485		RBP4	4.90495		TCN1
ITIH2	11.9075		A2M	3.85518		SERPINA5
SERPINA1	11.863		AKR1C2	3.72031		TTR
AMBP	11.7491		SLC47A1	3.6857		AGT
AGTR1	11.6238		AMBP	3.43627		ALDH1A1
DKK1	11.093		TSKU	3.33781		A1CF
HABP2	11.03		ITGA7	3.33071		NT5E
CDH6	10.8997		AKR1C1	3.00572		RBP4
TCN1	10.8774		ITIH2	2.99525		SLC47A1
DAB1	10.7303		SERPINA1	2.99232		APOA2
MMP1	10.7169		SLC22A18	2.97438		GCNT3
FGA	10.665		METTL7B	2.9442		PAH
UGT2B11	10.5306		AKR1B10	2.75925		MAOB
SCN7A	10.491		CES2	2.6977		GPX2
SERPINA5	10.4821		POR	2.51982		HGD
TM4SF4	10.4626		SULT1A1	2.51239		ST6GAL1
GATA4	10.439		SERPINE2	2.50343		STEAP1
HHEX	10.0199		VNN1	2.49919		HSD17B2
MMRN1	9.99288		FTL	2.4266		NPC1L1
PDGFRA	9.93855		TCN1	2.40482		CEACAM1
FST	9.8629		NPL	2.31013		RPH3AL
RGS1	9.80934		AGT	2.29989		EPDR1
TM4SF1	9.7531		ASS1	2.2838		GJB1
CALB1	9.69289		SDC1	2.2787		CIDEB
CBLIF	9.68782		SLC51A	2.26814		MPV17L
CCDC198	9.56625		KLC4	2.2551		CARD10
SPINK1	9.53985		EPHX2	2.25313		A2M
LOC124904295	9.52899		OAF	2.20999		F5
DCX	9.49211		SLC35C1	2.17455		CCDC113
LOC105371264	9.48896		GPX3	2.17312		DEPTOR
PRSS1	9.46751		SERINC2	2.16106		UGT2A3
FMOD	9.46608		PBLD	2.1346		NR0B2
CADPS	9.42664		ADAM19	2.13291		CLGN
LOC124909415	9.25566		DHRS3	2.10312		TMEM37
PRRG3	9.25265		SLC16A4	2.10078		HNF4A
LOC105375138	9.20952		ST6GAL1	2.09506		EPS8L3
HEPACAM2	8.98981		EHHADH	2.08889		CP
TTR	8.9895		FKBP11	2.07363		DHRS3
LYZ	8.94849		CLU	2.07276		DNAJC22
ST6GALNAC1	8.92421		GCNT3	2.06417		VASH1
CLDN18	8.92005		PTGR1	2.05787		DMRTA1
SERPINA6	8.86356		SQSTM1	2.03201		SHH
LINC02038	8.85367		PLIN2	2.02846		NR6A1
KLHL14	8.83987		DEPTOR	2.01589		RAP1GAP
TFF1	8.80844		RAMP1	2.01323		SERPINE2
SLC6A19	8.76893		FAH	1.9942		METTL7B
CRLF1	8.6806		PROS1	1.97608		HKDC1
TTYH1	8.65621		MRNIP	1.97323		SORD
TFF2	8.64953		SELENOP	1.96753		INPP1
ST8SIA3	8.59626		AQP11	1.92623		BAAT
CCDC141	8.58425		ACSS3	1.92387		RHOF
AMHR2	8.55292		ABHD2	1.9195		ADGRV1
LOC101929773	8.53795		MPP1	1.90711		NOSTRIN
LOC124906270	8.53495		A1CF	1.8918		FNDC4
ONECUT2	8.47895		ABCC6	1.88063		C5
A4GNT	8.46996		CCDC152	1.85318		PROS1
LOC643855	8.46397		PDE3B	1.80054		NQO2
KCNH5	8.46209		MPV17L	1.77572		RPP25
AGT	8.44312		TIMP1	1.76978		ABCC6
CNTN3	8.41708		QPRT	1.76365		PIGZ
CALCA	8.41178		RBKS	1.75512		HS3ST3B1
MIR122HG	8.39789		CDO1	1.74843		ITGA7
CACNA1E	8.36059		CPM	1.74043		SLC12A7
LOC105374056	8.25056		NDRG2	1.73697		TMEM131L
ENPP2	8.20338		ORMDL3	1.73628		IL15RA
CD3D	8.17841		SLC25A20	1.72117		FMO5
LOC105374709	8.17133		CIDEB	1.71608		AKR1C3
SULT1C2	8.13903		FMO5	1.70801		F2R
SERPINA4	8.13334		CGREF1	1.70448		PON2
CLDN11	8.1209		FCGRT	1.70209		AKR1C1
AGR2	8.0599		ALDH1A1	1.6977		TNFRSF10B
LOC105374206	8.05495		OCEL1	1.69356		MAST3
FGF18	8.03607		TTC38	1.69163		HSPA12A
GRIA3	8.03403		CBR1	1.69151		NACC2
ALDH1A1	7.95578		C2orf72	1.68629		CDIP1
LOC105369401	7.92431		FN1	1.6846		TMEM38A
SULT1E1	7.92147		LPCAT3	1.67895		TRNP1
LOC107986275	7.9091		C16orf45	1.67527		HSD17B11
LOC124906301	7.88084		CTSA	1.67107		RSPH1
VTN	7.86662		WFS1	1.6623		STRIP2
SLC43A1	7.80928		ALDH2	1.65804		DENND2C
SERPINA11	7.76693		KALRN	1.6553		SEMA4G
PGA4	7.75698		ACP2	1.64921		C2orf72
SCGN	7.75026		GCAT	1.64764		C2CD2
A1CF	7.74798		HYAL1	1.64099		EPHX2
TAC1	7.70954		TPST2	1.63944		NQO1
PAQR9	7.69		KHK	1.63734		CYP2J2
COLCA2	7.65938		MT2A	1.63631		ACVR1B
LOC101928535	7.63045		ACADVL	1.61322		TMEM144
PYY	7.61355		ENTPD5	1.59679		CLU
TCF21	7.60992		ATP6V0A1	1.59631		TACC2
SLITRK4	7.59534		HIST1H4H	1.58696		STAT5B
ONECUT1	7.5703		GMDS	1.58668		DECR1
NNMT	7.56821		ENPP1	1.57516		MYC
PTPRT	7.52387		AC011405.1	1.5698		GLDC
NOX3	7.521		DEPDC7	1.56902		TOMM40L
SMIM31	7.50143		CP	1.5689		COQ8A
TFF3	7.49429		MLLT11	1.56671		PLXNA2
NCAPD2P1	7.48025		PAH	1.5523		GALM
SLCO5A1	7.44939		GJB2	1.54928		WFS1
CTSE	7.43985		DECR2	1.5464		SIRPA
NEFM	7.42197		NR0B2	1.54159		SCAMP5
GUCA2B	7.41452		DAB2	1.54007		ALDH2
TUNAR	7.40407		SIL1	1.53653		ABHD6
LINC02772	7.38314		CEACAM1	1.53517		ALDH1B1
PPP4R4	7.35891		PSAP	1.53284		PKIG
LOC124905236	7.33462		ABCB1	1.53246		SMCO4
LOC102724419	7.32864		SCPEP1	1.52619		CSRP1
CSMD3	7.30498		IL22RA1	1.52422		CBR1
ASB4	7.30148		TOMM40L	1.52006		ZNF516
NT5E	7.29112		GAMT	1.51914		GCH1
PLP1	7.28081		BCAS1	1.5191		SPR
RBP4	7.27478		HKDC1	1.51635		MICAL1
LOC101928419	7.2598		ATP7B	1.51382		SOD2
NR2F1	7.25798		SCRN2	1.50932		PLIN2
SPTSSB	7.23911		AC026462.3	1.5082		SFXN5
AFP	7.20493		RHBDD2	1.50603		SERPINI1
SLC47A1	7.17864		SLC16A2	1.50146		PLTP
JAKMIP2	7.1699		NR1I3	1.496		MSRB1
ADAM23	7.15714		ALDH6A1	1.49235		DSTNP2
SGIP1	7.14189		SULT1B1	1.48645		UGDH
PGA5	7.11046		TMEM37	1.48035		YPEL2
TBX18	7.09347		KYAT1	1.47906		SULT1A1
PGAP4	7.07696		TMEM45B	1.47468		PPFIBP2
ACOX2	7.07579		CTSD	1.47092		RGS3
GABBR2	7.0585		RARRES2	1.4656		FTL
ADH1A	7.05139		HIST1H4I	1.46134		ALDH6A1
NETO1	7.03617		GNPTG	1.45976		TGIF1
TINAG	7.03272		NIPSNAP1	1.45909		THEM4
CFAP126	7.03224		APOL2	1.4549		TMEM98
UBE2L2	7.03214		SERPINI1	1.4531		C20orf96
MASP1	7.00119		NOP9	1.45301		GMDS
COL19A1	6.99737		CRYL1	1.45195		SLC25A29
C8orf34-AS1	6.98809		LIPE-AS1	1.4463		RCAN1
LINC02489	6.98213		RETSAT	1.44146		SLC39A14
KCNJ3	6.96585		SMPD1	1.43677		RBKS
ITLN1	6.94136		MAST3	1.43647		HLA-A
LOC124901699	6.94026		HGD	1.43108		SGCB
LHX1	6.9118		TPCN1	1.43012		WDR77
APOA2	6.89446		SORD	1.42755		NIPAL2
CABCOCO1	6.89201		FNDC4	1.42525		ZCCHC24
LOC101928499	6.88245		STIM1	1.42106		SMPDL3B
CASP10	6.87018		CYP3A5	1.41761		EXOSC5
C8orf34	6.84771		NAGPA	1.4029		RIDA
B3GALT1	6.84043		UGT2B15	1.39829		HDHD5
LOC101928948	6.80359		NECTIN2	1.39697		CCDC157
GCNT3	6.76929		RTKN	1.39356		NAGPA
MECOM	6.76171		BEST1	1.39111		PPP2R1B
CHRDL1	6.74848		ALDH1B1	1.38801		TST
ZEB1	6.74596		HIST1H2BK	1.38643		ACSS3
RFPL2	6.7198		ADGRE5	1.38637		VASH1-AS1
CRMP1	6.70103		C5	1.3857		FXN
PIK3AP1	6.69723		CRAT	1.38446		GLA
PAH	6.69314		FTH1	1.38439		DCUN1D3
PDX1	6.67572		HIST2H2BE	1.38417		ALDH5A1
LINC02616	6.67551		AC011511.5	1.37962		FUCA2
LOC124901021	6.66051		PPT2-EGFL8	1.37828		GSTA4
MAOB	6.6559		HIST1H2BD	1.37561		TNFRSF10D
LOC107985232	6.6427		FLVCR2	1.36919		POMGNT2
GPX2	6.64001		HSD3B7	1.36785		TTC28
IL1RAPL1	6.63233		PLTP	1.36245		PRDX1
DCC	6.63122		AGPAT1	1.35987		GOLM1
RGN	6.61439		SCAMP5	1.35925		C1RL
TUSC7	6.61231		RRBP1	1.35634		COLGALT1
KCNQ2	6.61121		UGT2A3	1.35205		IDH1
LOC105369842	6.61092		TPP1	1.34973		MGST1
KCNIP1	6.59474		MT-ND5	1.34946		GPX1
RHOH	6.59332		PQLC1	1.34885		NEIL2
CHST2	6.58919		SPR	1.34133		DGAT1
ZNF280B	6.5854		IL15RA	1.33392		GAS8
RGS5	6.57337		TMEM140	1.33243		RRAGD
FREM1	6.56562		CST3	1.33055		RABEPK
DGAT2	6.55789		GOT1	1.32715		TANGO6
ST8SIA2	6.53879		PEPD	1.32272		EPB41
SERPINA10	6.53866		ABLIM3	1.3212		SPRY4
F10	6.53533		SLC35F6	1.31933		NEU3
LINC00261	6.53336		TMED9	1.30964		TRIM8
EBF2	6.52397		GPRC5C	1.30572		TCTN1
GBP4	6.50115		IFI6	1.30156		EEF2KMT
KCTD8	6.48108		BSG	1.3014		SRD5A3
TERLR1	6.46083		TGM2	1.2963		SCCPDH
MEOX2	6.45548		ALAS1	1.29075		AMPD2
LOC105373575	6.43485		SFXN5	1.28535		PRPS1
MSMB	6.42875		IFITM2	1.27758		TMEM177
LINC01091	6.40145		DGAT1	1.27617		RASSF4
ITLN2	6.38735		GLMP	1.27062		RPP40
SLITRK2	6.3847		PLBD2	1.26904		SDC1
LOC124902190	6.37589		RAPGEF1	1.26795		MRPL16
LOC105370751	6.36583		MT-ND6	1.26753		HTATIP2
ITGA10	6.3583		RAP1GAP	1.26627		SGPL1
GAL	6.3493		SLC12A7	1.26606		SIK3
GABRB2	6.342		EVA1A	1.26122		GK
MN1	6.33904		CTSB	1.26093		PGPEP1
FGG	6.32564		TAPBP	1.25707		MYDGF
FCER1G	6.32207		MASP2	1.25611		PHYH
PCDH10	6.31215		SLC46A1	1.2556		SMAP2
RAB3C	6.30663		GJB1	1.25454		ALDH18A1
PPY	6.30568		SEMA6A	1.24859		NOMO1
PAK5	6.29826		APOL1	1.24739		TTC39C
CFB	6.27743		COQ8A	1.24289		PFKFB3
LINC01889	6.27623		HLA-C	1.24069		MORC2-AS1
TMEM59L	6.27469		GPX2	1.23408		BRD3
SLC6A14	6.27286		ACOX3	1.23395		SLC27A5
LHFPL3	6.26911		CMBL	1.22813		MIPEP
MOGAT1	6.25991		TTC39C	1.22713		TXNDC12
PELI2	6.25983		SGK2	1.22674		LETM1
HNF1A-AS1	6.25753		URM1	1.22666		GCAT
HGD	6.24071		CXCL16	1.2246		PPT2
CENPVL3	6.23979		PNPO	1.22452		ATP6V0B
SLC9A2	6.22668		H6PD	1.2234		PLEKHH1
ZNF835	6.22205		LCN2	1.22238		SNN
TERT	6.21243		PRR13	1.21601		RRP9
ST6GAL1	6.20791		ADHFE1	1.21574		PRDX4
MTTP	6.20673		ZFP36	1.21562		CNP
DGKB	6.19869		EPAS1	1.21438		LRRC8A
LOC100131041	6.19705		HIST1H2AC	1.21174		HYOU1
C8A	6.17616		AKR1C3	1.20791		TSKU
SYT6	6.17284		ABHD6	1.20766		ZNF814
TDRD15	6.16265		SYVN1	1.206		ZHX2
SPATA16	6.15787		EMG1	1.20404		ATF7IP2
RPS23P1	6.15449		HSD17B2	1.20121		RRP12
LOC124909454	6.14262		PMVK	1.20084		ABHD3
UGT2B10	6.13684		PCTP	1.19888		PNPO
PARVB	6.13569		GPR108	1.19801		KLHL21
ADD2	6.12054		ADGRV1	1.19264		ROBO1
TAGLN3	6.11693		PEBP1	1.19003		PCYT2
LOC646548	6.1156		CARD10	1.18671		SLC46A1
SLC22A3	6.09783		ABCB8	1.18664		GPI
ICAM1	6.09733		SBF1	1.18317		SERPINB1
RHOJ	6.08481		SCAMP2	1.1822		GNPDA1
ARMC3	6.07768		ARHGEF10L	1.1807		LGMN
STEAP1	6.07416		TST	1.1794		UBE2D4
COL9A1	6.07197		IL32	1.16981		TMC6
VSIG1	6.05832		CPT1A	1.16574		WDR74
HYDIN	6.04075		SLC35D1	1.16536		TPST2
LOC124902472	6.03568		PSTK	1.16282		LAP3
UGT2B7	6.03347		PLOD1	1.16205		LSM12
SYT4	6.03071		CDIP1	1.16182		TCTN3
B3GNT3	6.01965		C19orf12	1.15539		CNPY2
FAM167A	6.01469		SLC9A8	1.15426		CTSB
ELAVL4	5.99836		CPQ	1.15188		MCCC2
PLA2G2A	5.99828		TNFRSF1A	1.15148		RMDN2
BMP3	5.99691		NEK6	1.14985		CHD1L
ADGRL4	5.99096		ALG1	1.14855		PTP4A1
GAL3ST3	5.97643		CTNS	1.14795		SRPRB
SEL1L3	5.96609		SLC36A1	1.14793		HSD17B10
SLC26A9	5.95446		LTBR	1.14763		FAM126A
GJA4	5.95162		BLNK	1.14599		HSCB
CFAP276	5.94676		TUBA4A	1.14571		TXNRD1
LOC105377123	5.9461		ASB13	1.1452		GRPEL1
GALNT14	5.93879		TRIM16L	1.14449		SSBP3
RPS3AP19	5.93577		AC005021.1	1.14278		TBC1D16
ISX	5.93059		PBXIP1	1.14133		CCDC50
LOC107986103	5.91875		ETFB	1.13663		SLC45A4
CCDC178	5.91813		LHPP	1.13434		CHP1
HSD17B2	5.91674		UNKL	1.13428		PVR
KCNJ16	5.90272		CDKN1A	1.13414		FAM162A
ONECUT3	5.90168		CARM1	1.13131		IMP4
TOX3	5.90039		C11orf24	1.13058		UTP4
LOC124905222	5.88935		AC092115.2	1.13032		BYSL
DNAJC12	5.88719		CAT	1.12623		TXNL4B
DPYSL5	5.86478		STK40	1.12346		TMX2
CFAP46	5.86384		RITA1	1.12123		TBCCD1
LOC105371680	5.86267		CYP2J2	1.11812		FN1
CAPN8	5.85542		SHISA5	1.1145		DPH2
GC	5.84987		PEX5	1.11317		SLC25A25-AS1
DAW1	5.83766		TMEM79	1.11266		DHODH
MRAP2	5.82989		ADM	1.11044		RCL1
BCL2L14	5.82799		NPC1L1	1.11014		L3HYPDH
MEGF10	5.81497		SPATA20	1.10688		CYTH1
FOXA3	5.81051		TMEM177	1.10427		BUD23
PECAM1	5.80567		TMEM120A	1.10298		DNAJC1
HMGCS2	5.80312		CYB5R3	1.10249		DHRS7
LOC124903989	5.79614		CD151	1.10217		CAT
SKOR2	5.76276		TICAM1	1.10144		TIMM23
LOC101928217	5.75996		AC018521.2	1.10064		NDUFC2
LOC105371456	5.75863		ATP6V0E2	1.09625		MARCKSL1
SLC19A3	5.74488		EIF4G1	1.09367		NDUFS2
SLC38A11	5.7376		MICAL1	1.09324		NIPSNAP1
GUCY1A2	5.72313		HTATIP2	1.09312		SLC35B4
NPY1R	5.71703		THNSL2	1.09241		AKR1B1
SOAT2	5.71546		TLN1	1.09229		BORCS5
SHISA2	5.71508		AC010542.2	1.09034		PSMB5
CDH12	5.71507		F5	1.08742		AFMID
GPR50	5.71038		NEU1	1.08547		EMG1
MYH4	5.70577		STK16	1.08136		OXA1L
NALF1-IT1	5.6873		GABARAP	1.08037		NOL6
CAPSL	5.6853		LGALS3BP	1.07831		UNC13B
LOC102723636	5.67193		COLGALT1	1.07803		BLOC1S3
NPC1L1	5.67042		GSTK1	1.07699		DAP
LAMA1	5.66988		P3H1	1.07528		ETFB
MNX1-AS1	5.65878		LINC00506	1.07421		USP22
KAAG1	5.65629		TAPBPL	1.07191		PLPBP
FGB	5.65581		AKR7A2	1.07165		PSPH
DCDC1	5.65572		NQO1	1.07123		PPIF
TMPRSS3	5.65314		RIPOR1	1.07041		SENP5
RPL37P15	5.64979		ENTPD6	1.07005		AKR1A1
LOC105377016	5.64968		HSF1	1.06791		PAIP2
RPSAP33	5.6475		LRPAP1	1.06668		UBIAD1
LOC112268081	5.64417		BBOF1	1.0658		ENTPD7
LOC105377265	5.64255		C19orf66	1.06429		HACD3
LINC00901	5.64221		MSRB1	1.06282		ARPC5L
RPS3AP31	5.64116		CD82	1.06259		COA4
MYO3A	5.63962		CRELD1	1.06211		PGD
HAPLN3	5.63609		ATXN2L	1.06065		MARVELD2
CEACAM1	5.62821		EPS8L3	1.06006		TSPAN3
AKR1D1	5.62467		GCDH	1.05979		DHRS7B
STEAP2	5.6216		MOCOS	1.05968		DDX28
LEFTY1	5.59693		CLPB	1.05743		TRIM27
C5orf49	5.59614		HIST1H2BJ	1.05677		PFKM
ITPRID1	5.59059		GANAB	1.05629		POLRMT
MPP2	5.58512		GABARAPL1	1.05619		PSTK
C5-OT1	5.58245		SLC23A2	1.05541		GFM2
ODAD2	5.57553		PGPEP1	1.05332		GSTO1
PNMA8C	5.57474		SUOX	1.05307		ANO10
RPH3AL	5.56954		ACSF3	1.05183		URB1
AOX1	5.56068		MAP2K3	1.05075		SIAE
PREX2	5.55877		FASN	1.04828		SLC31A1
LINC02905	5.55749		CCDC107	1.04812		GHITM
S100P	5.55603		NAGLU	1.0455		AATF
VSNL1	5.54998		SLC37A4	1.04496		TMEM120B
NR5A2	5.54978		USP19	1.04468		SFXN4
PLEKHB1	5.54877		DNPH1	1.04417		TMEM41A
SPAG6	5.54795		PLEKHM1	1.04357		TMEM164
PALMD	5.54598		TUBG2	1.04301		GSR
BMERB1	5.54027		CNPPD1	1.04281		TWNK
FSTL5	5.53896		HSPA12A	1.04279		EARS2
PLA2G12B	5.53775		NFS1	1.04242		THOC5
DCDC2	5.53774		GBP2	1.0413		EMC1
RFTN1	5.52466		CTSL	1.04111		MRPS7
CFAP221	5.51408		SF3B4	1.04057		NDUFS3
TBXAS1	5.51293		ABHD14B	1.03829		EXT1
TF	5.5122		MAFG	1.03652		LEPROTL1
COLCA1	5.51119		CROT	1.03649		CCT3
LOC124903677	5.50588		TMEM205	1.03584		DAP3
MFNG	5.49862		FBP1	1.03471		GGCX
VIL1	5.49107		PIGZ	1.03448		SMIM12
RTN1	5.47055		ACSL4	1.03436		IFNAR2
LOC105373485	5.46655		ECH1	1.03312		AIFM1
LINC02535	5.45886		CYB5A	1.0312		TMEM192
LOC105377267	5.45399		B4GALT7	1.03067		AHCY
C3orf86	5.45387		DFNA5	1.03058		ASAH2B
ORM2	5.44166		MYH14	1.03024		FEM1A
KLF9	5.4399		AL031320.2	1.03008		RMND1
KEL	5.42984		PLOD3	1.02994		ANAPC7
ST8SIA1	5.42823		SULF2	1.02976		DPAGT1
DYNLT5	5.42071		MGLL	1.02965		TSFM
DUOXA2	5.416		AUP1	1.02947		BPHL
EPDR1	5.41243		OGG1	1.02839		MTFMT
FGFRL1	5.41135		CCDC120	1.02801		RNF115
NRG3	5.40962		CD74	1.02781		PSMD1
SOX2	5.4027		AIFM1	1.02433		LYRM4
SPX	5.40012		PIR	1.02201		GOT2
ZFPM2	5.39395		C17orf51	1.02115		CDK9
LOC105374996	5.39105		HMGCL	1.019		PTDSS1
LOC107985164	5.38912		TMBIM1	1.01737		PITHD1
DEUP1	5.38849		ALG3	1.01643		AKIRIN1
LOC102725048	5.38556		SELENOW	1.01522		TIGAR
DRAIC	5.38548		AC092142.1	1.01491		C12orf43
CFAP299	5.38251		HDHD3	1.0149		UBB
RSAD2	5.38033		VPS18	1.01438		SUPV3L1
C7	5.37983		HAGH	1.01406		EMC10
TSPAN18	5.3791		AC008750.4	1.014		PITPNA
GJB1	5.37492		OS9	1.0133		IFNGR1
CAMK2N1	5.37466		STX10	1.01324		PARL
VCAN	5.37445		ASCC2	1.00881		LINC00888
GATA6	5.37381		AIFM2	1.00874		ISCA1
BST2	5.37328		RAD23A	1.00706		NDUFA8
CCAT1	5.37278		PLK3	1.0028		NDUFAB1
C2CD4B	5.36926		LRRC8D	1.0023		EXT2
NEFL	5.358		DPP3	1.00141		ZNF587
DYRK3	5.35602		ATP6V0D1	1.00094		MTHFS
LOC101926953	5.34502		PEX10	1.00092		TIMM10B
LPAR4	5.33976		FADS2	0.9978		OGFOD1
XIRP2	5.32245		HM13	0.997284		MLEC
SLC39A5	5.32235		RBM42	0.996236		RPL17
LOC124906109	5.31904		HEXA	0.995655
C3orf70	5.3166		FBXO2	0.995602
SENCR	5.31368		NLRX1	0.992452
PCOLCE2	5.31041		TUBB2A	0.992342
LOC124900853	5.30193		SLC39A11	0.990233
LOC100421670	5.3012		SLC9A3R1	0.989625
CXCL5	5.2997		STRIP2	0.98946
BEX1	5.29736		VAC14	0.985681
PGAM2	5.29481		CCDC159	0.985557
DACT2	5.29081		PIGT	0.985487
SLC4A11	5.28889		TMEM53	0.984156
LOC102725148	5.28434		NCKIPSD	0.982319
LOC105376010	5.27533		NCLN	0.980291
ANKFN1	5.27015		POLR2A	0.978183
POU2AF1	5.26424		KIAA1161	0.977482
ARHGAP16P	5.2511		NIPAL2	0.977333
MAPK12	5.24888		PPP6R2	0.974333
SERPINF1	5.24486		ITPR1	0.973219
FLI1	5.24454		MRPL2	0.972565
LOC124903162	5.24153		AC020909.3	0.971817
CIDEB	5.2399		ABCC3	0.971654
FGFR4	5.23975		H1F0	0.971398
LOC107984449	5.23686		SLC35A2	0.971023
LOC124904196	5.23543		C8orf4	0.970674
PLLP	5.23318		HIST1H3H	0.970046
PLPPR1	5.23018		C16orf58	0.968966
LOC105371967	5.22966		GPR157	0.968365
FXYD6	5.22847		SLC39A7	0.967448
FRMD3-AS1	5.22456		ARAF	0.967092
SLC28A2	5.22388		B4GAT1	0.966985
LOC100422026	5.21043		NME4	0.963269
DIO1	5.19967		LRRC8A	0.963193
RALYL	5.19636		TEX264	0.96296
CPB2	5.19606		SLC22A23	0.962034
PROC	5.18866		TMEM38A	0.96131
CAPN9	5.18597		KIAA2013	0.961242
GREM1	5.18349		PITRM1-AS1	0.959239
CHGA	5.18126		TJAP1	0.958637
AHSG	5.17831		ULK3	0.957985
CDR1	5.17448		ZFYVE27	0.956503
MPV17L	5.17392		RCAN1	0.954676
SFRP5	5.17386		GALNS	0.953697
SLCO5A1-AS1	5.17171		PARP12	0.952008
RAB3B	5.1712		NDUFS2	0.950094
CLDN2	5.162		PLXNA3	0.949596
RPL31P55	5.16118		LMAN2	0.949548
RASSF5	5.15896		TANGO6	0.948697
LOC112268093	5.15378		SLC25A23	0.948682
SDK2	5.14827		SSBP3	0.948348
PSAPL1	5.14792		SEPT6	0.946871
PGF	5.143		MINDY1	0.945759
DDC	5.13865		PON2	0.944299
FMN2	5.13271		HNF4A	0.942788
LOC124909356	5.13165		CD99	0.942611
LOC105377329	5.13087		STX5	0.942215
HRK	5.11375		TMEM144	0.941775
CARD10	5.10746		GSS	0.941128
CAPN13	5.10428		SHH	0.940253
A2M	5.09023		ATG9A	0.937408
LINC01224	5.08969		SHC1	0.937231
LOC105377864	5.08799		GALNT2	0.937142
GAPDHP66	5.08641		CCDC113	0.93697
HNF1B	5.08311		RABGGTA	0.936512
HOGA1	5.07554		ABCF3	0.936092
TARID	5.05744		NOL3	0.935051
LOC105379064	5.05287		GRN	0.935016
LINC01843	5.05049		SLC39A14	0.933552
NPY5R	5.04464		GPAA1	0.932989
FGF13	5.03942		TOLLIP	0.930099
DCAF12L1	5.03866		ITPKC	0.929791
LINC02015	5.03323		AP000769.1	0.929696
APOA1	5.0332		EFCAB5	0.928379
VDAC2P2	5.02923		PON3	0.927787
SEPTIN3	5.02799		PITRM1	0.927731
ARL14	5.02412		DGKQ	0.927586
GCK	5.0214		MGAT4B	0.926033
LINC00479	5.01925		MAGED1	0.923916
LAMP5	5.01769		MYO18A	0.923748
FAM78B	5.01764		NOP14-AS1	0.923266
SIX1	5.0058		SPATA2	0.922793
TACR3	5.00419		ASPHD1	0.921923
TNFAIP8L3	5.00205		AC108751.4	0.919772
TRPC3	4.99704		LONP1	0.91896
SSTR2	4.99521		SCAP	0.91831
MNX1	4.9896		FAM212B	0.918036
APOH	4.98799		MGAT1	0.915487
SLC5A7	4.98496		EIF5A	0.915068
CCN3	4.98344		TECPR1	0.91481
LOC105374284	4.98281		HMOX2	0.914677
EDIL3	4.98114		TKT	0.914573
STEAP3	4.97299		EFNB1	0.912508
LOC644135	4.9711		RASSF4	0.912018
LOC105373903	4.97044		SIGMAR1	0.90949
F5	4.96387		PLXNB2	0.90907
ELMO1	4.96326		SLC38A10	0.908917
JAM3	4.95856		BAIAP3	0.908216
PCDHA1	4.9568		DHRS12	0.908147
RAMP2	4.95377		CPPED1	0.907785
SOX8	4.9537		TARS2	0.907055
SLC22A8	4.95308		AC009690.2	0.906392
LOC124901262	4.94638		AC009779.2	0.90603
ADAMTSL3	4.9397		AC025165.2	0.90583
LGALS12	4.93672		CCDC69	0.905573
SCN9A	4.93333		CYB561D2	0.90542
CA4	4.93105		PECR	0.904998
ADGRB3	4.92678		AC073254.1	0.904685
LOC100131557	4.92525		SRD5A3	0.903783
LOC105370062	4.92173		C16orf70	0.903603
TCEAL5	4.92054		HLA-E	0.902428
FGF13-AS1	4.9198		IGSF8	0.902077
LOC124901753	4.9152		SRPRA	0.900909
PGM5P4-AS1	4.90182		TNFRSF12A	0.9005
NPBWR1	4.90004		PIGO	0.900216
GPRIN3	4.89924		HPCAL1	0.899777
LOC105375102	4.89367		NAA60	0.899572
PLAAT5	4.8894		SURF4	0.897705
DLGAP1-AS5	4.87803		NFIC	0.897393
LINC01612	4.87421		GRHPR	0.895361
CD200	4.86831		ARSE	0.895166
LOC105370353	4.86447		FLYWCH1	0.894735
LOC100130353	4.86347		RHOC	0.892774
PDZRN4	4.85819		NOSTRIN	0.892304
CXCL3	4.85574		IVD	0.892281
GREB1	4.85488		CCS	0.891451
LOC124900856	4.85105		LRRC28	0.891299
PODXL2	4.84831		SOD2	0.891159
MLXIPL	4.84823		AMPD2	0.890431
LOC101929045	4.83742		MRPL41	0.889565
SOBP	4.83642		RNF123	0.888927
LOC124904239	4.83242		BCAP31	0.887805
ABCC6P2	4.82965		SIAE	0.886645
F2	4.82933		AC016738.1	0.886582
NKX2-5	4.82443		BORCS5	0.886523
EDN3	4.8237		CHMP7	0.886389
UGT2B26P	4.82075		ATP6AP1	0.88547
LOC105378748	4.81518		ACAA1	0.885288
LOC105377873	4.81438		COASY	0.884099
LOC100420955	4.81351		TMEM63A	0.883729
ALKAL1	4.81165		MVK	0.883161
LOC105375235	4.80585		TMEM9	0.882923
LDB2	4.80544		PDAP1	0.882395
DRC7	4.80315		CYB5R1	0.881113
TM4SF18	4.80165		GNAI2	0.880976
CPAMD8	4.78928		IRAK2	0.880409
LINC02562	4.78795		SLC4A2	0.880064
GLYATL2	4.77731		TMED3	0.879656
ADAMTS4	4.76275		CAP2	0.877374
FZD4	4.75754		CISD3	0.876598
CLDN1	4.75694		COQ6	0.876075
FAM151A	4.75333		P4HB	0.875452
LYPD1	4.75221		RANBP3	0.875358
IGFBP6	4.75006		AL358790.1	0.875198
PLPP2	4.74939		ECHS1	0.874763
ARHGEF15	4.74907		VAT1	0.874574
LRCOL1	4.74776		CFL1	0.87167
LOC107985770	4.74136		ZNF846	0.87097
HSD11B2	4.7376		ABAT	0.870702
SLIT1	4.73377		UBAC2	0.870479
ITGB8-AS1	4.72875		CHID1	0.870379
RPL17P22	4.72874		SRD5A3-AS1	0.870283
SMIM6	4.72796		NCSTN	0.869534
KLHL1	4.72504		PML	0.869099
CCDC170	4.72483		MAN2C1	0.867878
RN7SL749P	4.71812		EEF2KMT	0.867108
CCDC113	4.71575		SLC3A2	0.866615
CR2	4.71149		PXDC1	0.866589
NEGR1	4.71148		RIDA	0.8661
DEPTOR	4.70907		MARCH2	0.865535
LOC124909397	4.70118		PARS2	0.864813
LINC02197	4.69771		MVP	0.864134
LOC124901310	4.69272		TMEM41A	0.863775
NR2F1-AS1	4.69004		LGMN	0.863399
LOC107984597	4.6889		ARMC7	0.862458
HULC	4.68647		TNFRSF14	0.862151
SLC7A7	4.68308		SAT2	0.861461
LINC00211	4.66916		FAM117A	0.861447
FAM153B	4.66134		SERPINH1	0.86009
THEMIS2	4.66055		ZDHHC9	0.858577
KRT8P2	4.65883		HHLA3	0.858511
FAM66B	4.65673		IQSEC1	0.857712
CFAP61	4.65649		SIRT2	0.856368
ACAN	4.65635		C1orf115	0.856147
CFAP91	4.6531		DESI1	0.855623
BEX5	4.65306		ZFAND3	0.855541
LOXL1-AS1	4.65288		RAB4B	0.853628
PPP1R42	4.64629		EPHA1	0.853166
CBLN2	4.64133		PAQR5	0.852604
DPEP1	4.63395		QDPR	0.851843
ZNF630-AS1	4.63349		OAS1	0.85168
SLC18A1	4.62999		TK2	0.848003
LOC105374128	4.62968		PIGH	0.847583
LINC02625	4.62746		CAPN5	0.847423
MSR1	4.62408		GM2A	0.846866
VWA3A	4.61933		KIAA0319L	0.846523
LOC124903192	4.61837		MT-RNR1	0.846374
GRM8	4.61756		PIN1	0.84594
UGT2A3	4.61707		VRK3	0.845261
GHRL	4.61212		AP1M1	0.843831
C2CD4A	4.61209		TXNRD2	0.842769
MAGEA5P	4.60754		AGFG2	0.84217
OLFML2B	4.60728		DUS1L	0.84163
EXOC3L4	4.60702		MAN1A1	0.841286
LOC124900476	4.60252		ZSWIM8	0.840799
ART3	4.59093		TSACC	0.840125
CFAP52	4.59008		TUSC2	0.839336
PDE6B-AS1	4.5845		PHKA2	0.838651
ECEL1	4.58289		ECHDC2	0.838201
TUBB4A	4.58083		HLA-A	0.837882
CEROX1	4.57461		RNF5	0.837794
ADH6	4.57292		RER1	0.837434
MIR99AHG	4.5723		MSRA	0.835909
TMEM26	4.57205		ERP29	0.835787
SERPINF2	4.5715		ATP6V0B	0.835679
PDE7B	4.56949		LACTB2-AS1	0.835239
FABP1	4.56102		SOX13	0.835048
CTD-2154B17.1	4.54843		CIB1	0.834925
PGM5P3-AS1	4.54821		GPX1	0.834216
NR0B2	4.54126		SLC25A25-AS1	0.833743
LOC107984537	4.53789		NPDC1	0.8337
APOC2	4.53281		TUFM	0.831459
PCSK6	4.52978		RETREG3	0.831182
UGT3A1	4.52971		KDELR1	0.830993
APOC4-APOC2	4.52966		TMEM131L	0.830882
RDH12	4.52512		MLYCD	0.830277
LOC105379244	4.52085		PHYH	0.830204
DLGAP1	4.51967		COL18A1	0.829662
SUGCT-AS1	4.51809		BCKDK	0.829033
TEX11	4.51702		PACS2	0.828337
TUBAP13	4.5066		TMEM98	0.827136
MMP16	4.50574		SMAP2	0.825248
LRIG3-DT	4.50531		GSTA4	0.825146
PCP4L1	4.50322		CD276	0.824675
PDK4	4.50153		AP000892.3	0.823513
GNG2	4.50026		MECR	0.823149
PLUT	4.49868		AC114271.1	0.823021
AKR1B1P3	4.49854		FUCA2	0.82163
JAK3	4.49314		ADI1	0.821128
EDIL3-DT	4.48969		ENTPD7	0.821095
KRTCAP3	4.48752		GBF1	0.821086
FAM3B	4.47579		BNIP3	0.820862
ITPKA	4.47159		NUDT16L1	0.819692
CLGN	4.46922		PABPN1	0.81888
REEP1	4.46483		VAMP5	0.818847
SEC14L6	4.45817		SEC14L2	0.818736
LOC101928230	4.45574		TOP1MT	0.818481
NFATC1	4.45442		AC090772.4	0.818211
PLA1A	4.45404		AP2M1	0.81592
ASB9	4.45298		NGRN	0.815042
LOC124901422	4.45032		MIR22HG	0.814866
ARHGEF28	4.44738		DUS2	0.814564
PCBP3	4.44621		PSPH	0.814296
LINC01140	4.44535		HHAT	0.814292
ESAM	4.44349		ILVBL	0.812553
LOC105378511	4.44298		GLA	0.812175
TMEM251P1	4.43478		APMAP	0.81181
LAMA4	4.42621		TUBGCP6	0.811786
TEK	4.4256		GUK1	0.811599
MATN3	4.41989		ATPAF2	0.81049
TMEM37	4.41696		PCYT2	0.81012
TM4SF1-AS1	4.4149		IFITM3	0.810061
TENM1	4.41306		SUPT6H	0.809571
BTBD11	4.41021		TMEM214	0.809132
PNMA3	4.40794		SMPDL3B	0.808504
FGF5	4.40303		DHCR7	0.808276
ADAMTS16	4.4008		TCF25	0.808119
ARSL	4.39776		NRBP1	0.807575
SCG2	4.39762		WDR45	0.807326
SEZ6L	4.39692		FAM69A	0.807074
SMLR1	4.39673		PSMG3-AS1	0.806947
LOC100131257	4.39457		DHDDS	0.805395
UGT2B28	4.39396		SDHA	0.805285
LINC02893	4.3939		TPRG1L	0.805006
FMO7P	4.39315		MGST1	0.804756
MBOAT4	4.38801		SH3BGRL3	0.804045
BMPR1B	4.38474		RPP25L	0.80404
ST13P9	4.37759		WBP1L	0.8035
CCL20	4.37464		AP1B1	0.803481
LOC124902964	4.36837		DHRSX	0.803378
NOVA1	4.36809		SLC2A8	0.802865
GLYATL1	4.36492		TRAPPC3	0.802784
CPED1	4.36267		TMED1	0.802473
ZNF474	4.36208		APRT	0.802355
LOC124904469	4.3547		VAMP1	0.801447
LOC124901500	4.35443		TNFRSF10C	0.801074
LOC105370508	4.34646		MGC16275	0.801057
EBF1	4.34359		TRAP1	0.800625
MAST1	4.34358		KDELR3	0.800067
NBAT1	4.34218		AC010973.2	0.799963
HNF4A	4.33586		GALM	0.799916
PON1	4.33231		BORCS8	0.798755
CECR2	4.33222		SPRYD3	0.798508
CHST6	4.32969		AL136988.1	0.798077
DPP6	4.32909		HECTD3	0.797796
LOC124901877	4.32772		IFRD2	0.79757
EPS8L3	4.32431		PSMD3	0.796902
CNR1	4.32364		SLC35C2	0.79643
SNCAIP	4.32158		SNX32	0.795342
TCF24	4.31645		CDK10	0.794371
PLAC1	4.31318		LINC00239	0.793528
CARD11	4.31276		MT-ND2	0.792661
NPR3	4.30994		PKIG	0.79237
FOLH1	4.30729		NPB	0.792019
PDK4-AS1	4.30481		ACADSB	0.791744
NID1	4.30425		TACO1	0.791513
LOC112267900	4.29826		EXTL3	0.791093
POU3F2	4.29776		C17orf62	0.791046
B3GNT7	4.2975		FBXO31	0.791042
NBL1	4.29682		DNAJC30	0.790846
LOC105374721	4.2907		MKL1	0.790655
NALF2	4.28214		USB1	0.789538
LOC101928202	4.28106		BCAS3	0.789466
FOXA1	4.27917		PPT2	0.78936
LOC100422300	4.27898		PFKFB3	0.789325
LINC00632	4.27881		TJP3	0.788181
PPIAP14	4.2787		TMEM179B	0.788004
FGL1	4.27826		CD63	0.787038
LOC107986068	4.2773		DLEC1	0.785684
CP	4.27533		ERGIC1	0.785416
RASGEF1A	4.27035		PLCG1	0.785196
CPB1	4.26937		TFPI	0.783627
HCN1	4.26847		AAMP	0.78359
ACSL5	4.26404		SHMT1	0.783117
LGALS2	4.25908		RCC1L	0.782927
IGSF5	4.25244		SDC4	0.782684
P2RX5	4.24588		TRPC4AP	0.782636
ADAMTS16-DT	4.23958		NECTIN1	0.7811
PHACTR2-AS1	4.23786		GLS2	0.780842
ANKRD55	4.23726		RHOF	0.780779
SHE	4.23471		AL391832.1	0.780315
MAGEA11	4.2332		DOK4	0.779842
RNF125	4.23075		IPO13	0.779761
FABP5P7	4.2299		LINC00526	0.779363
ACOT6	4.22898		LINC00624	0.779047
ITGA5	4.22721		ADRM1	0.778771
SLC17A1	4.2268		MRM3	0.777497
LOC105377015	4.22546		TM7SF2	0.77686
LOXL1	4.22235		TMC6	0.776691
ARNT2	4.22171		CNDP2	0.776691
MICB	4.21765		DDA1	0.776573
GDF15	4.21094		DEAF1	0.776335
PRRX2	4.2091		PRADC1	0.774824
GATA5	4.20441		SLX4	0.774325
SPATA17	4.20428		NADK	0.772959
SAMD13	4.20365		WDR1	0.772764
C22orf15	4.20235		ADGRA2	0.772689
LOC107985958	4.20205		APH1A	0.772458
STAT5A	4.20121		TNIP1	0.772315
FAM174B	4.20056		BRF2	0.771247
TCEAL2	4.19836		HLA-B	0.771243
LOC101929638	4.19688		ACOT2	0.771181
LOC105373585	4.19641		SCAMP3	0.7708
ADGRG7	4.195		TBRG4	0.7706
PKHD1	4.19489		L3HYPDH	0.770509
MAP6	4.19357		AL365203.1	0.770507
SOX9-AS1	4.19336		TFE3	0.770327
LOC105369151	4.19242		AC069234.2	0.768618
LIPC	4.19212		ACO1	0.768529
GLP1R	4.18742		BCL6	0.768414
GCNT4	4.18431		SCCPDH	0.767511
LOC124906314	4.18156		AC145207.3	0.765393
VWCE	4.18126		LIPA	0.765356
HAPLN4	4.17912		SLC40A1	0.764769
KIRREL2	4.17525		TOR1B	0.764393
ABCC4	4.17451		WDR13	0.764255
LOC107985593	4.17142		SEMA4G	0.764197
NAV2-AS4	4.16458		MX1	0.764145
LOC124908047	4.16382		ATAT1	0.763449
B3GAT1	4.16062		SPTLC3	0.763374
TERF2IPP1	4.16051		UBXN11	0.762528
PCAT14	4.1576		TAX1BP3	0.761599
LINC00574	4.15694		UROS	0.760349
DHRS3	4.15583		EMC10	0.760039
PLIN5	4.15278		ATG13	0.759229
RPL13P5	4.15153		DPP4	0.75766
TEKT2	4.14868		ACOT8	0.757054
SGCZ	4.14736		TLCD1	0.756943
IL18R1	4.13503		ATP6V0E2-AS1	0.756421
GATM	4.13444		DDRGK1	0.756167
LOC124901636	4.13272		DLGAP4-AS1	0.755666
SLCO1A2	4.12916		RNASEH1-AS1	0.755065
CHRD	4.12755		GTF3C1	0.754246
LINC00907	4.12349		APEH	0.754204
MMP10	4.12218		HYOU1	0.753999
MYO1G	4.12158		DLGAP4	0.752689
CA2	4.11652		POLDIP2	0.752621
ACY3	4.11469		ABCD4	0.752618
LOC124900660	4.10846		DOLK	0.752302
NALF1	4.10582		SPRYD4	0.752128
S1PR1	4.10387		BLVRB	0.751335
CNTNAP3P2	4.10365		KCTD21	0.750245
LOC105371480	4.10209		MYDGF	0.749673
SAXO2	4.10124		DNAJC22	0.749494
ZNF157	4.09875		GSTZ1	0.748833
EFCAB12	4.09868		GSR	0.748725
LOC105369927	4.09678		MXD3	0.748415
ALPK3	4.09468		DNASE1	0.747794
ADAM3B	4.09312		CLEC16A	0.747557
FNDC1	4.09309		TXLNA	0.747388
LOC101927238	4.0914		TMEM120B	0.746876
RPS3AP44	4.08897		AGAP3	0.746578
INSC	4.08453		GDPGP1	0.74544
PGM5P4	4.08216		METTL22	0.744934
IFIT6P	4.08172		FLAD1	0.744801
AGMO	4.07923		TMEM164	0.744623
CPEB1	4.06975		HPS5	0.744463
SLC43A3	4.06927		TMUB2	0.744086
DNAJC22	4.06732		SLC38A6	0.743931
RFTN2	4.06028		CLCN5	0.743906
VWA8-AS1	4.0554		NAXD	0.743801
LINC01208	4.05457		TMEM8A	0.742388
WNK2	4.05212		SLC25A11	0.74233
LOC105369928	4.05205		SLC12A8	0.742286
COL8A1	4.05176		POMGNT1	0.741662
SMIM24	4.03981		ELAC2	0.741498
KIF12	4.03703		RNF187	0.740633
FABP5	4.03649		TRUB2	0.74043
ZNF474-AS1	4.0364		UGDH	0.740014
RNF133	4.03455		MARCH8	0.739456
MORN5	4.0322		SYNPO	0.738667
DNALI1	4.03158		DDB1	0.737697
ZBTB16	4.03064		MAN2B2	0.737592
C14orf39	4.02836		IER2	0.73742
CHSY3	4.02404		BLCAP	0.737253
MEGF6	4.02313		ETFDH	0.737179
RPL31P8	4.02176		SLC48A1	0.73662
NRSN1	4.02161		WDR46	0.735839
LOC107987054	4.02135		AC022400.6	0.735527
ANKRD20A2P	4.01699		EMILIN3	0.735212
VASH1	4.01663		CIZ1	0.734966
CXCL1	4.01388		MTHFS	0.733661
TRPC4	4.01307		AGPAT3	0.733573
CHL1	4.01286		ISG20	0.732524
LINC00941	4.01223		PVR	0.732405
DMRTA1	4.01192		PPOX	0.732293
LOC112268110	4.00861		SEC61A1	0.731959
GYS2	4.00236		LAGE3	0.731803
LOC105374150	3.99705		MR1	0.731578
LINC02041	3.99619		DRG2	0.731472
HNF4A-AS1	3.99397		THAP3	0.73111
TEX15	3.99229		EMC7	0.731084
FER1L6	3.9887		PFN1	0.729913
GATA6-AS1	3.98334		DCAF11	0.727699
FAM81B	3.98234		DGKG	0.727674
LOC112267895	3.98225		DNASE1L1	0.727665
SLCO1C1	3.98043		POLRMT	0.726666
SHH	3.9804		CLGN	0.726533
LOC124901366	3.97938		STAT3	0.725712
FKBP9P1	3.97685		PLXNB1	0.725584
ARNT2-DT	3.97288		ACO2	0.725196
DIRAS1	3.96891		L3MBTL2	0.724247
RHBDL3	3.95555		GPI	0.723325
ARRDC2	3.95071		SLC25A44	0.722905
CXCL6	3.95066		CLPTM1L	0.722677
RPL7AP75	3.95057		TADA3	0.72236
HNF4G	3.94624		AL354836.1	0.721159
LOC100196944	3.94432		MID1IP1	0.720992
PRKG2	3.94243		PRELID1	0.720974
HP	3.93951		ATRN	0.720581
BTC	3.93921		RTL8C	0.72019
LOC101928868	3.93592		BET1L	0.719627
BEND4	3.92943		SLC19A1	0.719343
DUOX2	3.92377		AL031714.1	0.718998
LOC105378747	3.9234		NSFL1C	0.718701
SLC44A5	3.92287		AL606760.2	0.71846
SLC35F1	3.92174		NEIL2	0.717703
PTPRT-AS1	3.92168		SNX11	0.716743
CD300A	3.92125		TNFRSF10B	0.716732
LOC101927995	3.92113		UROD	0.716644
FLRT2	3.91754		SERTAD3	0.716461
PHF21B	3.91419		AKR1B1	0.716366
LOC107984429	3.91083		MLF2	0.71555
SUGCT	3.90788		LETM1	0.715361
ADRB2	3.9073		PINK1-AS	0.715349
HSD3BP5	3.90573		ZFAND2B	0.713718
GABRB1	3.90139		AURKAIP1	0.713249
SLC16A7	3.90021		DAP	0.713184
ZCCHC12	3.89971		IFNGR1	0.712752
LOC642484	3.89764		AC055713.1	0.711644
SERPINA3	3.89335		TGOLN2	0.711366
CYTL1	3.8925		CCDC51	0.710368
SFTA2	3.89058		SNAP29	0.709638
ANKRD45	3.88883		PUF60	0.709563
NR6A1	3.88295		MSN	0.709463
FABP5P1	3.88151		SHB	0.709333
TRABD2B	3.87928		PCK2	0.708931
LHX1-DT	3.87785		UBE2E2	0.708884
SNTG2	3.87741		RELA	0.70768
WDR11-DT	3.87643		NPRL3	0.70766
CNTNAP3B	3.87571		NEIL1	0.707374
LINC00673	3.87486		LSMEM2	0.707157
TBX2	3.87442		FKBP2	0.706301
ANXA13	3.87412		C12orf43	0.705543
AMPH	3.8705		NAXE	0.705366
SPAG8	3.86978		DNM2	0.705305
TAFA5	3.86474		GALNT18	0.704367
GJA1	3.86004		ACAD8	0.704143
PREX1	3.8582		MT-ATP8	0.703959
LOC124901275	3.85367		TRPM4	0.703396
LOC124902518	3.84984		ZFYVE1	0.702707
LOC124903018	3.84315		NMT1	0.702286
PLCL1	3.84286		TBC1D22A	0.702256
LOC124903538	3.8421		UQCC1	0.701456
C9orf152	3.84174		SMCO4	0.700108
CCDC68	3.83974		GLB1	0.699906
DLL3	3.83626		POLR2C	0.69975
MIR503HG	3.83395		ZNF142	0.699509
GLYATL1P2	3.83112		JMJD8	0.698678
LOC124904238	3.82988		SLC12A4	0.698533
SLC3A1	3.82308		CNOT3	0.698471
TUSC8	3.81938		SLC26A6	0.698184
SOX21-AS1	3.81703		ABHD12	0.698149
GJB3	3.81458		NR2F6	0.697576
GDPD2	3.81431		CHRNB1	0.696974
LOC105371267	3.81372		PSTPIP2	0.696728
SOX9	3.81358		MKNK2	0.695988
DNAAF1	3.80971		IGHMBP2	0.695239
CD3G	3.80766		KEAP1	0.694702
LOC100533634	3.79847		AC016747.1	0.694615
PITX2	3.79843		KAT14	0.694034
FLRT2-AS1	3.79677		NADSYN1	0.69341
LOC105376183	3.79658		CDIPT	0.693397
DCHS1	3.79332		NUDT22	0.693167
JAKMIP1	3.78876		EXD3	0.692668
DYDC2	3.78852		AC004551.1	0.692257
POU2AF2	3.78819		PTRH1	0.691979
ANGPTL2	3.78743		PPP2R1A	0.690526
APLP1	3.78538		RAB31	0.690348
LOC105371840	3.78342		ERGIC3	0.690305
NUDT11	3.77275		DNAJA3	0.687062
CMPK2	3.76796		TPD52L1	0.686766
LOC105371227	3.76126		UQCRC1	0.686713
LOC124904545	3.75953		AC005253.2	0.6867
APBA2	3.75776		FAM160B2	0.686608
ASPG	3.75658		SEC24C	0.686069
LOC101929767	3.75404		AC093673.1	0.685845
EVA1C	3.75282		SLC45A4	0.685488
PGM5-AS1	3.74909		AVPI1	0.685078
CGA	3.74659		ZDHHC5	0.684979
PTPRN2	3.74055		PTGES2	0.68497
ST6GAL2	3.73832		TRAPPC6A	0.684628
LOC105370276	3.73697		GLUD1	0.684489
CYBB	3.73246		CUTC	0.684259
UBE2R2-AS1	3.72848		AP000879.1	0.684023
LOC107983974	3.72334		PAFAH2	0.683998
HAVCR1	3.72017		ELOVL1	0.68386
BHMT	3.71375		SLC35E3	0.683627
PDE3A	3.70994		ABCB9	0.683508
LOC105375964	3.70886		MT-CYB	0.683218
LOC100419506	3.70755		TSR2	0.683089
CFTR	3.70651		LAMB2	0.682912
LOC105370982	3.70579		PSEN2	0.682836
LOC124902646	3.70565		PINK1	0.681868
C6orf118	3.70056		TRADD	0.68161
SORBS2	3.6971		PABPC1L	0.681564
NPTX2	3.69371		NIT1	0.681445
CYP2B6	3.69044		EHD1	0.680143
CPHXL	3.6856		PTPN6	0.679411
MKX	3.68151		CHD1L	0.678591
SLC5A4-AS1	3.67859		RNF216P1	0.678527
CDK15	3.67845		HIBADH	0.678378
CCT4P2	3.67678		VPS16	0.677704
FOXA2	3.67514		FAM213A	0.677284
ADCYAP1R1	3.67423		PDLIM1	0.677172
IL2RG	3.67115		USP36	0.676678
LINC00525	3.67099		MUL1	0.676569
ACOT4	3.67004		PCSK7	0.676347
LGR5	3.66974		COQ9	0.675826
SH2D3C	3.6682		FOXRED1	0.675581
TSPAN7	3.66488		C1RL	0.675161
LOC112268271	3.66278		TRAPPC1	0.674638
TDGF1P7	3.66271		SYNGR2	0.673425
FAM86FP	3.66217		STOM	0.673314
KYNU	3.66124		NDEL1	0.67326
NKD2	3.66106		ANO10	0.673101
CRTAC1	3.65862		ISCU	0.672942
SH3RF3	3.6585		DHRS7	0.672846
NME5	3.6572		RAB29	0.671695
LINC02795	3.65374		CYHR1	0.670933
RNF157-AS1	3.6532		NEU3	0.670769
PLEKHH2	3.65083		TMEM187	0.670548
LOC100421306	3.64886		P2RX4	0.670527
UNC13A	3.64592		MT-RNR2	0.67034
RND1	3.64456		AL139807.1	0.669966
SYNPR	3.64062		KHSRP	0.669881
SCTR	3.6396		SNAP47	0.669023
LOC124901087	3.63838		AC093110.1	0.668765
PANCR	3.63363		MED24	0.668632
SRGAP1	3.63297		NPLOC4	0.668327
RPS10P28	3.63153		ACSL1	0.667998
NPHP1	3.63149		PNKD	0.667916
LOC105369686	3.6259		NUDT16	0.667898
TNFRSF1B	3.62561		SNX17	0.667369
LOC124903733	3.61947		SORBS1	0.666937
TNFAIP2	3.61941		SYS1	0.666582
RAP1GAP	3.61848		DSE	0.666088
CTXND1	3.61641		ZNFX1	0.66606
CER1	3.61606		LIPH	0.665858
FRMD3	3.60957		WBP2	0.665758
RCN3	3.60918		ELMOD3	0.665406
NTS	3.60836		AL110504.1	0.66506
LOC124902696	3.60658		RNPEPL1	0.664674
PPP1R1A	3.60566		BAAT	0.664404
LOC105375243	3.60373		YIPF3	0.664309
LOC105369611	3.60324		TXNDC11	0.663799
STAR	3.60302		DHCR24	0.663332
LOC107986638	3.60151		WDR25	0.663089
THPO	3.60122		TRNP1	0.662481
ALB	3.59998		SP110	0.662334
SERPINE2	3.59985		CERS2	0.662007
SORD2P	3.59664		CPT2	0.661274
FAM81A	3.59514		CARS	0.660973
MEF2C	3.59494		NOP2	0.660372
NAV3	3.59463		RHOB	0.66004
MLKL	3.59092		GRB2	0.660005
EPHA6	3.58935		GAK	0.659521
GLIS3	3.58787		VSIG10	0.659265
FZD5	3.58545		ACTN1	0.659114
DOCK10	3.58528		PI4K2A	0.659017
LOC105378797	3.57847		KXD1	0.658974
LOC105369919	3.57757		TP53TG1_1	0.658183
LOC100289518	3.57544		SLC6A6	0.657553
LOC124901574	3.57438		MORC2-AS1	0.657156
DDX25	3.57084		LSR	0.655947
ORM1	3.56974		BSDC1	0.655137
LOC105378625	3.56257		GS1-124K5.4	0.655132
LINC02413	3.56055		PLEKHJ1	0.654216
NMU	3.5604		BUD23	0.65372
LOC105371240	3.55471		EXOSC5	0.653097
RNASE1	3.55359		MMP15	0.65303
GLIPR2	3.55154		AC087473.1	0.652951
LOXL3	3.55147		THEM4	0.652877
LPAR6	3.55059		RBCK1	0.652252
APOC1	3.55004		NPIPB4	0.651976
LOC105374147	3.54745		LAMTOR1	0.651745
RFPL4AP2	3.54101		ARHGEF39	0.651598
CD244	3.53844		SLC25A29	0.650851
ZIC2	3.5348		C10orf35	0.650831
LOC124902887	3.53232		UBL7	0.650433
LINC02532	3.53097		TRIM28	0.650258
LOC100419706	3.52841		UPP1	0.650129
LOC124903160	3.52783		PYGB	0.650093
BATF3	3.52667		NUDT7	0.649698
LOC107986939	3.51498		KAT2A	0.649589
METTL7B	3.51399		COPG1	0.648994
DPP10-AS1	3.50738		SDHC	0.648874
MUC13	3.507		DOLPP1	0.648319
LOC105379080	3.50678		STRIP1	0.647532
RSL24D1P3	3.50667		DPP9	0.647002
CCDC160	3.50616		VPS28	0.646114
CCR6	3.50389		ZMAT5	0.645707
LOC101927188	3.50305		TRIM69	0.645344
SLC13A5	3.50066		VAMP2	0.645296
CFAP95	3.49775		WIPI2	0.644831
UTS2B	3.49629		DGKD	0.644741
CASC15	3.49057		TBC1D7	0.6446
CADPS2	3.48783		AKR1A1	0.644438
WASF3	3.48777		HDHD5	0.644076
ALDH3A1	3.48734		SMIM12	0.64353
SLC8A3	3.4833		TALDO1	0.64296
IRF8	3.48121		CLYBL	0.642746
CRYBB2	3.48067		GPR137B	0.642471
LRG1	3.4798		MRPS18A	0.641743
MTNR1A	3.47842		MMP24	0.641675
LINC01152	3.47716		POFUT1	0.641615
DLEU7	3.47429		SNRPN	0.641165
CCDC74B	3.46979		STK19	0.641042
LOC124903689	3.46902		PRDX5	0.640768
PROX1	3.46161		IFNAR2	0.640697
CNNM1	3.46026		ARPC4	0.640608
GIPR	3.45849		OGDH	0.640453
TMED6	3.45717		ETFA	0.640092
KIF1A	3.45667		ABL1	0.639999
SOX17	3.45576		HIST1H1C	0.639883
TMSB15A	3.45508		NOC2L	0.639683
MRO	3.45093		AC011611.3	0.639334
CYYR1	3.44604		STUB1	0.639069
ST6GALNAC5	3.44439		AP2S1	0.638473
LIX1L	3.44253		SLC25A38	0.638379
LOC105376225	3.43603		AC007485.2	0.638084
EGFL6	3.43072		GPAT4	0.63796
EFNA2	3.42996		OR7E38P	0.636896
H3C12	3.42899		PI4KB	0.636562
HKDC1	3.4289		ZNHIT1	0.635672
SLCO3A1	3.42746		GMPPA	0.63503
LONRF3	3.42708		CC2D1B	0.634681
SLC25A53	3.42526		TRIM21	0.634602
DZIP1L	3.42488		PLXNA2	0.633946
SLCO2A1	3.42337		KRI1	0.632483
SNAP91	3.42252		XPO6	0.632475
TGFBR2	3.42181		CNPY2	0.632122
FRAT1	3.41854		RGS3	0.631653
TLL1	3.41654		PISD	0.631015
H3C15	3.41359		LSM10	0.63037
SHISAL2B	3.40975		CCDC130	0.630191
EYA4	3.40929		FOXRED2	0.630002
LRIG3	3.40815		FADD	0.629533
PRDM1	3.40674		TMEM101	0.628144
FOXO1	3.40475		CSRP1	0.628049
LOC107985088	3.40454		GRIPAP1	0.627785
RXRG	3.40339		COQ4	0.626929
LOC105374127	3.40329		PMS2P4	0.62684
STAT4	3.39879		TP53TG1	0.625804
FBLN2	3.39597		TSPAN17	0.625298
CUX2	3.39544		NDUFB10	0.625088
LOC107984956	3.39494		AXIN1	0.624782
ZFPM1	3.39494		PAF1	0.624691
LOC107985937	3.39423		ZNF692	0.62369
VEGFD	3.3939		CDC42EP2	0.623437
TMEM121B	3.3898		FAM160A2	0.623131
LINC02981	3.38958		TAF10	0.623069
LINC01614	3.38892		SEC13	0.622928
SORD	3.38837		VPS33A	0.6229
NWD2	3.38815		TIMM44	0.622201
RSPH14	3.3848		NT5E	0.621947
CCDC65	3.37953		PSMF1	0.621538
LOC124907768	3.37885		TSR3	0.621511
TPPP3	3.37729		RIC3	0.62141
GSTA1	3.37643		FOXK1	0.620767
SMOC2	3.37365		ATOX1	0.620486
LOC124909489	3.37261		NUDT9	0.620365
ROBO2	3.37003		ARFGAP2	0.620138
COL4A1	3.36625		PLA2G16	0.620087
LOC105376058	3.3645		GNPDA1	0.61994
BCO1	3.36435		WDR77	0.61943
ARG1	3.36252		MDH2	0.618128
COL25A1	3.35955		CBX6	0.617538
LOC107984088	3.35635		YARS	0.616722
LOC124901466	3.35425		C10orf76	0.61664
ADD3-AS1	3.35359		AFMID	0.616425
GABRB3	3.35278		RNF185	0.616242
LOC124903537	3.35001		PPCDC	0.616174
TNFRSF10A-DT	3.34923		SZRD1	0.615814
ADAMTS7	3.34584		TM9SF4	0.615718
LINC01619	3.34055		CRADD	0.615311
CFAP43	3.34031		AL590133.2	0.615106
GALNT16	3.33851		RAB1B	0.615034
LOC124902853	3.3377		TTYH3	0.614627
FZD7	3.33687		SNX33	0.614071
MARCHF11	3.33508		PDRG1	0.614056
INPP1	3.33466		DAG1	0.61382
PTPN5	3.32821		ILK	0.613422
LOC105372884	3.32332		CYB5D2	0.613224
GPLD1	3.32276		HADHA	0.612635
RGS7BP	3.32175		RXRB	0.612478
SNHG26	3.31984		TMEM219	0.612478
BAAT	3.31871		BAIAP2L1	0.612308
DCAF12L2	3.31832		HARS	0.612222
DOK1	3.30915		ITM2C	0.61142
ABCA1	3.30472		UBTF	0.61069
CAMKK1	3.29512		MT-ND4	0.610662
LOC124903299	3.29173		GFOD2	0.610613
HIF3A	3.29122		GATB	0.610388
CFAP69	3.2898		AC022400.8	0.610329
SALL4	3.28905		UBIAD1	0.610034
TBC1D30	3.28773		PEX19	0.609869
GDAP1L1	3.28762		RHOG	0.609659
LOC124905223	3.2785		COMMD5	0.609073
SPHK1	3.27504		MPZL1	0.608584
LOC124903448	3.27483		PHF23	0.607695
LINC00693	3.27307		ABCC5	0.607558
ATP1A2	3.27171		AKIP1	0.607388
CBX2	3.2711		GALT	0.607006
GRIP2	3.26948		SCAND1	0.606796
TTC6	3.26853		P4HA2	0.606551
AGMAT	3.26802		CLK3	0.606529
DIXDC1	3.26461		BRD2	0.604894
CABP1-DT	3.26378		CNPY3	0.603964
AGR3	3.26239		CREB3	0.603809
ALG1L	3.25963		SDHB	0.603586
CORO2B	3.25881		MANBAL	0.603556
KCNK5	3.25788		MAX	0.603382
LINC02249	3.25718		ST20-AS1	0.603117
IL17RB	3.25587		MED29	0.602623
FAM27E3	3.25403		OPA3	0.602377
AMIGO1	3.25332		LASP1	0.602108
CPNE4	3.25304		FLNB-AS1	0.602037
GRK5	3.24929		HSDL2	0.601742
LOC132386	3.24483		TYSND1	0.601134
RHOF	3.24388		NCBP2-AS2	0.600629
CHST5	3.24364		CDK11B	0.600393
FSCN1	3.24244		GOLM1	0.600373
TRHDE	3.24218		FARSA	0.600181
LOC124901916	3.23904		TXNRD1	0.599693
LOC339260	3.23472		CRYBB2P1	0.599427
MIR34AHG	3.23277		DENND5B	0.599406
SOX21	3.23211		SGCB	0.599175
ADGRV1	3.23131		ATG4B	0.599075
GLYATL1P1	3.23115		AGTRAP	0.599012
SNCA	3.22738		ACAD9	0.598527
LAPTM4B	3.2239		PRCC	0.598175
TMEM74B	3.22153		AP1G2	0.597727
UBE2FP3	3.22139		PFDN6	0.597255
MMP11	3.21787		SELENOH	0.597166
COCH	3.21756		DHRS7B	0.597052
LOC107986150	3.21728		DCXR	0.596281
DNAH11	3.21489		F2R	0.596278
KCND3	3.21462		C15orf39	0.596203
ITGB8	3.21243		UBAP1	0.595782
NOSTRIN	3.21135		CCDC157	0.595631
OLFML2A	3.20885		DHRS1	0.595611
MYF6	3.20334		SPOUT1	0.595527
KCNA6	3.20103		COG7	0.595524
LOC107985664	3.20086		HMGXB3	0.594995
NKX6-2	3.19967		TANGO2	0.59499
RASSF6	3.19717		FITM2	0.594893
DUSP5	3.19548		MYO1C	0.594626
COL27A1	3.19355		LAPTM4A	0.5941
BRSK2	3.19172		ALDH5A1	0.592715
LOC101928372	3.19082		MRPS12	0.592336
TTC39B	3.18609		EXOC3	0.591721
IFI27	3.18541		UBA1	0.591147
ASXL3	3.18456		CTAGE5	0.590696
TMEM151B	3.18358		OAZ2	0.589764
FNDC4	3.18159		MRAP	0.5896
KIF21B	3.18006		POLR3H	0.589215
CCDC74A	3.16647		BAG6	0.589135
SLC25A21	3.16362		TNFAIP8L1	0.588459
GRIA2	3.16218		MRPL24	0.588237
EGFR-AS1	3.16071		PCSK5	0.588139
PDCD6IPP2	3.1596		MT-CO1	0.588128
LOC124903716	3.15678		MTUS1	0.587754
LINC00965	3.15553		PPM1H	0.587702
HDAC2-AS2	3.15479		TIMM10B	0.587238
DOK6	3.15073		TNIP2	0.58708
ATOH8	3.14171		PYCR2	0.586732
ABLIM1	3.13889		GNA12	0.58621
ZDHHC15	3.13815		SUMF1	0.586197
C5	3.13671		NDUFA11	0.586126
LOC105375334	3.13563		MAST2	0.58596
GEM	3.1277		FUK	0.585843
LOC101927759	3.12522		LINC01278	0.585786
LOC100421690	3.12397		PGAP2	0.58571
SCARNA13	3.12338		AL445524.1	0.585525
LOC124905221	3.12117		TXN2	0.585279
C3orf18	3.11852		GNB2	0.584867
ADRA2B	3.11651		MAEA	0.5844
LOC124904275	3.11537		DXO	0.584266
NTN4	3.11308		SLC15A1	0.584125
TLL2	3.11285		FBLIM1	0.58403
PKDCC	3.11171		PPARA	0.583894
FHL1	3.11		ZNF687	0.583688
TSPOAP1	3.10908		POLR2J	0.583637
RNF212	3.10536		ZDHHC4	0.583193
PROX1-AS1	3.10346		RPAP1	0.582106
TSNAXIP1	3.09952		AC005740.3	0.581839
ZNF57	3.09951		ACTA2	0.581263
EMID1	3.09198		DOCK4	0.581114
PPARGC1B	3.09049		AC027237.3	0.581046
LOC105379040	3.08715		CLN8	0.580868
RSPH4A	3.08594		USE1	0.580145
NANOGP4	3.08556		MBTPS1	0.580116
HTATSF1P2	3.08052		MPST	0.580047
TGFA	3.07881		SMG5	0.57974
CENPV	3.07838		TECR	0.579691
FRK	3.07608		USP30	0.579677
LOC107987067	3.07574		C20orf96	0.579565
TEAD2	3.07486		AP003392.3	0.579108
LOC105374346	3.07438		WIZ	0.578582
PPP1R16B	3.07201		STK10	0.578555
LRRC20	3.07077		RPN1	0.578183
DOCK11	3.07021		SLC7A2	0.577962
COLEC11	3.06737		HINFP	0.577782
ANGPT2	3.06529		PPP1R11	0.577728
LOC124903566	3.06315		HERPUD1	0.577281
PGBD5	3.05808		AC010976.1	0.577261
ATP1B2	3.05724		PAQR7	0.577182
LOC124900480	3.05724		PTDSS1	0.577031
EFEMP2	3.05481		BRMS1	0.576984
PROS1	3.05368		SUPT4H1	0.57659
LZTS1	3.05148		DDX56	0.576472
SLC6A16	3.04957		MIR3936HG	0.575929
C6orf141	3.04409		CCDC88C	0.57583
MSI1	3.04385		GK	0.57558
ZNF114	3.04348		CHMP2A	0.575138
RNF150	3.04347		GSTO1	0.574526
KLRK1-AS1	3.04312		DDX41	0.574317
PPIL6	3.04306		PRR14	0.574296
THSD7A	3.04015		INPP5K	0.574027
LOC102724078	3.03929		ECE1	0.57399
ZDHHC11B	3.03812		UBR4	0.573934
CACHD1	3.03577		JAGN1	0.573456
LOC124900171	3.02896		STRN4	0.573293
LOC102723678	3.02863		IGF2R	0.573057
GPR176	3.02812		NABP2	0.573019
LOC105369783	3.02434		SCD	0.572763
LOC124903490	3.0241		AC092134.1	0.572398
GRASLND	3.02297		MGMT	0.572382
SYTL5	3.02112		FBXO18	0.572368
DRC1	3.0171		INTS3	0.572192
NQO2	3.01415		VCP	0.572187
IHH	3.01409		RMDN3	0.571994
GLB1L2	3.01165		AC092140.2	0.571539
H4-16	3.00568		DDTL	0.571184
PRDM16	3.00537		SP140L	0.570873
ZNF423	3.00532		ECE2	0.570827
DYNLRB2	3.00432		RBPMS-AS1	0.570702
MCC	3.00429		RAB30	0.570466
ATP13A4	2.99875		TOM1L2	0.570434
DNAAF3	2.99757		MPZL3	0.570395
NAT8L	2.99643		HCCS	0.570372
LINC02718	2.99483		HS3ST3B1	0.570272
DEFB109C	2.99355		NAPB	0.57004
GOLGA2P11	2.99273		ZFAND2A	0.569588
IPCEF1	2.98986		AC093495.1	0.569174
LINC01123	2.98919		COPS7A	0.569125
E2F3P2	2.98022		CHFR	0.568804
TDRD6	2.97897		DDT	0.568753
H2AC10P	2.97832		RCE1	0.568595
MX2	2.97712		AC006548.3	0.568494
KLHL32	2.96678		RSPH9	0.568041
LOC124904910	2.965		PGM1	0.56799
HDAC9	2.96231		MOV10	0.567708
LOC124902134	2.95952		HTRA1	0.567646
PTPRM	2.95862		SPTAN1	0.567424
CFAP65	2.95812		CCDC92	0.567376
SSR4P1	2.95772		NDUFS8	0.566896
LOC107984591	2.95766		SURF1	0.56676
LOC101060066	2.95742		DHODH	0.566572
LHFPL3-AS2	2.95717		MAGED2	0.566287
RPP25	2.95695		VPS53	0.56608
LOC107987166	2.95557		FRMD8	0.564724
PLAAT1	2.95447		ZNF622	0.564604
PARM1	2.95178		PCCB	0.56391
CXCR4	2.94905		MRPL55	0.563803
HIP1	2.94691		GUCD1	0.563532
SYNE1	2.94629		DNAJB12	0.563427
PCDH10-DT	2.94491		LINC01588	0.563105
FNDC5	2.94297		DCTN1	0.561422
STEAP1B	2.94297		WASHC2A	0.561239
CYP39A1	2.94191		TTC28	0.561133
LOC202181	2.9416		AC013489.3	0.561119
ZNF667	2.94057		SRRT	0.560007
LOC124901296	2.93719		RCL1	0.559947
P2RY1	2.9365		DSTNP2	0.559567
COX5BP6	2.93406		TTLL12	0.55938
H3C7	2.93387		EIF3B	0.559065
AIDAP2	2.93298		SMG8	0.558886
CPXM1	2.93215		CIRBP	0.558395
BTN1A1	2.93204		TP53I3	0.55831
GABRA4	2.93003		SRA1	0.55814
EFHC2	2.92925		CYB561A3	0.557295
ODC1	2.92716		MED12	0.557133
SLC43A2	2.92461		TBC1D16	0.556596
SHF	2.91944		DMRTA1	0.5565
C3orf80	2.91905		ETHE1	0.556216
CXCL2	2.91716		BPNT1	0.555465
XG	2.91345		IRF1	0.55528
TSPAN33	2.91328		TBCD	0.555074
TFCP2L1	2.90931		TACC2	0.555036
XK	2.90927		DNAJB1	0.554886
LINC00987	2.90603		DENND2C	0.554678
PPIHP1	2.90194		ADD1	0.554509
OPRK1	2.89629		GCH1	0.554438
ZBBX	2.89622		SERTAD1	0.553339
FRZB	2.89236		SLC31A1	0.553012
SUSD3	2.89192		MTCH2	0.552785
ABCC6	2.89132		KMT5A	0.552754
HSD17B13	2.88839		RMND1	0.55158
PIGZ	2.88708		SMARCD1	0.551291
PURG	2.88664		LRP10	0.550854
PCSK9	2.88369		NMNAT1	0.550728
MDH1B	2.88271		SPINT1	0.550619
ILDR2	2.87807		ZCCHC24	0.550509
LOC107987083	2.87722		IMP4	0.550453
HS3ST3B1	2.87636		SLC25A4	0.549455
LOC105374879	2.87561		SOGA1	0.549299
NR4A2	2.87365		UNC13B	0.548789
ITGA7	2.87219		NR6A1	0.548726
LOC124903046	2.87047		TPD52L2	0.548549
EGFEM1P	2.87038		ACOX1	0.548264
CXXC4	2.87008		C19orf70	0.54781
PLAAT4	2.86659		SUMF2	0.547748
SNX10-AS1	2.86644		LIMD1-AS1	0.547652
SARM1	2.86262		SERGEF	0.54697
LOC124901739	2.86188		CARS2	0.546491
B4GALNT3	2.85445		RNF216	0.545839
FAM83F	2.85201		KIF1C	0.545726
LOC124903707	2.8469		DDOST	0.545718
ACTRT3	2.84019		TBCB	0.54568
LOC112268141	2.83808		PSMC4	0.545483
LOC124909455	2.83805		RRP9	0.54543
DOCK6	2.83726		TMEM192	0.545129
FAM86HP	2.83412		ESRP2	0.545104
KLHL3	2.83048		ACVR1B	0.544881
CSGALNACT1	2.82929		MAGEH1	0.543294
RMST	2.8278		UBC	0.543049
SLC29A4	2.82717		ZNF526	0.542871
LOC105373454	2.82137		AL162411.1	0.542441
LOC105378604	2.82		BLOC1S3	0.541819
SIMC1	2.81718		RETREG2	0.541098
DLL4	2.81695		UBE2D4	0.541041
C10orf67	2.81669		YIPF1	0.540874
SETP21	2.81655		AC097641.3	0.54083
CFAP210	2.81394		NUDCD3	0.540777
GAL3ST1	2.81101		LACTB2	0.540642
MFSD2A	2.80946		MT-ATP6	0.540412
EDA	2.80906		P4HTM	0.540393
LOC107986192	2.80807		ECI1	0.540017
SLC25A48	2.80629		TBC1D9B	0.539901
TIGD4	2.79861		NDUFA10	0.539642
ELL2	2.79571		DPM3	0.538693
RNF32-DT	2.7954		GOSR2	0.537942
PKD2L2-DT	2.79367		C16orf91	0.537625
GAL3ST4	2.7913		STEAP1	0.537596
KDR	2.79065		OGFOD3	0.537249
SSTR1	2.78852		PFKM	0.536961
NKAIN1	2.78641		CAPZB	0.536098
RNF122	2.78208		PI4KA	0.536094
DPP10	2.78101		UBL4A	0.53579
MRAS	2.77505		PHC2	0.535716
ZNF618	2.77395		CTBS	0.535653
SLC2A4	2.77103		DNAJC1	0.535629
PDZK1	2.77068		DLST	0.535615
FAM229B	2.76965		ARHGAP1	0.53473
LINC00607	2.76757		PHB	0.534272
A2M-AS1	2.76535		CASP9	0.534135
EPHA7	2.76458		MAP4	0.534133
CETN4P	2.7642		ADPRHL2	0.532712
REREP3	2.76266		MADD	0.53229
DPYSL3	2.75996		HSD17B11	0.531637
PPP1R14A	2.75822		TSC2	0.531602
BMP8B	2.75734		AL451085.2	0.531463
SMIM10L2A	2.75591		FAM114A1	0.531009
LOC107986133	2.75396		HPS1	0.530779
LINC00908	2.75199		MPPE1	0.530723
SLC12A7	2.74907		GGA1	0.530206
DPYSL2	2.74502		EDEM2	0.530166
TCIM	2.73978		C14orf105	0.530087
SERPINB6	2.73842		NEAT1	0.53005
TRG-AS1	2.73561		CAMKK2	0.529579
LOC112268465	2.7348		ARHGAP27	0.529506
NEURL1B	2.73136		TRAF4	0.529176
KIF5C	2.73076		EMC3	0.528794
CTNNA3	2.72568		SWI5	0.528706
TMEM131L	2.72481		PRKAB1	0.528437
LRRC9	2.72366		PSMD8	0.528314
IL15RA	2.72269		SURF6	0.528146
DEFB109F	2.72202		LRRC41	0.528025
ZCCHC18	2.72031		NPAS2	0.527989
C1orf116	2.7157		RPP25	0.527582
EDNRA	2.71226		RPUSD3	0.527189
RIMKLA	2.71102		SPG7	0.527016
TNFRSF10A	2.71022		SLC9B2	0.526983
LOC100421401	2.70932		SLC27A5	0.526803
ABCC6P1	2.7059		PPFIBP2	0.526545
TMEM163	2.70345		FAHD1	0.52635
LOC124902411	2.70283		MRPS11	0.526093
LOC124905203	2.7022		MICU1	0.526084
GBP6	2.70215		TNFRSF10D	0.526065
TMSB15B-AS1	2.70061		FAM193A	0.526016
C1R	2.70036		AC011489.1	0.525977
FMO5	2.69605		URB1	0.525952
SPARCL1	2.69401		AC091180.3	0.525793
ERICH2	2.69362		MTX1	0.525599
SRRM4	2.69333		MTG2	0.525007
LOC112268151	2.69173		LPIN2	0.524937
LOC124906088	2.69125		HTRA2	0.524872
LRRC70	2.6892		WWOX	0.524609
APOM	2.68717		ZPR1	0.524335
RGS2	2.6836		TOMM34	0.523695
ZNF792	2.67953		AC090617.4	0.523432
PLD1	2.67617		KIAA0100	0.523236
PTPN20	2.67442		CD2BP2	0.522531
COL4A2	2.67421		GEMIN7	0.521645
LOC124901321	2.67335		ARHGAP17	0.521587
PROM1	2.67244		PSME3	0.521393
LOC100419549	2.67132		IL1R1	0.52117
LOC105370826	2.66571		SPATA21	0.520789
PAIP2B	2.66341		SLC39A1	0.520575
ARHGAP22	2.66136		CTTN	0.520499
RNF157	2.66043		CMAS	0.520198
KIAA0319	2.65994		SEC23A	0.520007
SLC7A3	2.65576		MT-TY	0.519302
PLCH1	2.65346		AL137186.2	0.519129
BMP6	2.65115		RABEPK	0.519039
CORIN	2.64991		PRKAG1	0.517885
RFLNB	2.64986		TRAM2	0.5177
LOC105376689	2.64846		SPRY4	0.516898
ARMH4	2.64699		SDCCAG3	0.516628
SMIM32	2.64553		PSMD9	0.516438
AKR1C3	2.64528		SGF29	0.51624
MEIS3P2	2.64356		HIRA	0.516056
ROPN1L	2.63784		STRADB	0.515855
JAM2	2.63506		STK38	0.51565
LOC105378988	2.63367		TMEM147	0.51553
LOC107986350	2.63335		RPUSD2	0.5155
MLF1	2.63191		PP7080	0.515357
HEY2	2.6309		GNA11	0.515009
LOC124902797	2.62995		PGS1	0.514878
TSC22D3	2.62992		ATG101	0.514486
VAT1L	2.62809		RNF10	0.514384
AR	2.62783		SMUG1	0.51383
IL12RB2	2.62605		BABAM2	0.513744
F2R	2.62309		MORC2	0.513067
NRG1	2.62157		TMEM223	0.512915
LOC107986813	2.61795		ELMO2	0.51287
FOXP2	2.61737		ATP6V1B2	0.51277
HVCN1	2.61725		STX18	0.512754
DPH6-DT	2.61643		CIITA	0.512729
RHPN1-AS1	2.61518		AC006547.3	0.512481
USP44	2.6121		IRAK1	0.51111
KRT8P15	2.61061		URGCP	0.511043
NFIB	2.60694		LINC01138	0.510757
PON2	2.59878		DNAJC5	0.510275
SLC22A15	2.59675		TP53INP2	0.510053
HTR1D	2.5967		PMS2	0.509618
IGDCC4	2.59637		NOMO1	0.509415
LOC105370624	2.59336		TMEM208	0.509261
DNAI3	2.59258		CENPBD1	0.508925
GOLT1A	2.58822		CIDECP	0.508696
AKR1C1	2.58671		SRRM2	0.508523
TNFRSF10B	2.585		TBC1D2B	0.508312
SCG5	2.58077		AC100861.1	0.508094
C10orf82	2.58017		TCTA	0.507334
KIF6	2.57851		GPKOW	0.507139
ATP8B3	2.578		IDH1	0.506351
RARB	2.57564		MRPS15	0.504753
LINC00242	2.57434		PCYT1A	0.504221
LOC124900512	2.56889		SAMD4B	0.503956
PRIMA1	2.56798		RAB5B	0.503735
LOC124904195	2.56364		HDLBP	0.503618
PER2	2.55897		TMEM57	0.503497
ODAD4	2.55778		FBXL20	0.503247
LOC124902863	2.55579		IDNK	0.503189
RFLNA	2.54896		SDR39U1	0.502425
MAMLD1	2.54708		BPHL	0.502348
VIPR1	2.54363		NQO2	0.501936
DPYSL4	2.54273		AP3D1	0.501878
PLCB4	2.54248		SLC38A9	0.501826
CFAP92	2.54056		GNAL	0.501746
SPATA13	2.54021		SCO1	0.501523
MAST3	2.53569		AP001160.1	0.501149
HSPA12A	2.53531		GCN1	0.500852
LOC105379163	2.53033		MAP2K5	0.500603
TPI1P3	2.52917		TLN2	0.500366
LOC124903006	2.52883		SLC35A4	0.500167
PLD6	2.52838		ERCC2	0.500118
NNAT	2.52724		DHX38	0.499786
RASSF9	2.52332		ZNF213-AS1	0.499642
TRABD2A	2.52152		KIAA0930	0.499392
DAPK2	2.51868		GRWD1	0.499232
ENO1P1	2.51717		TKFC	0.499123
NACC2	2.50954		PTPRF	0.498847
SLC25A18	2.50844		BAP1	0.498561
PPP1R3C	2.50594		DECR1	0.497853
TTC39A	2.50374		TIMM22	0.49765
FSD1	2.5037		SLC25A51	0.497488
LDHAP4	2.49462		APLP2	0.497305
SPAG17	2.49434		ORAI1	0.49724
CDIP1	2.49421		MTF1	0.497215
TMEM38A	2.491		STX4	0.496877
LOC728688	2.49015		KCTD20	0.496421
LOC105371965	2.48888		SERPINA5	0.496009
DNAAF11	2.48832		GORASP2	0.49587
LINC02284	2.48165		AC012184.3	0.495613
RAI14-DT	2.48016		ZNF576	0.495417
TRNP1	2.47858		USP22	0.495105
ASIC1	2.47839		ZDHHC24	0.495035
GAPDHP60	2.47788		RSPH1	0.495016
ASRGL1	2.47554		TEX2	0.494195
TM6SF2	2.47552		GLDC	0.493859
GPT2	2.47524		YPEL2	0.4927
RPSAP23	2.47451		MEPCE	0.492402
WFIKKN1	2.47294		NDUFAB1	0.492077
CHST3	2.4713		FUCA1	0.491826
CYP27C1	2.4709		MUT	0.491652
ADAMTS9-AS1	2.47024		ZHX3	0.491465
KIF5A	2.4632		HERC6	0.491167
CHST9	2.46117		TIGD6	0.491032
LOC100419307	2.45952		AP5S1	0.490953
HSD17B11	2.4569		ARFIP2	0.489973
PDLIM1P4	2.45672		ACTR5	0.489572
LOC101928529	2.45668		FLOT2	0.489327
CD24	2.45667		PIP4K2C	0.489139
TNRC6C	2.45553		MRPL34	0.489133
RSPH1	2.4553		DUSP3	0.488773
LOC124901421	2.45253		PPRC1	0.488674
RHEBL1	2.45208		HDAC6	0.488165
CCDC181	2.44948		RHOXF1P3	0.488112
NFE2	2.448		P2RY11	0.487668
AQP4-AS1	2.44715		WWP2	0.487336
NUDT16L2P	2.44252		ISCA1	0.486754
DDIT4L	2.43913		GAS8	0.486613
LINC02014	2.43838		POMGNT2	0.486528
STRIP2	2.43808		VASH1-AS1	0.486347
MITF	2.43676		ITGB5	0.48633
GHR	2.43603		USH1C	0.486305
CCN2	2.43512		DUSP18	0.486194
LOC124901952	2.43462		RIC8A	0.486193
LOC124906083	2.43419		RUVBL2	0.486136
FOXP4-AS1	2.4339		SDC2	0.4861
ST6GALNAC6	2.43237		SUPV3L1	0.484994
FADS3	2.43224		MYD88	0.484731
ADAMTS9	2.4318		TAP1	0.484652
SOX6	2.42798		ASAH2B	0.482943
LINC02955	2.42324		ACYP2	0.482889
DENND2C	2.42173		VASH1	0.482447
PIFO	2.42138		KANK1	0.482008
THSD1	2.42008		DCPS	0.481906
TWIST1	2.42005		NOB1	0.4815
GDPD1	2.41949		BOP1	0.481191
GFPT2	2.41933		THOC5	0.480999
LOC101927966	2.41662		RPH3AL	0.48091
SORCS1	2.41574		CCT3	0.480365
LOC124906084	2.41507		CHERP	0.480276
DNAAF4	2.4144		VDAC1P8	0.480216
LOX	2.41321		AC073896.2	0.480138
LOC105377944	2.41312		CASP8	0.480008
TTN	2.40993		MT-CO3	0.479925
LRRN3	2.40643		INO80E	0.479813
ZNF30	2.40028		TARBP2	0.479796
LOC102724859	2.39807		RNF14	0.479626
C2orf81	2.39534		SUPT5H	0.479603
MVB12B	2.39504		LIMD1	0.479556
SEMA4G	2.39387		IDH3G	0.478962
TSPAN2	2.39165		DDX28	0.478645
IGSF10	2.38713		COA3	0.478644
ZC4H2	2.38658		TAF13	0.478643
LOC124900819	2.38415		NISCH	0.478473
LOC100533843	2.38392		MYC	0.478076
AFF2	2.38312		MIEN1	0.477685
LOC107985138	2.38146		PIGV	0.477558
GALNT5	2.3781		RAD50	0.477332
LOC105377862	2.37643		RNF121	0.477135
ABO	2.37381		NADK2	0.476232
C2orf72	2.37273		VPS33B	0.47586
ANXA2R	2.37084		RANBP10	0.475732
CCKBR	2.37028		STAT6	0.475524
LOC105370082	2.37017		ALAD	0.475471
ADAMTS12	2.36949		LINC00963	0.475392
TRG	2.36834		CDK9	0.475268
COL9A2	2.36712		AATF	0.474898
C2CD2	2.36595		CALR	0.474871
LOC112268432	2.36511		ATF7IP2	0.474595
BTG2	2.35956		NAGK	0.474105
LOC105374748	2.35937		PRDX2	0.473991
SH2D5	2.35825		PSMD2	0.473734
EPHX2	2.35804		HMCES	0.473116
DNAH7	2.35775		USP20	0.472902
CDH13	2.35686		FAM162A	0.472419
DYNLT3	2.35276		WDR74	0.472321
PLAC4	2.34987		PIP4K2B	0.471968
SELENBP1	2.34916		ABCF2	0.471907
ANKRD33B	2.34756		CUEDC2	0.471879
HYKK	2.3448		FEM1A	0.471842
ATP8A1	2.34461		AC003991.2	0.470955
PNPLA3	2.34123		FXN	0.470801
NQO1	2.33069		WDR55	0.470656
RAD51AP2	2.3281		THAP4	0.470389
CYP2J2	2.32499		COPS7B	0.470283
LOC105375980	2.32438		RRAGD	0.469844
LOC105372436	2.32256		AC007388.1	0.469337
EPCAM-DT	2.32137		EXOC7	0.469308
RNF128	2.31869		LINC01873	0.469271
ULBP3	2.31669		AC117498.1	0.468157
LRRC17	2.31428		RFT1	0.468032
MICAL2	2.31223		RMDN2	0.467654
ANKDD1B	2.31168		CNP	0.467556
ACVR1B	2.3113		MRPL37	0.466937
ARAP3	2.30696		AL139022.1	0.466657
FOLR1	2.30681		PTPN1	0.466589
TMEM47	2.3056		URB1-AS1	0.466533
TMEM200C	2.30519		MFN2	0.466403
IL20RA	2.30409		CSNK1D	0.466046
BAIAP2L2	2.30268		RRP12	0.465963
ST3GAL5	2.3024		LURAP1L	0.465871
SULT1C4	2.30199		SNN	0.465622
CD44	2.30037		DPAGT1	0.465479
LOC124904046	2.29558		TLDC2	0.465274
MOK	2.29359		MAN2A2	0.465256
ARRDC4	2.29262		SLC35E4	0.46469
CDYL2	2.29102		C2CD2	0.464581
LOC105374789	2.29093		TRIM26	0.464157
LOC124906320	2.29045		MRPL46	0.463681
KCNC4	2.28934		PLEKHH1	0.46327
GPSM3	2.28246		INPP5A	0.463188
GSTA2	2.2785		BCL7A	0.463161
LOC107986822	2.27602		MFSD5	0.462509
GBGT1	2.26703		EIF6	0.462342
TRANK1	2.26658		DCUN1D3	0.462298
PTP4A3	2.26572		ARHGEF5	0.461747
ZNF454	2.26532		ACTR3C	0.461572
LINC01315	2.26467		AC025259.1	0.461391
RBP1	2.26361		RIPK1	0.46076
ZNF667-AS1	2.26243		SDHAF4	0.460253
SMAD9	2.26104		STIP1	0.460215
IQCK	2.26055		TUBGCP2	0.459934
LINC02387	2.25907		TCTN1	0.459848
DDR2	2.25668		SERPINB1	0.459804
SYT11	2.25491		TMEM9B	0.459615
ESRRG	2.25297		EIF2B4	0.459555
PLA2G3	2.25134		GMPPB	0.459148
SPRY4-IT1	2.25012		MRPL10	0.459009
NUP62CL	2.24761		POM121	0.458743
LOC124906247	2.24744		SDF2	0.458562
LRRC3	2.24551		MCCC2	0.458537
GLUD2	2.2436		HSD17B10	0.458492
LOC124906200	2.23938		LARS2	0.458327
CKB	2.22901		NAT9	0.458229
KLF15	2.22897		GALNT11	0.458004
GRB14	2.22831		TBC1D13	0.457965
FAM124A	2.22816		MARS	0.457851
LOC100499191	2.22751		PDIA3	0.457221
TMEM144	2.22729		CHP1	0.457094
ISOC2	2.22646		BABAM1	0.456272
COL6A1	2.22512		NUP50-AS1	0.456254
ASPHD2	2.22203		DIABLO	0.456175
LOC124900389	2.22164		NAB2	0.455904
ODAM	2.21974		C6orf89	0.45582
LOC124904074	2.21777		UQCR11	0.45558
LOC124903173	2.21758		CDK5RAP1	0.45551
CLU	2.21631		DNAJC11	0.455426
CLDN23	2.21502		CYTH1	0.455001
TRIM36	2.21492		SRPRB	0.454465
LINC01002	2.21324		UBE3B	0.45415
LIN28A	2.2122		DLGAP1-AS1	0.45413
SGPP2	2.20869		SWSAP1	0.454093
CCDC144NL-AS1	2.20826		NDUFA8	0.454043
NETO2	2.20802		AC024075.2	0.453886
LRP3	2.20533		AC113208.4	0.453191
FOXP1	2.20448		ECI2	0.452939
LOC107984948	2.20432		AC006547.1	0.452938
DACH2	2.19732		AC092143.3	0.452795
EBF4	2.19727		ATP1A1	0.452631
DYSF	2.19696		AMFR	0.452605
ACSM3	2.19522		HARBI1	0.452344
GUSBP17	2.19367		HGSNAT	0.452245
MOCS1	2.19336		AC093157.1	0.452231
TENT5C	2.19131		SIRPA	0.452164
CBR1-AS1	2.19001		SBDSP1	0.451934
GGT1	2.18847		AC007308.1	0.451313
F8	2.18841		MFSD9	0.45128
DUSP23	2.18762		ROBO1	0.450747
COLGALT2	2.18737		DPH2	0.450633
DACH1	2.18503		C2orf42	0.450236
PIERCE1	2.18382		LAP3	0.450084
DRAXIN	2.18227		CRCP	0.449638
FGF2	2.18194		MCL1	0.449627
TACC2	2.1815		ZSWIM7	0.448767
SUPT16HP1	2.18076		DGCR8	0.448447
PCDHA9	2.17806		C9orf78	0.448362
KIF9	2.17805		ESYT1	0.447864
HPN	2.1774		PRPS1	0.44767
MYRF	2.17682		SERPINB8	0.447396
ZNF286B	2.17457		KHNYN	0.446853
PLEKHD1	2.17397		SHMT2	0.445989
LOC124900623	2.17151		ERBB2	0.445614
HSPE1-MOB4	2.17085		TEP1	0.445387
TRIM65	2.17055		AL513523.10	0.445092
CRIP1	2.16977		EPB41	0.444434
LOC124901375	2.16863		AHCY	0.444249
KLF3-AS1	2.16756		BTD	0.442887
HDAC1P2	2.16422		PTCHD3P1	0.442039
LOC105374538	2.15878		NDUFAF3	0.441681
DUSP10	2.15657		GOLGA3	0.44162
NHS	2.1553		DBNL	0.441112
LOC105375631	2.15487		LSG1	0.440661
CNN3-DT	2.15417		OXA1L	0.440349
LOC124903481	2.15306		HACD3	0.440139
CACNA2D1	2.14928		B3GNTL1	0.439958
STK33	2.14879		RUBCN	0.439602
DEFB109D	2.14852		SPTBN1	0.439028
LRRIQ1	2.14207		SFXN4	0.438674
CA14	2.14197		FBXO42	0.438467
IFI30	2.13998		AC018761.2	0.438458
CALN1	2.13678		UBE2I	0.437879
LOC105377567	2.13275		TRIM8	0.437708
RAB4A-AS1	2.13186		NELFCD	0.437538
PYCR1	2.13		ME1	0.43729
ZNF850	2.1296		VASP	0.436299
CTBP2P10	2.12842		TMEM254	0.435715
CTBP2P11	2.12842		GOLGA5	0.435616
LINC00683	2.12783		MTATP6P1	0.434805
LOC100506071	2.12631		CERK	0.434699
LMO2	2.12043		ATG4A	0.434661
PACRG	2.11937		PRDX4	0.434305
LOC105376485	2.11936		TOR1A	0.43421
GPR160	2.10871		ZBTB40	0.433746
ADAT2	2.10601		STAG3L4	0.433238
ADAM22	2.10568		CLN5	0.433074
LOC122455341	2.1052		PEX3	0.432889
HNRNPA3P11	2.10489		BID	0.432863
KCNS3	2.10458		UBXN1	0.432245
FSBP	2.1037		DMAC2	0.431973
ACER2	2.10105		OTUB1	0.431971
EPOP	2.0991		BYSL	0.431855
H2BW3P	2.09776		ACTR1A	0.431626
SP4	2.09303		TTI1	0.431345
CHDH	2.09168		RNF103	0.431271
SPATA6L	2.08832		MAOB	0.431247
LOC729999	2.08487		INTS9	0.431017
FGF12	2.08043		MPC2	0.430904
QSOX1	2.0791		ZNF516	0.430784
PLA2G7	2.0775		PRDX1	0.429987
NOTCH4	2.07624		TRAFD1	0.428886
ME2	2.07503		SLC2A11	0.428869
GPR173	2.07421		ACAT1	0.427206
CRIP2	2.07398		SZT2	0.427024
LOC100421692	2.07295		ATP1A1-AS1	0.426952
FEZ1	2.07232		WDR45B	0.426396
ZNF876P	2.07184		UXS1	0.426216
SPATA18	2.06885		VPS52	0.426158
GPRIN2	2.06581		TMEM45A	0.426078
MFF-DT	2.06398		PXMP4	0.425462
LINC00622	2.06048		PPIF	0.42536
FAM86EP	2.05975		PGD	0.425149
TMEM221	2.05876		FAM120B	0.424704
ZNF77	2.05743		BCKDHB	0.424552
UBXN10	2.05136		PHKG2	0.42421
MFAP2	2.04918		SMIM10L1	0.424096
PTK2B	2.04653		PDCD6	0.423964
FAM241B	2.04653		PDCD11	0.423896
FSD1L	2.04587		NFE2L1	0.423699
STXBP5	2.04567		TMEM184C	0.423601
REC8	2.04424		DPF2	0.422911
LOC124904549	2.04191		EDC3	0.422467
CPE	2.04033		AL356095.2	0.422433
AEN	2.03933		C8orf33	0.422231
SYT14	2.03577		PSEN1	0.421683
CTNND2	2.03498		GRPEL1	0.420549
UCP2	2.03496		HEXB	0.420163
TMEM74	2.0342		VPS39	0.419453
OTUB2	2.03384		MOCS3	0.419228
DNER	2.03289		PACSIN2	0.419168
MAF	2.03261		ZNF641	0.419036
PMAIP1	2.03		NKIRAS2	0.418882
ST3GAL6	2.02724		BRI3	0.417888
SERPIND1	2.0268		S100A16	0.41774
LOC124900391	2.02452		C1orf122	0.417708
HES6	2.02412		TMX2	0.417657
LOC124903879	2.02394		DCTD	0.417444
CHRNA7	2.01817		LINC00888	0.417421
CRYM	2.01407		ORAI3	0.417386
LOC105375721	2.01327		SIRT7	0.417379
CCDC40	2.01278		MORC4	0.41716
HEPH	2.01157		AP3S2	0.41681
LOC105371275	2.00811		EIF2D	0.41678
FOXO3B	2.0054		BBS2	0.416486
BAALC	2.00288		CIAO1	0.415472
GNB3	1.99974		MRPL16	0.41544
TMEFF1	1.99833		HACL1	0.41468
TGFB2-OT1	1.99805		EPS15L1	0.414016
THBS4	1.99756		ZNF691	0.413982
SLC25A34	1.99589		TSPAN3	0.413702
TMEM231	1.99367		NOL6	0.413585
CNTNAP3	1.99323		B3GNT9	0.413255
SOX4	1.98953		AES	0.41321
STAT5B	1.98902		RTL10	0.412569
FAM227A	1.98634		PIM2	0.411618
KLRG1	1.98603		TXNL4B	0.41048
PKNOX2	1.98173		XPC	0.410234
LOC107987115	1.98129		TIGAR	0.410132
IL1RAP	1.98008		AHSA1	0.409475
STXBP5L	1.97806		COPS6	0.409402
EPB41L2	1.97506		NDUFC2	0.408903
PLEKHA6	1.97274		SMARCA4	0.40844
PPIAP18	1.96946		SIK3	0.408381
RALGAPA2	1.96786		RPL17	0.40776
CDCA7L	1.96692		C19orf44	0.407589
LOC101929594	1.9658		C7orf49	0.406804
NPTXR	1.96457		SPIN2B	0.40625
PHETA1	1.96437		GBA2	0.406057
NIBAN1	1.9627		FAM32A	0.405889
LOC124901011	1.95997		PSMG4	0.405758
LOC100127917	1.95968		MTHFR	0.405724
BTBD19	1.95924		CRELD2	0.405408
ZMAT1	1.95869		NKIRAS1	0.405246
XBP1	1.95749		EDF1	0.405117
CNTNAP2	1.95661		TNFAIP1	0.404791
POLR3G	1.95598		TSPYL1	0.404289
TAFA2	1.95415		FICD	0.403946
ZNF225-AS1	1.95252		TCAIM	0.403877
MTND1P6	1.95032		DEGS1	0.403502
LOC124900543	1.94769		LONP2	0.4033
POLR3GL	1.94309		RPUSD4	0.403261
FAM171A1	1.94184		DCTN2	0.402804
ADA2	1.94147		FNBP1	0.402689
CERS1	1.94081		CCNL2	0.402414
SGK1	1.94025		DEXI	0.401791
LOC105371348	1.94021		MROH8	0.40132
AOC2	1.93799		RBM19	0.400755
H2BC9	1.93596		LSM12	0.400681
FHIP1A-DT	1.93201		AL031963.1	0.400527
TMPRSS2	1.92784		TADA2B	0.400229
ELOVL2	1.92636		CDC42BPB	0.400201
RDH10	1.92612		MAVS	0.400056
DECR1	1.92579		PSMD4	0.399496
FAM189A2	1.92524		PIGG	0.398722
LOC124901096	1.92221		SGPL1	0.398659
LOC102725228	1.92177		SF3B2	0.398632
LIPG	1.9211		BRD4	0.398507
CABYR	1.91838		AC005523.2	0.398034
MYC	1.91715		SENP5	0.397673
FAM85B	1.91702		TBCCD1	0.397489
GLDC	1.91585		TP53INP1	0.397156
HIPK2	1.90989		EP400NL	0.396888
ZNF239	1.90917		SLC25A26	0.395811
HMGA2-AS1	1.90863		ABHD3	0.394619
TOMM40L	1.90771		KLHL21	0.394504
SBK1	1.90569		DEDD	0.393996
DPY19L2	1.90108		TIMM23	0.393353
RASL10B	1.90064		SAYSD1	0.39322
TRAF3	1.89679		COA4	0.393021
VOPP1	1.89614		AAR2	0.392959
BEND3	1.89424		PCCA	0.392843
GIPC2	1.89377		MOAP1	0.392448
SPRY1	1.89288		TPM1	0.391874
LINC03027	1.89262		TLDC1	0.391288
ANAPC10P1	1.89225		PPIB	0.391217
LOC124902691	1.89181		CD58	0.391215
COQ8A	1.891		SLC5A6	0.391055
IGSF9B	1.8889		PSMD13	0.390989
TENT5A	1.88827		ELF3	0.390531
CD302	1.88433		PARN	0.390376
ADA	1.88319		ARPC5L	0.389822
PNMA2	1.88187		C6orf201	0.388899
ANOS1	1.8802		ITM2B	0.388325
LOC124906245	1.87807		C18orf8	0.387996
LOC107986018	1.87604		TGIF1	0.38701
PAK3	1.87586		INPP1	0.386889
IFIT5	1.87482		FASTKD5	0.386849
CELF2	1.87432		MIEF1	0.386178
ALG1L7P	1.87384		RPP40	0.386054
RPS20P22	1.87208		TTC31	0.385894
CCDC169	1.87176		MT-CO2	0.384556
PLXNA2	1.86776		TMED4	0.384005
ZNF670	1.86459		STAT5B	0.38395
LOC124906110	1.8627		PEF1	0.383883
SERPING1	1.86174		GEMIN8	0.383714
LINC01852	1.85552		GOT2	0.383584
FAM234B	1.85402		MRPL49	0.383233
IQCH	1.8533		EHD4	0.383133
ELOVL6	1.85223		RRP8	0.382999
LRIG1	1.85215		NPC2	0.382787
LOC107986868	1.85138		TCTN3	0.382709
SMOX	1.85027		TNKS1BP1	0.382362
MXRA7	1.85004		AP002812.2	0.381945
COX20P1	1.84778		TXNDC15	0.38119
ANXA4	1.84739		VMP1	0.380805
LOC124903214	1.8461		SRI	0.380634
WNT3	1.84394		GATAD2B	0.379578
EEPD1	1.84228		EARS2	0.379383
PCAT7	1.84132		CAMK2G	0.378796
GALM	1.83794		TSPAN31	0.378488
KCNH7-AS1	1.83575		UBAP2L	0.378382
TUBA3FP	1.83531		CTNNBL1	0.377993
WFS1	1.83435		ZNF394	0.377519
SYTL4	1.83414		EXT2	0.377518
NAP1L3	1.83271		AC018521.4	0.377303
SUDS3P1	1.83184		PTP4A1	0.376676
LOC100421737	1.83178		TIMM23B	0.376305
TYRO3	1.83137		AKIRIN1	0.376249
DCTPP1	1.83118		DCUN1D2	0.375243
CNKSR3	1.82942		ARHGEF9	0.375039
NCR3LG1	1.82455		NACC2	0.374792
SIRPA	1.82376		UTP4	0.374756
KIF5C-AS1	1.82308		FTSJ3	0.374305
NEDD4L	1.82169		TMEM127	0.373845
BZW1P2	1.82005		NAAA	0.373686
SMCO2	1.81904		UHRF1BP1L	0.373548
REEP6	1.81119		RTFDC1	0.37354
ETV4	1.80914		HDAC3	0.372912
MORF4L1P2	1.80586		TRIM41	0.372591
CFAP251	1.80564		APOPT1	0.371846
SCAMP5	1.80493		NAP1L4	0.371527
HOMER3	1.80359		BORCS7	0.371306
CCND1	1.80204		MRPL14	0.37019
ALDH2	1.80067		SAMM50	0.367981
B4GALT6	1.79859		MCM3AP	0.36719
PORCN	1.7948		GOLGA2	0.367074
FKBP5	1.79422		GIT2	0.366643
LOC107987100	1.7936		ZNF609	0.36651
ABHD6	1.79352		EMC1	0.366293
HACD1	1.79346		C16orf62	0.364751
LAMTOR5-AS1	1.79292		ZNF587	0.364617
NEK11	1.79147		MLX	0.364537
LPAR3	1.79092		TRAF6	0.363745
FBXO16	1.78892		PELO	0.363058
SATB2	1.78737		C6orf136	0.362874
LOC105370743	1.78673		TMEM80	0.362682
ADAM28	1.78558		PARP9	0.362343
SH3GL2	1.78373		IBA57	0.361881
SPATA24	1.78144		AIG1	0.361303
FKBP7	1.77431		BCL2L13	0.361174
SNX6P1	1.77428		RAB7A	0.360934
EBPL	1.77128		RBFA	0.360502
JAG1	1.77068		AC074117.1	0.35988
NBEAP2	1.76919		C6orf106	0.35987
QRICH2	1.76773		AK3	0.359337
ABALON	1.76773		AK2	0.359315
LOC124905088	1.76771		NTPCR	0.358983
FNIP2	1.76648		PPP1R10	0.358334
LOC105379362	1.76641		FBXO7	0.357998
IL13RA1	1.76607		PDIA5	0.357922
AK4	1.76115		UBN1	0.357745
TGFB2	1.75983		FHIT	0.357197
HMGN5	1.75478		DDX19A	0.357181
LOC105274304	1.75437		TMEM182	0.356387
SIK1	1.75252		ZSCAN21	0.355926
LRRC49	1.75204		TBL2	0.355582
JPH3	1.75111		ITFG1	0.355341
GAREM2	1.74767		ELP5	0.355253
LOC724060	1.7468		SPECC1	0.35483
PRSS23	1.74613		EIPR1	0.354449
PLEKHO1	1.74422		MIA3	0.354036
SYT13	1.74167		MFSD1	0.353418
UBE2L6	1.7412		TTPAL	0.352935
ZNF883	1.74028		KIAA0141	0.352435
IGSF11	1.73998		PSENEN	0.352091
RN7SL1	1.73763		LAMP2	0.351926
ST8SIA5-DT	1.7365		EPDR1	0.351835
LOC105369551	1.73561		AC046143.1	0.351417
TUBA1A	1.72939		RNF114	0.350516
SEC11C	1.72919		DNPEP	0.350469
TSHZ3-AS1	1.72537		NDUFS3	0.350424
MORN4	1.72394		NARF	0.34958
CTH	1.72012		BRD3	0.349233
ZC3H12B	1.71808		GNS	0.349143
SRPX	1.71767		COG1	0.349049
[truncated: 2,053 more rows]

## Sheet: biliary clusters GO and pathway
...1	p_val	avg_log2FC	pct.1	pct.2	p_val_adj	gene	cluster	AvgExp_17	AvgExp_10	AvgExp_7	AvgExp_15	GOBP_10_FORMYLTETRAHYDROFOLATE_METABOLIC_PROCESS	GOBP_2FE_2S_CLUSTER_ASSEMBLY	GOBP_2_OXOGLUTARATE_METABOLIC_PROCESS	GOBP_3_UTR_MEDIATED_MRNA_DESTABILIZATION	GOBP_3_UTR_MEDIATED_MRNA_STABILIZATION	GOBP_4FE_4S_CLUSTER_ASSEMBLY	GOBP_4_HYDROXYPROLINE_METABOLIC_PROCESS	GOBP_5S_CLASS_RRNA_TRANSCRIPTION_BY_RNA_POLYMERASE_III	GOBP_5_PHOSPHORIBOSE_1_DIPHOSPHATE_METABOLIC_PROCESS	GOBP_7_METHYLGUANOSINE_CAP_HYPERMETHYLATION	GOBP_7_METHYLGUANOSINE_RNA_CAPPING	GOBP_ACETATE_ESTER_METABOLIC_PROCESS	GOBP_ACETATE_ESTER_TRANSPORT	GOBP_ACETYLCHOLINE_SECRETION	GOBP_ACETYL_COA_BIOSYNTHETIC_PROCESS	GOBP_ACETYL_COA_METABOLIC_PROCESS	GOBP_ACIDIC_AMINO_ACID_TRANSPORT	GOBP_ACID_SECRETION	GOBP_ACINAR_CELL_DIFFERENTIATION	GOBP_ACROSOMAL_VESICLE_EXOCYTOSIS	GOBP_ACROSOME_ASSEMBLY	GOBP_ACROSOME_REACTION	GOBP_ACTIN_CROSSLINK_FORMATION	GOBP_ACTIN_FILAMENT_BASED_MOVEMENT	GOBP_ACTIN_FILAMENT_BASED_PROCESS	GOBP_ACTIN_FILAMENT_BASED_TRANSPORT	GOBP_ACTIN_FILAMENT_BUNDLE_ORGANIZATION	GOBP_ACTIN_FILAMENT_DEPOLYMERIZATION	GOBP_ACTIN_FILAMENT_NETWORK_FORMATION	GOBP_ACTIN_FILAMENT_ORGANIZATION	GOBP_ACTIN_FILAMENT_POLYMERIZATION	GOBP_ACTIN_FILAMENT_SEVERING	GOBP_ACTIN_MEDIATED_CELL_CONTRACTION	GOBP_ACTIN_MYOSIN_FILAMENT_SLIDING	GOBP_ACTIN_NUCLEATION	GOBP_ACTIN_POLYMERIZATION_DEPENDENT_CELL_MOTILITY	GOBP_ACTIN_POLYMERIZATION_OR_DEPOLYMERIZATION	GOBP_ACTION_POTENTIAL
1	6.460295472119689e-200	1.04437887907517	0.765	0.343	1.9139917395248997e-195	BACE2	17	1.54252180322053	0.397203363174955	0.916022903300674	0.604676170147457	0	0	0	0	0	0	0	0	0	0	0	0	0	0	0	0	0	0	0	0	0	0	0	0	0	0	0	0	0	0	0	0	0	0	0	0	0	0
2	8.772137482183188e-183	0.886820663829574	0.388	0.092	2.5989211718464096e-178	GAS7	17	0.618998528705406	0.101575688291511	0.227146006687362	0.142847997738808	0	0	0	0	0	0	0	0	0	0	0	0	0	0	0	0	0	0	0	0	0	0	0	0	0	0	0	0	0	0	0	0	0	0	0	0	0	0
3	7.118602434207968e-164	1.22531468385021	0.429	0.131	2.1090283431827999e-159	NCAM1	17	0.906919896808945	0.187110516477122	0.344927045765734	0.249721489855727	0	0	0	0	0	0	0	0	0	0	0	0	0	0	0	0	0	0	0	0	0	0	0	0	0	0	0	0	0	0	0	0	0	0	0	0	0	0
4	6.982845337916299e-157	0.968157971199283	0.937	0.679	2.06880758826446e-152	NRG3	17	3.00354431389894	1.63485498834902	1.98778048131914	2.08551006682678	0	0	0	0	0	0	0	0	0	0	0	0	0	0	0	0	0	0	0	0	0	0	0	0	0	0	0	0	0	0	0	0	0	0	0	0	0	0
5	2.6087328515020997e-155	0.850419826049608	0.301	0.065	7.72889281914526e-151	MMP7	17	0.49232757772342	0.0601250568999554	0.154867053017584	0.132957825974024	0	0	0	0	0	0	0	0	0	0	0	0	0	0	0	0	0	0	0	0	0	0	0	0	0	0	0	0	0	0	0	0	0	0	0	0	0	0
6	7.955637691684479e-150	1.01437369832415	0.971	0.769	2.3570167789153597e-145	ACSM3	17	3.8009029280665	2.75886470201213	3.13253320873479	1.22044806755481	0	0	0	0	0	0	0	0	0	0	0	0	0	0	0	0	0	0	0	0	0	0	0	0	0	0	0	0	0	0	0	0	0	0	0	0	0	0
7	1.62136363303615e-149	0.711062117491043	0.327	0.078	4.80361403559621e-145	KIAA1211L	17	0.487009306970307	0.103513705793751	0.155177810979097	0.137373076827679	0	0	0	0	0	0	0	0	0	0	0	0	0	0	0	0	0	0	0	0	0	0	0	0	0	0	0	0	0	0	0	0	0	0	0	0	0	0
8	6.37151279109734e-143	0.7660927279879	0.61	0.252	1.88768809461841e-138	PMEPA1	17	1.04988214302379	0.354823824378217	0.495724304227104	0.536972147705986	0	0	0	0	0	0	0	0	0	0	0	0	0	0	0	0	0	0	0	0	0	0	0	0	0	0	0	0	0	0	0	0	0	0	0	0	0	0
9	1.9257132828402198e-139	0.877422272456748	0.828	0.473	5.70531074307071e-135	NEBL	17	1.87588136808769	1.38579710289508	0.968016459235357	0.566292837721303	0	0	0	0	0	0	0	0	0	0	0	0	0	0	0	0	0	0	0	0	0	0	0	0	1	0	0	0	0	1	0	0	0	0	0	0	0	0
10	2.92653399092468e-137	0.809583546464022	0.713	0.337	8.670442254912538e-133	MACC1	17	1.37809162385745	0.663807379934897	0.748954497472215	0.543948382653852	0	0	0	0	0	0	0	0	0	0	0	0	0	0	0	0	0	0	0	0	0	0	0	0	0	0	0	0	0	0	0	0	0	0	0	0	0	0
11	2.5308093031594496e-128	0.78366438324552	0.791	0.437	7.49802872247049e-124	HDAC9	17	1.6989214591444	1.02204167887976	0.922748643961147	0.765462778480581	0	0	0	0	0	0	0	0	0	0	0	0	0	0	0	0	0	0	0	0	0	0	0	0	0	0	0	0	0	0	0	0	0	0	0	0	0	0
12	4.87612451569975e-126	0.699996857032134	0.509	0.196	1.4446494102663698e-121	AKT3	17	0.838970378189729	0.222548083164507	0.539378456613306	0.201092511892258	0	0	0	0	0	0	0	0	0	0	0	0	0	0	0	0	0	0	0	0	0	0	0	0	0	0	0	0	0	0	0	0	0	0	0	0	0	0
13	1.90882806411796e-123	0.77872846127886	0.475	0.177	5.655284905562269e-119	INPP4B	17	0.84650675216157	0.126639474379163	0.556823347778794	0.278801632410552	0	0	0	0	0	0	0	0	0	0	0	0	0	0	0	0	0	0	0	0	0	0	0	0	0	0	0	0	0	0	0	0	0	0	0	0	0	0
14	2.1993709261714697e-121	0.836997689994502	0.432	0.156	6.51607624296822e-117	FRMD5	17	0.805503098225131	0.199779771395537	0.333197777496266	0.414049446416801	0	0	0	0	0	0	0	0	0	0	0	0	0	0	0	0	0	0	0	0	0	0	0	0	1	0	0	0	0	0	0	0	0	0	0	0	0	0
15	3.0498311352602795e-121	0.745986845148766	0.534	0.218	9.035734704435639e-117	VTCN1	17	0.968819247530285	0.403855453015947	0.578222961345916	0.168756459648044	0	0	0	0	0	0	0	0	0	0	0	0	0	0	0	0	0	0	0	0	0	0	0	0	0	0	0	0	0	0	0	0	0	0	0	0	0	0
16	2.9963173392601497e-118	0.619428660623829	0.364	0.112	8.877189381026049e-114	SGPP2	17	0.550766424778468	0.071098792520843307	0.265982416313041	0.268834851751552	0	0	0	0	0	0	0	0	0	0	0	0	0	0	0	0	0	0	0	0	0	0	0	0	0	0	0	0	0	0	0	0	0	0	0	0	0	0
17	1.2963789940563099e-113	1.01347578735339	0.19	0.035	3.8407820456906393e-109	SNCAIP	17	0.362566466094795	0.0229931069981703	0.092404052774437	0.079640047150318	0	0	0	0	0	0	0	0	0	0	0	0	0	0	0	0	0	0	0	0	0	0	0	0	0	0	0	0	0	0	0	0	0	0	0	0	0	0
18	1.3056056488116196e-107	0.855126491634569	0.435	0.164	3.86811785573418e-103	COL4A2	17	0.801195017397766	0.0728690246397897	0.550432685500848	0.304365486645635	0	0	0	0	0	0	0	0	0	0	0	0	0	0	0	0	0	0	0	0	0	0	0	0	0	0	0	0	0	0	0	0	0	0	0	0	0	0
19	1.6608261589380496e-107	0.669920870850393	0.749	0.406	4.92052966108575e-103	PCSK5	17	1.43241334888871	0.870336661470322	0.741911572145855	0.763482011821399	0	0	0	0	0	0	0	0	0	0	0	0	0	0	0	0	0	0	0	0	0	0	0	0	0	0	0	0	0	0	0	0	0	0	0	0	0	0
20	4.955379185778519e-107	0.777012995322482	0.872	0.59	1.4681301913706e-102	RUNX1	17	2.18588689823985	1.05632227491684	1.81070918652108	1.03861953113391	0	0	0	0	0	0	0	0	0	0	0	0	0	0	0	0	0	0	0	0	0	0	0	0	0	0	0	0	0	0	0	0	0	0	0	0	0	0
21	2.2232439644408296e-106	0.536302587803416	0.436	0.162	6.58680489344883e-102	PFKP	17	0.639959270752438	0.293412902593786	0.210158185801565	0.358814688267602	0	0	0	0	0	0	0	0	0	0	0	0	0	0	0	0	0	0	0	0	0	0	0	0	0	0	0	0	0	0	0	0	0	0	0	0	0	0
22	3.1528237589524303e-105	0.592934972617266	0.655	0.316	9.340870950648349e-101	TANC2	17	1.12375580724533	0.523262416157247	0.642094156162772	0.567429039221539	0	0	0	0	0	0	0	0	0	0	0	0	0	0	0	0	0	0	0	0	0	0	0	0	0	0	0	0	0	0	0	0	0	0	0	0	0	0
23	4.56855684204709e-105	0.694375955502978	0.256	0.067	1.3535263355932898e-100	NXN	17	0.413377161337911	0.0504557213026442	0.202544597870012	0.0746708765922027	0	0	0	0	0	0	0	0	0	0	0	0	0	0	0	0	0	0	0	0	0	0	0	0	0	0	0	0	0	0	0	0	0	0	0	0	0	0
24	1.03374045850397e-102	0.894707604804259	0.326	0.106	3.0626628564097195e-98	PLXDC2	17	0.628929852189871	0.079477097888229	0.379307246535202	0.133285835735075	0	0	0	0	0	0	0	0	0	0	0	0	0	0	0	0	0	0	0	0	0	0	0	0	0	0	0	0	0	0	0	0	0	0	0	0	0	0
25	1.74487697076394e-101	0.719457094576266	0.753	0.444	5.169547001282319e-97	CAMK1D	17	1.57874031568901	1.01530807959914	0.886700147053852	0.779587394211165	0	0	0	0	0	0	0	0	0	0	0	0	0	0	0	0	0	0	0	0	0	0	0	0	0	0	0	0	0	0	0	0	0	0	0	0	0	0
26	9.031811610526009e-100	0.65515939832319	0.794	0.468	2.6758548258505394e-95	ACSM1	17	1.77528800901803	1.12464806133539	1.41906634327707	0.245310842876622	0	0	0	0	0	0	0	0	0	0	0	0	0	0	0	0	0	0	0	0	0	0	0	0	0	0	0	0	0	0	0	0	0	0	0	0	0	0
27	7.619924084057588e-98	0.623109298597487	0.804	0.482	2.25755490838374e-93	SDK1	17	1.67660201652972	1.02734379283817	1.17498905001332	0.651454679237301	0	0	0	0	0	0	0	0	0	0	0	0	0	0	0	0	0	0	0	0	0	0	0	0	0	0	0	0	0	0	0	0	0	0	0	0	0	0
28	1.8183770834767797e-97	0.702571745908055	0.8	0.497	5.38730578521666e-93	THUMPD1	17	1.88780057543332	1.2270339464123	1.50945655980289	0.319233895436676	0	0	0	0	0	0	0	0	0	0	0	0	0	0	0	0	0	0	0	0	0	0	0	0	0	0	0	0	0	0	0	0	0	0	0	0	0	0
29	4.5365284142576596e-97	0.789696425593392	0.328	0.11	1.3440372732921199e-92	AC025580.2	17	0.573455331423539	0.213222759757835	0.112581790371734	0.385879204848947	0	0	0	0	0	0	0	0	0	0	0	0	0	0	0	0	0	0	0	0	0	0	0	0	0	0	0	0	0	0	0	0	0	0	0	0	0	0
30	5.314040680142819e-97	0.666637468090155	0.746	0.429	1.5743908323059098e-92	RAP1GAP2	17	1.38946581425046	0.963504407750416	0.689928532301822	0.730389155205912	0	0	0	0	0	0	0	0	0	0	0	0	0	0	0	0	0	0	0	0	0	0	0	0	0	0	0	0	0	0	0	0	0	0	0	0	0	0
31	1.92338520351293e-96	0.575820855618572	0.622	0.304	5.6984133424477595e-92	KCNH8	17	1.06425885002396	0.454035974288375	0.676184668123162	0.490484387962484	0	0	0	0	0	0	0	0	0	0	0	0	0	0	0	0	0	0	0	0	0	0	0	0	0	0	0	0	0	0	0	0	0	0	0	0	0	0
32	4.605244652639129e-95	0.527523689532903	0.977	0.803	1.3643958332373996e-90	CASC15	17	2.83891302932658	2.61935746420165	2.21815735039926	1.32359238430068	0	0	0	0	0	0	0	0	0	0	0	0	0	0	0	0	0	0	0	0	0	0	0	0	0	0	0	0	0	0	0	0	0	0	0	0	0	0
33	8.059240417911609e-95	0.630809528671493	0.359	0.127	2.38771115861467e-90	TMC5	17	0.584598547882994	0.0863959086317401	0.336194337145843	0.276309290953238	0	0	0	0	0	0	0	0	0	0	0	0	0	0	0	0	0	0	0	0	0	0	0	0	0	0	0	0	0	0	0	0	0	0	0	0	0	0
34	1.7721646864349198e-94	0.643551276009477	0.731	0.415	5.25039231650073e-90	EVA1C	17	1.43012	0.707585362942275	1.03305413045967	0.59787178153117	0	0	0	0	0	0	0	0	0	0	0	0	0	0	0	0	0	0	0	0	0	0	0	0	0	0	0	0	0	0	0	0	0	0	0	0	0	0
35	3.4555377063218196e-94	0.731052448164195	0.796	0.494	1.0237721562519698e-89	ANKRD36C	17	1.69564003711689	1.00169303592106	0.94248350331846	1.18338658960228	0	0	0	0	0	0	0	0	0	0	0	0	0	0	0	0	0	0	0	0	0	0	0	0	0	0	0	0	0	0	0	0	0	0	0	0	0	0
36	4.99041480483162e-93	0.679318616347281	0.383	0.146	1.47851019422746e-88	GRIN2A	17	0.644347082403841	0.313433446294352	0.241438767582013	0.243485605146203	0	0	0	0	0	0	0	0	0	0	0	0	0	0	0	0	0	0	0	0	0	0	0	0	0	0	0	0	0	0	0	0	0	0	0	0	0	0
37	2.4845789137992596e-92	0.360529815359401	0.171	0.034	7.36106194791306e-88	RAB7B	17	0.214471531681845	0.0372173831424123	0.0683795177364198	0.0479415628621905	0	0	0	0	0	0	0	0	0	0	0	0	0	0	0	0	0	0	0	0	0	0	0	0	0	0	0	0	0	0	0	0	0	0	0	0	0	0
38	1.77233793587401e-88	0.650193010546659	0.917	0.648	5.250905602613919e-84	CFTR	17	2.63038426974467	1.24791135614843	2.59457922671658	1.01806778825735	0	0	0	0	0	0	0	0	0	0	0	0	0	0	0	0	0	0	0	0	0	0	0	0	0	0	0	0	0	0	0	0	0	0	0	0	0	0
39	1.4011098182027898e-87	0.608397531189672	0.676	0.375	4.15106805838942e-83	FAM155A	17	1.75764719176999	0.356782628948793	1.63862742425016	0.79361792573359	0	0	0	0	0	0	0	0	0	0	0	0	0	0	0	0	0	0	0	0	0	0	0	0	0	0	0	0	0	0	0	0	0	0	0	0	0	0
40	7.967164539530479e-87	0.450854182582921	0.272	0.085	2.36043183812669e-82	NFATC1	17	0.365321508608102	0.154850093941828	0.113412010663884	0.136651393552716	0	0	0	0	0	0	0	0	0	0	0	0	0	0	0	0	0	0	0	0	0	0	0	0	0	0	0	0	0	0	0	0	0	0	0	0	0	0
41	7.43229438066464e-86	0.445974686590456	0.502	0.219	2.20196585615951e-81	KRT19	17	0.763982359317053	0.42485315549158	0.259854455156227	0.57291226002925	0	0	0	0	0	0	0	0	0	0	0	0	0	0	0	0	0	0	0	0	0	0	0	0	1	0	0	0	0	0	0	0	0	0	0	0	0	0
42	7.98151092142078e-86	0.51844933202508	0.497	0.219	2.36468224068933e-81	FYN	17	0.807076774377282	0.209856110308352	0.604919790019317	0.333657417423371	0	0	0	0	0	0	0	0	0	0	0	0	0	0	0	0	0	0	0	0	0	0	0	0	0	0	0	0	0	0	0	0	0	0	0	0	0	0
43	9.309372791287091e-85	0.498802522790073	0.958	0.77	2.75808787687463e-80	MAML2	17	2.60913941258367	1.95149300266405	2.31622057214063	1.29092726897604	0	0	0	0	0	0	0	0	0	0	0	0	0	0	0	0	0	0	0	0	0	0	0	0	0	0	0	0	0	0	0	0	0	0	0	0	0	0
44	5.757592702153719e-84	0.402355052980162	0.201	0.051	1.70580198986708e-79	ST6GAL2	17	0.27037166010758	0.0429165625053726	0.12242870179611	0.0660883776108079	0	0	0	0	0	0	0	0	0	0	0	0	0	0	0	0	0	0	0	0	0	0	0	0	0	0	0	0	0	0	0	0	0	0	0	0	0	0
45	5.461682963873909e-83	0.539580084064325	0.897	0.634	1.61813281170692e-78	SLCO3A1	17	2.02083860298492	1.21344284511972	1.54976051816602	1.30642114760694	0	0	0	0	0	0	0	0	0	0	0	0	0	0	0	0	0	0	0	0	0	0	0	0	0	0	0	0	0	0	0	0	0	0	0	0	0	0
46	7.315750597332989e-83	0.54085018664861	0.411	0.169	2.16743742947185e-78	TMEM178B	17	0.659750145192422	0.207307650467971	0.396313993058997	0.288859670876002	0	0	0	0	0	0	0	0	0	0	0	0	0	0	0	0	0	0	0	0	0	0	0	0	0	0	0	0	0	0	0	0	0	0	0	0	0	0
47	2.5523984388283298e-82	0.605204432050584	0.413	0.175	7.5619908547167e-78	GDA	17	0.688056511759616	0.245126708171408	0.28394859613947	0.48250653524406	0	0	0	0	0	0	0	0	0	0	0	0	0	0	0	0	0	0	0	0	0	0	0	0	0	0	0	0	0	0	0	0	0	0	0	0	0	0
48	4.02101804144732e-82	0.467889693807997	0.639	0.328	1.1913070151395999e-77	SEMA6D	17	1.23656080624458	0.345478022965308	1.0922988156153	0.521495674415484	0	0	0	0	0	0	0	0	0	0	0	0	0	0	0	0	0	0	0	0	0	0	0	0	0	0	0	0	0	0	0	0	0	0	0	0	0	0
49	4.0039995477709397e-81	0.447448584514645	0.318	0.113	1.1862649460180999e-76	B4GALNT3	17	0.459843286892414	0.14398753035792	0.217125860799871	0.222342030203663	0	0	0	0	0	0	0	0	0	0	0	0	0	0	0	0	0	0	0	0	0	0	0	0	0	0	0	0	0	0	0	0	0	0	0	0	0	0
50	4.00924954718022e-81	0.49710731594641	0.638	0.328	1.1878203633430799e-76	STOX2	17	1.12986479177914	0.3952266205343	0.901247939235624	0.519678624045425	0	0	0	0	0	0	0	0	0	0	0	0	0	0	0	0	0	0	0	0	0	0	0	0	0	0	0	0	0	0	0	0	0	0	0	0	0	0
51	1.49998621003576e-80	0.520129724655366	0.334	0.125	4.44400914447296e-76	LRRC49	17	0.497389568026641	0.21285653206844	0.24481298918652	0.136455960576003	0	0	0	0	0	0	0	0	0	0	0	0	0	0	0	0	0	0	0	0	0	0	0	0	0	0	0	0	0	0	0	0	0	0	0	0	0	0
52	5.0220082016817296e-80	0.533863476330188	0.775	0.459	1.4878703699122497e-75	ARHGAP26	17	1.4361408489257	0.762845850776327	1.08144003713933	0.689933432599137	0	0	0	0	0	0	0	0	0	0	0	0	0	0	0	0	0	0	0	0	0	0	0	0	1	0	0	0	0	0	0	0	0	0	0	0	0	0
53	1.11993458176655e-79	0.519079892470048	0.53	0.254	3.3180301853997693e-75	CSGALNACT1	17	0.907177424080886	0.326688457654043	0.623001222645607	0.448662758298324	0	0	0	0	0	0	0	0	0	0	0	0	0	0	0	0	0	0	0	0	0	0	0	0	0	0	0	0	0	0	0	0	0	0	0	0	0	0
54	2.76244572936312e-79	0.622004920590312	0.606	0.324	8.184297962384119e-75	XIST	17	1.56686196972858	0.988450079023381	0.994943991683457	0.435773061390262	0	0	0	0	0	0	0	0	0	0	0	0	0	0	0	0	0	0	0	0	0	0	0	0	0	0	0	0	0	0	0	0	0	0	0	0	0	0
55	3.63492420721487e-79	0.510921791281929	0.86	0.553	1.07691899487155e-74	LIMCH1	17	1.86463434286233	1.03479304813522	1.48749314320949	0.993993619462909	0	0	0	0	0	0	0	0	0	0	0	0	0	0	0	0	0	0	0	0	0	0	0	1	1	0	1	0	0	1	0	0	1	0	0	0	0	0
56	1.12291483571088e-77	0.48266359195704	0.426	0.186	3.32685978376063e-73	ETS1	17	0.673180314412297	0.370991723078843	0.205088576599003	0.490618527948429	0	0	0	0	0	0	0	0	0	0	0	0	0	0	0	0	0	0	0	0	0	0	0	0	0	0	0	0	0	0	0	0	0	0	0	0	0	0
57	3.2941125975168998e-77	0.492339523551246	0.743	0.434	9.75946739266333e-73	ADAM9	17	1.33340143997019	1.1188917965666	0.611399151756892	0.722113990606525	0	0	0	0	0	0	0	0	0	0	0	0	0	0	0	0	0	0	0	0	0	0	0	0	0	0	0	0	0	0	0	0	0	0	0	0	0	0
58	8.384739828863799e-76	0.455817432421098	0.552	0.276	2.48414686909748e-71	MYH14	17	0.86524756558305	0.47227773283983	0.520756220941814	0.385370209710278	0	0	0	0	0	0	0	0	0	0	0	0	0	0	0	0	0	0	0	0	0	0	0	1	1	0	0	0	0	0	0	0	0	0	0	0	0	1
59	1.17828313805849e-74	0.771650104841163	0.37	0.158	3.49089945312588e-70	REXO5	17	0.668983877017207	0.361263985617519	0.368964524355591	0.0595365130943894	0	0	0	0	0	0	0	0	0	0	0	0	0	0	0	0	0	0	0	0	0	0	0	0	0	0	0	0	0	0	0	0	0	0	0	0	0	0
60	2.3642081700508903e-74	0.446374983946304	0.222	0.066	7.004439545409779e-70	CARD11	17	0.32000627003385	0.0450250169673262	0.126175947234921	0.194414304099282	0	0	0	0	0	0	0	0	0	0	0	0	0	0	0	0	0	0	0	0	0	0	0	0	0	0	0	0	0	0	0	0	0	0	0	0	0	0
61	3.4525133967931903e-73	0.39044141639206	0.352	0.138	1.02287614406792e-68	HS3ST1	17	0.501558873537758	0.140680284550465	0.291276887226076	0.28372	0	0	0	0	0	0	0	0	0	0	0	0	0	0	0	0	0	0	0	0	0	0	0	0	0	0	0	0	0	0	0	0	0	0	0	0	0	0
62	1.09632732201358e-72	0.647532578014073	0.612	0.338	3.24808895692962e-68	ERI2	17	1.41235810801774	0.850102161205789	1.14840403053022	0.155291321393678	0	0	0	0	0	0	0	0	0	0	0	0	0	0	0	0	0	0	0	0	0	0	0	0	0	0	0	0	0	0	0	0	0	0	0	0	0	0
63	4.92872482757805e-72	0.478716108234536	0.287	0.104	1.4602333046665502e-67	CHST15	17	0.425604452832805	0.173621110282752	0.146765565447515	0.23189250478577	0	0	0	0	0	0	0	0	0	0	0	0	0	0	0	0	0	0	0	0	0	0	0	0	0	0	0	0	0	0	0	0	0	0	0	0	0	0
64	5.95039343634564e-72	0.434317644736252	0.244	0.08	1.76292306338612e-67	FA2H	17	0.351643224078611	0.0929927665060377	0.104370839958839	0.255320276169945	0	0	0	0	0	0	0	0	0	0	0	0	0	0	0	0	0	0	0	0	0	0	0	0	0	0	0	0	0	0	0	0	0	0	0	0	0	0
65	4.0706254125403e-71	0.43452486049825	0.181	0.048	1.20600419097331e-66	PDLIM3	17	0.266013519793353	0.0608376659475662	0.10602354824199	0.0805242765659187	0	0	0	0	0	0	0	0	0	0	0	0	0	0	0	0	0	0	0	0	0	0	0	0	1	0	0	0	0	1	0	0	0	0	0	0	0	0
66	1.35027223955232e-70	0.453498076364937	0.522	0.261	4.00045156412165e-66	PLEKHG1	17	0.806107404570697	0.542613090542951	0.477327740351333	0.222358371213237	0	0	0	0	0	0	0	0	0	0	0	0	0	0	0	0	0	0	0	0	0	0	0	0	0	0	0	0	0	0	0	0	0	0	0	0	0	0
67	7.8709507252781e-70	0.723086517343968	0.224	0.072	2.33192657137814e-65	KCND2	17	0.413062739264482	0.0713537650079071	0.136861952004736	0.251783201418946	0	0	0	0	0	0	0	0	0	0	0	0	0	0	0	0	0	0	0	0	0	0	0	0	0	0	0	0	0	0	0	0	0	0	0	0	0	1
68	2.00369473397685e-69	0.445750435878898	0.536	0.269	5.9363463883532e-65	ARNT2	17	0.826563214794989	0.507490403833314	0.497823833120622	0.315087803391106	0	0	0	0	0	0	0	0	0	0	0	0	0	0	0	0	0	0	0	0	0	0	0	0	0	0	0	0	0	0	0	0	0	0	0	0	0	0
69	7.55869592589635e-69	0.45154209966179	0.803	0.506	2.2394148419653098e-64	TIAM2	17	1.52049599206457	1.20159094543097	0.953701204223639	0.744125266259997	0	0	0	0	0	0	0	0	0	0	0	0	0	0	0	0	0	0	0	0	0	0	0	0	0	0	0	0	0	0	0	0	0	0	0	0	0	0
70	1.20826445661559e-68	0.398356224195588	0.402	0.177	3.57972510561502e-64	ABR	17	0.582030687172742	0.229879903720415	0.268771425342975	0.438755309485191	0	0	0	0	0	0	0	0	0	0	0	0	0	0	0	0	0	0	0	0	0	0	0	0	0	0	0	0	0	0	0	0	0	0	0	0	0	0
71	1.6460331472883901e-68	0.536341255267138	0.417	0.191	4.87670240547132e-64	AC004381.1	17	0.690600280913619	0.379420403929909	0.489396292860397	0.0423850604409151	0	0	0	0	0	0	0	0	0	0	0	0	0	0	0	0	0	0	0	0	0	0	0	0	0	0	0	0	0	0	0	0	0	0	0	0	0	0
72	5.99707979053371e-68	0.509497526441018	0.614	0.337	1.77675482954142e-63	TNFAIP2	17	1.03337531104257	0.650607927721824	0.676968612942131	0.396865680848992	0	0	0	0	0	0	0	0	0	0	0	0	0	0	0	0	0	0	0	0	0	0	0	0	0	0	0	0	0	0	0	0	0	0	0	0	0	0
73	1.5000411728706902e-67	0.537945081502507	0.499	0.251	4.4441719828639903e-63	IL18	17	0.859400173651667	0.428455294067944	0.509240354660103	0.443496749429181	0	0	0	0	0	0	0	0	0	0	0	0	0	0	0	0	0	0	0	0	0	0	0	0	0	0	0	0	0	0	0	0	0	0	0	0	0	0
74	2.4519861116429e-67	0.468143992872603	0.71	0.426	7.26449925296442e-63	MYO5B	17	1.29803150598684	1.00646473312964	0.568133596403469	0.957106553548238	0	0	0	0	0	0	0	0	0	0	0	0	0	0	0	0	0	0	0	0	0	0	0	0	1	0	0	0	0	1	0	0	0	0	0	0	0	0
75	5.2800864306039e-67	0.338230888424886	0.178	0.048	1.5643312067950199e-62	SYTL2	17	0.244061495332331	0.0626702058252225	0.0906893043405883	0.101099877992395	0	0	0	0	0	0	0	0	0	0	0	0	0	0	0	0	0	0	0	0	0	0	0	0	0	0	0	0	0	0	0	0	0	0	0	0	0	0
76	3.23626028959847e-65	0.344898719590299	0.269	0.098	9.588068359993391e-61	C6orf132	17	0.355340236702008	0.148393234683476	0.153733476706938	0.172695364881376	0	0	0	0	0	0	0	0	0	0	0	0	0	0	0	0	0	0	0	0	0	0	0	0	0	0	0	0	0	0	0	0	0	0	0	0	0	0
77	4.71142779469809e-65	0.723004765749427	0.265	0.099	1.3958547127352e-60	COL4A1	17	0.476839524304182	0.0438749899141069	0.303587762550803	0.198423008983703	0	0	0	0	0	0	0	0	0	0	0	0	0	0	0	0	0	0	0	0	0	0	0	0	0	0	0	0	0	0	0	0	0	0	0	0	0	0
78	5.79856901677444e-65	0.410924521814337	0.272	0.1	1.7179420425997597e-60	EPHB2	17	0.394447540092965	0.138366881465475	0.12656516631163	0.305617866874186	0	0	0	0	0	0	0	0	0	0	0	0	0	0	0	0	0	0	0	0	0	0	0	0	0	0	0	0	0	0	0	0	0	0	0	0	0	0
79	6.61164362449411e-65	0.491407737293427	0.548	0.29	1.95883165662887e-60	AC245041.2	17	0.912409155795538	0.675522300550834	0.511766033393241	0.291978703414059	0	0	0	0	0	0	0	0	0	0	0	0	0	0	0	0	0	0	0	0	0	0	0	0	0	0	0	0	0	0	0	0	0	0	0	0	0	0
80	1.51887619839794e-64	0.350928124480817	0.332	0.136	4.49997451299357e-60	TSPAN15	17	0.450643823268611	0.224160417519433	0.226621253988175	0.192320535727766	0	0	0	0	0	0	0	0	0	0	0	0	0	0	0	0	0	0	0	0	0	0	0	0	0	0	0	0	0	0	0	0	0	0	0	0	0	0
81	1.61001666196723e-64	0.445572660657405	0.838	0.569	4.7699963644103195e-60	GULP1	17	1.82505294963473	1.27450401274377	1.15321354412809	1.37708399616531	0	0	0	0	0	0	0	0	0	0	0	0	0	0	0	0	0	0	0	0	0	0	0	0	0	0	0	0	0	0	0	0	0	0	0	0	0	0
82	2.47751649242319e-64	0.283251713194587	0.157	0.04	7.34013811210217e-60	QSOX1	17	0.198882728627374	0.0418882616300916	0.0605711375018866	0.104293298007028	0	0	0	0	0	0	0	0	0	0	0	0	0	0	0	0	0	0	0	0	0	0	0	0	0	0	0	0	0	0	0	0	0	0	0	0	0	0
83	5.80308208191053e-64	0.47887883855463	0.566	0.305	1.71927912840763e-59	SLC9C1	17	0.989655735297357	0.526037445381667	0.599820427281637	0.605235285036392	0	0	0	0	0	0	0	0	0	0	0	0	0	0	0	0	0	0	0	0	0	0	0	0	0	0	0	0	0	0	0	0	0	0	0	0	0	0
84	8.12631268954001e-64	0.335357139316801	0.278	0.104	2.40758266053002e-59	MELTF	17	0.369757719973394	0.185442288842498	0.127850344031611	0.20761390962009	0	0	0	0	0	0	0	0	0	0	0	0	0	0	0	0	0	0	0	0	0	0	0	0	0	0	0	0	0	0	0	0	0	0	0	0	0	0
85	2.15527173377873e-63	0.321122189672331	0.13	0.028	6.38542356566623e-59	IL34	17	0.176142047549833	0.0220195662543695	0.0785191289681931	0.0288807028667399	0	0	0	0	0	0	0	0	0	0	0	0	0	0	0	0	0	0	0	0	0	0	0	0	0	0	0	0	0	0	0	0	0	0	0	0	0	0
86	6.05028117190547e-63	0.870945647892686	0.473	0.259	1.79251680280043e-58	DLGAP1	17	1.11560669938425	0.467227880184004	0.781228652968334	0.411531328672247	0	0	0	0	0	0	0	0	0	0	0	0	0	0	0	0	0	0	0	0	0	0	0	0	0	0	0	0	0	0	0	0	0	0	0	0	0	0
87	1.08816487166228e-62	0.438810897742585	0.571	0.312	3.2239060652738304e-58	PRICKLE2	17	0.940144959824278	0.733528503632485	0.521407788145017	0.338530833150223	0	0	0	0	0	0	0	0	0	0	0	0	0	0	0	0	0	0	0	0	0	0	0	0	0	0	0	0	0	0	0	0	0	0	0	0	0	0
88	2.03353795818357e-62	0.408428161592242	0.318	0.131	6.02476290871047e-58	RAB31	17	0.46892034882465	0.290360963389188	0.169877418542653	0.222268827553941	0	0	0	0	0	0	0	0	0	0	0	0	0	0	0	0	0	0	0	0	0	0	0	0	0	0	0	0	0	0	0	0	0	0	0	0	0	0
89	2.1671518004186597e-62	0.360788724252012	0.35	0.151	6.42062063910037e-58	SLC37A1	17	0.468803050193941	0.216529738442169	0.282243568541443	0.161640806769841	0	0	0	0	0	0	0	0	0	0	0	0	0	0	0	0	0	0	0	0	0	0	0	0	0	0	0	0	0	0	0	0	0	0	0	0	0	0
90	2.25726056959315e-62	0.320945435999486	0.265	0.098	6.68758588953362e-58	LGALS3	17	0.353405675843013	0.108991162312241	0.186100440076117	0.180371132632255	0	0	0	0	0	0	0	0	0	0	0	0	0	0	0	0	0	0	0	0	0	0	0	0	0	0	0	0	0	0	0	0	0	0	0	0	0	0
91	2.4119410906091397e-62	0.446242468936695	0.741	0.459	7.1458578691477e-58	MAPK10	17	1.45106952259148	0.872729651491463	1.30723659544165	0.354077006581705	0	0	0	0	0	0	0	0	0	0	0	0	0	0	0	0	0	0	0	0	0	0	0	0	0	0	0	0	0	0	0	0	0	0	0	0	0	0
92	2.5852379456262497e-62	0.437339432961258	0.831	0.555	7.65928446150689e-58	PTPRD	17	1.78898597223839	1.07544633184105	1.61562136083358	0.693828897012484	0	0	0	0	0	0	0	0	0	0	0	0	0	0	0	0	0	0	0	0	0	0	0	0	0	0	0	0	0	0	0	0	0	0	0	0	0	0
93	2.87092730695006e-62	0.372356218585496	0.142	0.034	8.50569633230093e-58	GABRP	17	0.206600062457969	0.0113772448481028	0.123813640151366	0.0224982365866577	0	0	0	0	0	0	0	0	0	0	0	0	0	0	0	0	0	0	0	0	0	0	0	0	0	0	0	0	0	0	0	0	0	0	0	0	0	0
94	3.74908144364555e-62	0.401994234214396	0.439	0.211	1.1107403593088699e-57	LINC00511	17	0.740101836567403	0.206868324563992	0.410103082031504	0.697595877433701	0	0	0	0	0	0	0	0	0	0	0	0	0	0	0	0	0	0	0	0	0	0	0	0	0	0	0	0	0	0	0	0	0	0	0	0	0	0
95	4.0851273724866395e-62	0.403403160354387	0.642	0.362	1.2103006866466199e-57	PPM1H	17	1.06176521457271	0.741551976282971	0.719466653902454	0.385910332543021	0	0	0	0	0	0	0	0	0	0	0	0	0	0	0	0	0	0	0	0	0	0	0	0	0	0	0	0	0	0	0	0	0	0	0	0	0	0
96	5.41573415906206e-62	0.408874232803275	0.365	0.162	1.60451955930532e-57	MB21D2	17	0.540777000958268	0.307358473652795	0.285551982036666	0.190293097769529	0	0	0	0	0	0	0	0	0	0	0	0	0	0	0	0	0	0	0	0	0	0	0	0	0	0	0	0	0	0	0	0	0	0	0	0	0	0
97	6.700521596923819e-62	0.521532872088906	0.528	0.286	1.98516353352062e-57	AC013652.1	17	0.970189860942596	0.773353307454073	0.535152619631099	0.259354802263903	0	0	0	0	0	0	0	0	0	0	0	0	0	0	0	0	0	0	0	0	0	0	0	0	0	0	0	0	0	0	0	0	0	0	0	0	0	0
98	7.1504043640547e-62	0.408281075426972	0.352	0.156	2.1184503009384798e-57	ZDHHC11B	17	0.490378280820819	0.397043407430984	0.185034667332984	0.10086483564416	0	0	0	0	0	0	0	0	0	0	0	0	0	0	0	0	0	0	0	0	0	0	0	0	0	0	0	0	0	0	0	0	0	0	0	0	0	0
99	1.0007168911147702e-61	0.543264531535957	0.475	0.245	2.96482393330573e-57	PELI2	17	0.800200180621648	0.415079326059292	0.452844522365354	0.434419113279823	0	0	0	0	0	0	0	0	0	0	0	0	0	0	0	0	0	0	0	0	0	0	0	0	0	0	0	0	0	0	0	0	0	0	0	0	0	0
100	1.3646219445637202e-61	0.399796490926823	0.31	0.125	4.04296543515892e-57	MYO3A	17	0.465979828887802	0.124867255802868	0.350632065285866	0.136209257691857	0	0	0	0	0	0	0	0	0	0	0	0	0	0	0	0	0	0	0	0	0	0	0	0	1	0	0	0	0	0	0	0	0	0	0	0	0	0
101	9.820498520022631e-61	0.344118560498673	0.317	0.13	2.90951909652711e-56	VGLL3	17	0.445595642432713	0.236411813127556	0.195629810715183	0.231973276962878	0	0	0	0	0	0	0	0	0	0	0	0	0	0	0	0	0	0	0	0	0	0	0	0	0	0	0	0	0	0	0	0	0	0	0	0	0	0
102	1.1915829199346e-60	0.424881341238845	0.867	0.603	3.53030271689024e-56	SAMD12	17	1.81196987099749	1.41417652849836	1.26999622287364	1.03405883544872	0	0	0	0	0	0	0	0	0	0	0	0	0	0	0	0	0	0	0	0	0	0	0	0	0	0	0	0	0	0	0	0	0	0	0	0	0	0
103	1.3080966846899e-60	0.422126173125852	0.439	0.214	3.87549804773077e-56	C1orf21	17	0.695783342266707	0.341940969903077	0.490338152153354	0.230445734541355	0	0	0	0	0	0	0	0	0	0	0	0	0	0	0	0	0	0	0	0	0	0	0	0	0	0	0	0	0	0	0	0	0	0	0	0	0	0
104	2.43086488613785e-60	0.407527135242518	0.478	0.239	7.201923398160599e-56	PIWIL4	17	0.726324024201133	0.37170227038959	0.511784316637139	0.272166367599422	0	0	0	0	0	0	0	0	0	0	0	0	0	0	0	0	0	0	0	0	0	0	0	0	0	0	0	0	0	0	0	0	0	0	0	0	0	0
105	5.01515919364642e-60	0.504089747444829	0.54	0.295	1.4858412143016298e-55	GRIP1	17	0.969606031306106	0.495514949801015	0.656430661375986	0.502120838349579	0	0	0	0	0	0	0	0	0	0	0	0	0	0	0	0	0	0	0	0	0	0	0	0	0	0	0	0	0	0	0	0	0	0	0	0	0	0
106	7.83683018633287e-60	0.369136656454179	0.257	0.097	2.3218176793048397e-55	ZBTB46	17	0.34945425632827	0.189506559269758	0.145728918899988	0.104827462816966	0	0	0	0	0	0	0	0	0	0	0	0	0	0	0	0	0	0	0	0	0	0	0	0	0	0	0	0	0	0	0	0	0	0	0	0	0	0
107	1.36862629854413e-59	0.265659826630327	0.258	0.094	4.0548291346967e-55	ESRP1	17	0.331533229043781	0.0690393394805867	0.265272260070856	0.0837634677687477	0	0	0	0	0	0	0	0	0	0	0	0	0	0	0	0	0	0	0	0	0	0	0	0	0	0	0	0	0	0	0	0	0	0	0	0	0	0
108	3.2416371796695202e-59	0.356264743173167	0.24	0.087	9.60399847220688e-55	ADAM32	17	0.324901855434665	0.134353626798108	0.121485523347389	0.173238851324136	0	0	0	0	0	0	0	0	0	0	0	0	0	0	0	0	0	0	0	0	0	0	0	0	0	0	0	0	0	0	0	0	0	0	0	0	0	0
109	6.799292641294381e-58	0.362093824547101	0.36	0.161	2.01442643083629e-53	NCMAP	17	0.518767958055154	0.220622580647723	0.312567630423595	0.266928413360336	0	0	0	0	0	0	0	0	0	0	0	0	0	0	0	0	0	0	0	0	0	0	0	0	0	0	0	0	0	0	0	0	0	0	0	0	0	0
110	6.92983787279631e-58	0.491129199957527	0.552	0.305	2.0531030665733601e-53	MYO10	17	1.07832534170059	0.223751167016123	1.08836718694996	0.470211449041147	0	0	0	0	0	0	0	0	0	0	0	0	0	0	0	0	0	0	0	0	0	0	0	0	0	0	0	0	0	0	0	0	0	0	0	0	0	0
111	1.00916355405505e-57	0.350395699370461	0.31	0.13	2.98984886159889e-53	ASAP2	17	0.437674194127175	0.150820990733865	0.238649277523728	0.271514055430863	0	0	0	0	0	0	0	0	0	0	0	0	0	0	0	0	0	0	0	0	0	0	0	0	0	0	0	0	0	0	0	0	0	0	0	0	0	0
112	1.93299716415272e-57	0.266180860299884	0.156	0.043	5.72689069823527e-53	ITGB4	17	0.193624969950858	0.0555621167306215	0.0856635391700907	0.0476553936502025	0	0	0	0	0	0	0	0	0	0	0	0	0	0	0	0	0	0	0	0	0	0	0	0	0	0	0	0	0	0	0	0	0	0	0	0	0	0
113	5.544863593560809e-57	0.358047021122321	0.181	0.056	1.64277673686426e-52	LRRIQ1	17	0.259631017992535	0.0497316404508497	0.164049634839922	0.0428115962665019	0	0	0	0	0	0	0	0	0	0	0	0	0	0	0	0	0	0	0	0	0	0	0	0	0	0	0	0	0	0	0	0	0	0	0	0	0	0
114	7.46482759134275e-57	0.316196073941923	0.769	0.462	2.21160447048712e-52	ANK3	17	1.46029404426169	0.580105151661343	1.44592422516682	0.660464487881719	0	0	0	0	0	0	0	0	0	0	0	0	0	0	0	0	0	0	0	0	0	0	0	0	0	0	0	0	0	0	0	0	0	0	0	0	0	1
115	1.10272272112279e-56	0.307251819758504	0.224	0.079	3.26703660587049e-52	POF1B	17	0.310324162056193	0.0591450160467967	0.24364822419442	0.0538057226999211	0	0	0	0	0	0	0	0	0	0	0	0	0	0	0	0	0	0	0	0	0	0	0	0	1	0	0	0	0	1	0	0	0	0	0	0	0	0
116	1.13399843336422e-56	0.506657928103217	0.682	0.434	3.35969715852817e-52	FLRT2	17	1.4422239583946	0.971933924445704	1.07304817051841	0.613716897841836	0	0	0	0	0	0	0	0	0	0	0	0	0	0	0	0	0	0	0	0	0	0	0	0	0	0	0	0	0	0	0	0	0	0	0	0	0	0
117	1.64501876565541e-56	0.424749322891718	0.505	0.267	4.8736970970072805e-52	ENOX1	17	0.857707898503545	0.513370924513173	0.530648676925266	0.430816566902275	0	0	0	0	0	0	0	0	0	0	0	0	0	0	0	0	0	0	0	0	0	0	0	0	0	0	0	0	0	0	0	0	0	0	0	0	0	0
118	2.7916884388594398e-56	0.269577640608858	0.269	0.106	8.27093533780888e-52	PLEC	17	0.345089499882338	0.139793237756716	0.128163546766544	0.283404200150092	0	0	0	0	0	0	0	0	0	0	0	0	0	0	0	0	0	0	0	0	0	0	0	0	1	0	0	0	0	1	0	0	0	0	0	0	0	0
119	3.1851200345741696e-56	0.365928772043014	0.29	0.119	9.436555126432881e-52	KRT23	17	0.423848496494917	0.165839398184656	0.16343467954539	0.348307359339019	0	0	0	0	0	0	0	0	0	0	0	0	0	0	0	0	0	0	0	0	0	0	0	0	0	0	0	0	0	0	0	0	0	0	0	0	0	0
120	3.27101114833912e-56	0.298845619659141	0.163	0.048	9.6910247291843e-52	MYEF2	17	0.210430022421107	0.0472011943145503	0.111909942417116	0.04667642174381	0	0	0	0	0	0	0	0	0	0	0	0	0	0	0	0	0	0	0	0	0	0	0	0	0	0	0	0	0	0	0	0	0	0	0	0	0	0
121	3.8255315620039e-56	0.309203428662142	0.218	0.077	1.13339023587489e-51	ALOX5	17	0.293635407773895	0.0878284070171412	0.173102315010521	0.0946918807567384	0	0	0	0	0	0	0	0	0	0	0	0	0	0	0	0	0	0	0	0	0	0	0	0	0	0	0	0	0	0	0	0	0	0	0	0	0	0
122	4.132595086696339e-56	0.52384235808607	0.777	0.538	1.22436394633552e-51	SMAD3	17	1.63603847846259	1.26668051826207	0.750958470989312	1.57951149530955	0	0	0	0	0	0	0	0	0	0	0	0	0	0	0	0	0	0	0	0	0	0	0	0	1	0	1	0	0	1	0	0	0	0	0	0	0	0
123	8.077784985999839e-56	0.429329534101533	0.71	0.441	2.3932053578021702e-51	ITGB8	17	1.30079604257746	1.02448606706457	0.953517069146908	0.393220584164341	0	0	0	0	0	0	0	0	0	0	0	0	0	0	0	0	0	0	0	0	0	0	0	0	0	0	0	0	0	0	0	0	0	0	0	0	0	0
124	1.00758421355046e-55	0.319529999257238	0.175	0.054	2.98516974948593e-51	PLAUR	17	0.234363668092397	0.0841101261951554	0.0450219722452405	0.177582891792987	0	0	0	0	0	0	0	0	0	0	0	0	0	0	0	0	0	0	0	0	0	0	0	0	0	0	0	0	0	0	0	0	0	0	0	0	0	0
125	2.28786769312366e-55	0.486563254709259	0.473	0.25	6.77826561441746e-51	AC105411.1	17	0.846758239672152	0.707002781010895	0.442026241136783	0.226210009216894	0	0	0	0	0	0	0	0	0	0	0	0	0	0	0	0	0	0	0	0	0	0	0	0	0	0	0	0	0	0	0	0	0	0	0	0	0	0
126	4.214996541966459e-55	0.319538125288922	0.433	0.209	1.2487770254884e-50	ITGA3	17	0.659030602334495	0.277146572564638	0.319564336518058	0.634983452610318	0	0	0	0	0	0	0	0	0	0	0	0	0	0	0	0	0	0	0	0	0	0	0	0	0	0	0	0	0	0	0	0	0	0	0	0	0	0
127	1.3487071800395498e-54	0.31243194166231	0.274	0.11	3.99581476230318e-50	UNC13D	17	0.367266540877812	0.148209984624499	0.20332230821748	0.171697101145093	0	0	0	0	0	0	0	0	0	0	0	0	0	0	0	0	0	0	0	0	0	0	0	0	0	0	0	0	0	0	0	0	0	0	0	0	0	0
128	1.39832265776258e-54	0.283752479627238	0.256	0.1	4.14281053815321e-50	BAIAP2	17	0.329835843399913	0.204467988417283	0.119582376618448	0.149364284509024	0	0	0	0	0	0	0	0	0	0	0	0	0	0	0	0	0	0	0	0	0	0	1	0	1	0	1	0	0	1	1	0	0	0	0	0	1	0
129	2.4152780952927398e-54	0.432095314159293	0.654	0.398	7.15574441292379e-50	SCD5	17	1.18694286055656	0.889429685646923	0.802619212312132	0.476979053255974	0	0	0	0	0	0	0	0	0	0	0	0	0	0	0	0	0	0	0	0	0	0	0	0	0	0	0	0	0	0	0	0	0	0	0	0	0	0
130	2.9030763871071296e-54	0.375320740417411	0.494	0.261	8.6009444120823e-50	CLIP2	17	0.768715496393119	0.589499658907317	0.321220640407701	0.485441120964418	0	0	0	0	0	0	0	0	0	0	0	0	0	0	0	0	0	0	0	0	0	0	0	0	0	0	0	0	0	0	0	0	0	0	0	0	0	0
131	1.06155745388543e-53	0.38202893828808	0.795	0.525	3.1450762686263697e-49	ARHGAP42	17	1.55942248312246	1.41817954038755	0.848279921264979	0.952848006037061	0	0	0	0	0	0	0	0	0	0	0	0	0	0	0	0	0	0	0	0	0	0	0	0	0	0	0	0	0	0	0	0	0	0	0	0	0	0
132	2.0292788094679e-53	0.381827766571904	0.291	0.124	6.0121443288105395e-49	ATP2B4	17	0.417568489563371	0.177859765933497	0.165567993718574	0.311113613929157	0	0	0	0	0	0	0	0	0	0	0	0	0	0	0	0	0	0	0	0	0	0	0	0	0	0	0	0	0	0	0	0	0	0	0	0	0	0
133	2.97903377986322e-53	0.279870419495849	0.147	0.041	8.825983379600749e-49	MARK1	17	0.196441740850525	0.0200284605496992	0.103591668387974	0.077600520997477	0	0	0	0	0	0	0	0	0	0	0	0	0	0	0	0	0	0	0	0	0	0	0	0	0	0	0	0	0	0	0	0	0	0	0	0	0	0
134	5.09574845932196e-53	0.454904232794885	0.612	0.364	1.50971739604332e-48	MID1	17	1.09832032239228	0.912002786153331	0.708188958700442	0.327922623312298	0	0	0	0	0	0	0	0	0	0	0	0	0	0	0	0	0	0	0	0	0	0	0	0	0	0	0	0	0	0	0	0	0	0	0	0	0	0
135	5.70197199435971e-53	0.390031861719843	0.859	0.606	1.68932324276895e-48	RASEF	17	1.82795935835309	1.71351902282362	1.00360207598297	1.25036806397381	0	0	0	0	0	0	0	0	0	0	0	0	0	0	0	0	0	0	0	0	0	0	0	0	0	0	0	0	0	0	0	0	0	0	0	0	0	0
136	8.63219800624164e-53	0.344623680828306	0.456	0.235	2.5574613033092098e-48	CPEB2	17	0.673301379654356	0.47144041407084	0.391175430059394	0.270763624893621	0	0	0	0	0	0	0	0	0	0	0	0	0	0	0	0	0	0	0	0	0	0	0	0	0	0	0	0	0	0	0	0	0	0	0	0	0	0
137	1.2252158764969802e-52	0.273433267078595	0.44	0.215	3.62994707729761e-48	TC2N	17	0.619388769980423	0.26065124536319	0.425938145575737	0.404178633676244	0	0	0	0	0	0	0	0	0	0	0	0	0	0	0	0	0	0	0	0	0	0	0	0	0	0	0	0	0	0	0	0	0	0	0	0	0	0
138	1.29623386340047e-52	0.361615083364943	0.468	0.245	3.84035206709658e-48	CTTNBP2NL	17	0.690213178898808	0.487038037712427	0.38524737365617	0.306573077040951	0	0	0	0	0	0	0	0	0	0	0	0	0	0	0	0	0	0	0	0	0	0	0	0	0	0	0	0	0	0	0	0	0	0	0	0	0	0
139	1.396496290087e-52	0.277422241599092	0.595	0.339	4.13739955864076e-48	EFNA5	17	1.22704354418592	0.246861766687762	1.02631275565213	1.15437907104847	0	0	0	0	0	0	0	0	0	0	0	0	0	0	0	0	0	0	0	0	0	0	0	0	1	0	0	0	0	0	0	0	0	0	0	0	0	0
140	1.68680359358294e-52	0.377821759498385	0.108	0.024	4.99749300670819e-48	CELF2	17	0.164604295028882	0.025789950996763	0.0549611234733011	0.0488749499773118	0	0	0	0	0	0	0	0	0	0	0	0	0	0	0	0	0	0	0	0	0	0	0	0	0	0	0	0	0	0	0	0	0	0	0	0	0	0
141	2.2782565657235502e-52	0.444635222193185	0.314	0.141	6.74979072726916e-48	FAT3	17	0.496520077229961	0.319772991423278	0.251773703332452	0.130019509879093	0	0	0	0	0	0	0	0	0	0	0	0	0	0	0	0	0	0	0	0	0	0	0	0	0	0	0	0	0	0	0	0	0	0	0	0	0	0
142	2.64789983883323e-52	0.345098205676813	0.847	0.562	7.8449328525112e-48	CTNND2	17	2.10923146469155	2.24708481677975	1.41673765289556	0.375025015372916	0	0	0	0	0	0	0	0	0	0	0	0	0	0	0	0	0	0	0	0	0	0	0	0	0	0	0	0	0	0	0	0	0	0	0	0	0	0
143	3.20454558521423e-52	0.341670537859995	0.474	0.247	9.49410720531421e-48	TMEM51	17	0.726868574444374	0.422763294614625	0.435035988956411	0.425865101361536	0	0	0	0	0	0	0	0	0	0	0	0	0	0	0	0	0	0	0	0	0	0	0	0	0	0	0	0	0	0	0	0	0	0	0	0	0	0
144	3.5886314313386e-52	0.339798989444874	0.339	0.156	1.06320383416269e-47	SLC25A24	17	0.464424380957263	0.253711645310502	0.271119657366833	0.17764764187807	0	0	0	0	0	0	0	0	0	0	0	0	0	0	0	0	0	0	0	0	0	0	0	0	0	0	0	0	0	0	0	0	0	0	0	0	0	0
145	4.70802780188843e-52	0.279621036370096	0.149	0.043	1.39484739686548e-47	COL22A1	17	0.196951504143819	0.0611691551635079	0.0814833576030258	0.0625916723615778	0	0	0	0	0	0	0	0	0	0	0	0	0	0	0	0	0	0	0	0	0	0	0	0	0	0	0	0	0	0	0	0	0	0	0	0	0	0
146	1.67412084735655e-51	0.425516340477327	0.3	0.131	4.95991783446324e-47	EPHA6	17	0.484676900132609	0.120217481711893	0.424827887265487	0.0969810795948364	0	0	0	0	0	0	0	0	0	0	0	0	0	0	0	0	0	0	0	0	0	0	0	0	0	0	0	0	0	0	0	0	0	0	0	0	0	0
147	1.71139081583532e-51	0.366208964026508	0.216	0.08	5.07033757007531e-47	ITGB6	17	0.313382798163138	0.0883816775875572	0.158784441044929	0.164758477897012	0	0	0	0	0	0	0	0	0	0	0	0	0	0	0	0	0	0	0	0	0	0	0	0	0	0	0	0	0	0	0	0	0	0	0	0	0	0
148	9.24281054509012e-51	0.262620802828725	0.11	0.025	2.7383674801938502e-46	AC007001.1	17	0.141760898269205	0.0314495944773618	0.0484082782437701	0.0415004614687867	0	0	0	0	0	0	0	0	0	0	0	0	0	0	0	0	0	0	0	0	0	0	0	0	0	0	0	0	0	0	0	0	0	0	0	0	0	0
149	9.97057744050418e-51	0.291136658543542	0.23	0.087	2.95398297829817e-46	FSTL1	17	0.312114089863478	0.135162842346948	0.181355267897506	0.0976355458940257	0	0	0	0	0	0	0	0	0	0	0	0	0	0	0	0	0	0	0	0	0	0	0	0	0	0	0	0	0	0	0	0	0	0	0	0	0	0
150	1.00960792677663e-50	0.420787145237517	0.715	0.457	2.99116540466113e-46	RFX2	17	1.37854523292696	1.35195412309829	0.672634101391483	0.720891487922931	0	0	0	0	0	0	0	0	0	0	0	0	0	0	0	0	0	0	0	0	1	0	0	0	0	0	0	0	0	0	0	0	0	0	0	0	0	0
151	1.38764193704539e-50	0.398543315775924	0.316	0.144	4.1111667668843906e-46	RPS6KA2	17	0.458585554248587	0.24228134821268	0.226357115457499	0.227790536759739	0	0	0	0	0	0	0	0	0	0	0	0	0	0	0	0	0	0	0	0	0	0	0	0	0	0	0	0	0	0	0	0	0	0	0	0	0	0
152	3.52749337713372e-50	0.439192665516944	0.68	0.433	1.0450904628434099e-45	AF117829.1	17	1.19360682892789	0.875899412065355	0.862588807021995	0.511720915876673	0	0	0	0	0	0	0	0	0	0	0	0	0	0	0	0	0	0	0	0	0	0	0	0	0	0	0	0	0	0	0	0	0	0	0	0	0	0
153	5.90512306995707e-50	0.34799250308706	0.502	0.271	1.74951081193618e-45	MYOF	17	0.768142790315027	0.516639990870304	0.417531854280918	0.479727249897517	0	0	0	0	0	0	0	0	0	0	0	0	0	0	0	0	0	0	0	0	0	0	0	0	0	0	0	0	0	0	0	0	0	0	0	0	0	0
154	7.036539921536799e-50	0.326375623208792	0.386	0.189	2.0847156825537098e-45	MAL2	17	0.551118404315567	0.27905324107209	0.317468176675692	0.344392894811217	0	0	0	0	0	0	0	0	0	0	0	0	0	0	0	0	0	0	0	0	0	0	0	0	0	0	0	0	0	0	0	0	0	0	0	0	0	0
155	1.08821129397206e-49	0.404626981497603	0.202	0.074	3.22404360065103e-45	SLC30A4	17	0.295155194202851	0.114005480736209	0.0954844871223457	0.191013456546212	0	0	0	0	0	0	0	0	0	0	0	0	0	0	0	0	0	0	0	0	0	0	0	0	0	0	0	0	0	0	0	0	0	0	0	0	0	0
156	1.12457931723389e-49	0.296325799759678	0.218	0.083	3.33179114316885e-45	RIPK4	17	0.276251035172337	0.12385135724208	0.130999247197649	0.103593836839702	0	0	0	0	0	0	0	0	0	0	0	0	0	0	0	0	0	0	0	0	0	0	0	0	0	0	0	0	0	0	0	0	0	0	0	0	0	0
157	1.14864516313452e-49	0.39694257112934	0.661	0.409	3.40309102481863e-45	TMTC2	17	1.22010118474954	0.578398474885387	1.06845052461377	0.642367921464002	0	0	0	0	0	0	0	0	0	0	0	0	0	0	0	0	0	0	0	0	0	0	0	0	0	0	0	0	0	0	0	0	0	0	0	0	0	0
158	3.1189472344045397e-49	0.254699132871483	0.183	0.063	9.240504971370329e-45	TUBA1A	17	0.22575980488413	0.166611372691739	0.0536666905993004	0.0493496186427641	0	0	0	0	0	0	0	0	0	0	0	0	0	0	0	0	0	0	0	0	0	0	0	0	0	0	0	0	0	0	0	0	0	0	0	0	0	0
159	4.38075649786158e-49	0.335383442113378	0.596	0.347	1.29788672762145e-44	HSPG2	17	0.956636875900488	0.711789143021315	0.523581766688976	0.619627201362113	0	0	0	0	0	0	0	0	0	0	0	0	0	0	0	0	0	0	0	0	0	0	0	0	0	0	0	0	0	0	0	0	0	0	0	0	0	0
160	5.598146823355e-49	0.324128817882665	0.302	0.135	1.6585629593553898e-44	PGM2L1	17	0.418199206445891	0.315189993543207	0.191572433179641	0.1170071064521	0	0	0	0	0	0	0	0	0	0	0	0	0	0	0	0	0	0	0	0	0	0	0	0	0	0	0	0	0	0	0	0	0	0	0	0	0	0
161	7.25916631490067e-49	0.288197419039369	0.254	0.104	2.15067320411562e-44	KSR1	17	0.338124625101505	0.149376153101985	0.172826306012537	0.177399000169934	0	0	0	0	0	0	0	0	0	0	0	0	0	0	0	0	0	0	0	0	0	0	0	0	0	0	0	0	0	0	0	0	0	0	0	0	0	0
162	8.44231655684777e-49	0.390619374969087	0.56	0.323	2.50120512629729e-44	CDKL5	17	0.927702683951349	0.813999194407446	0.485256103058753	0.411673381289131	0	0	0	0	0	0	0	0	0	0	0	0	0	0	0	0	0	0	0	0	0	0	0	0	0	0	0	0	0	0	0	0	0	0	0	0	0	0
163	1.23664238013649e-48	0.348939257708307	0.668	0.404	3.66380037963039e-44	CAB39	17	1.10632510661919	0.907939839105094	0.59128790896581	0.703046609090667	0	0	0	0	0	0	0	0	0	0	0	0	0	0	0	0	0	0	0	0	0	0	0	0	0	0	0	0	0	0	0	0	0	0	0	0	0	0
164	3.47611705514785e-48	0.31807289786161	0.23	0.09	1.0298691999286498e-43	PHACTR1	17	0.328902068953079	0.0773765550903734	0.258802598202019	0.0870142917268376	0	0	0	0	0	0	0	0	0	0	0	0	0	0	0	0	0	0	0	0	0	0	0	0	1	0	1	0	0	1	0	0	0	0	0	0	0	0
165	5.6142865324273e-48	0.254725357208026	0.151	0.046	1.6633446709622397e-43	FHAD1	17	0.195642395032012	0.061736791139098	0.0890889044993925	0.0626446634010769	0	0	0	0	0	0	0	0	0	0	0	0	0	0	0	0	0	0	0	0	0	0	0	0	0	0	0	0	0	0	0	0	0	0	0	0	0	0
166	7.30584820487173e-48	0.34489053344787	0.203	0.076	2.1645036476573496e-43	LIPH	17	0.29042130318389	0.0730011145711062	0.170765529765635	0.123784881166168	0	0	0	0	0	0	0	0	0	0	0	0	0	0	0	0	0	0	0	0	0	0	0	0	0	0	0	0	0	0	0	0	0	0	0	0	0	0
167	7.325756558835679e-48	0.287874745253241	0.374	0.182	2.1704018956862494e-43	AFAP1	17	0.514464223904561	0.335109962519506	0.299038395252936	0.215684600684625	0	0	0	0	0	0	0	0	0	0	0	0	0	0	0	0	0	0	0	0	0	0	0	0	0	0	0	0	0	0	0	0	0	0	0	0	0	0
168	8.688229086865909e-48	0.3738253511611	0.343	0.166	2.5740616315657595e-43	FHOD3	17	0.51619254454971	0.369205930803914	0.287932977916975	0.124208387017938	0	0	0	0	0	0	0	0	0	0	0	0	0	0	0	0	0	0	0	0	0	0	0	0	1	0	0	0	0	0	0	0	0	0	0	0	0	0
169	1.38401022405022e-47	0.33066567469473	0.34	0.162	4.1004070907935996e-43	ARHGEF38	17	0.495858758319237	0.189591643895338	0.400265364342615	0.157109226266669	0	0	0	0	0	0	0	0	0	0	0	0	0	0	0	0	0	0	0	0	0	0	0	0	0	0	0	0	0	0	0	0	0	0	0	0	0	0
170	2.85318152244239e-47	0.336249210222203	0.339	0.163	8.453120896540069e-43	NAB1	17	0.470644540279298	0.317277031476871	0.207748384203232	0.251194653076402	0	0	0	0	0	0	0	0	0	0	0	0	0	0	0	0	0	0	0	0	0	0	0	0	0	0	0	0	0	0	0	0	0	0	0	0	0	0
171	8.52148709388612e-47	0.318374100547624	0.53	0.296	2.5246609813056398e-42	CUEDC1	17	0.799769489961151	0.598012865780201	0.502303992776245	0.3530281878047	0	0	0	0	0	0	0	0	0	0	0	0	0	0	0	0	0	0	0	0	0	0	0	0	0	0	0	0	0	0	0	0	0	0	0	0	0	0
172	1.1157516647447401e-46	0.368882526973746	0.533	0.307	3.30563745713924e-42	EZR	17	0.866381070833954	0.714871117952029	0.393343618910524	0.557896310076604	0	0	0	0	0	0	0	0	0	0	0	0	0	0	0	0	0	0	0	0	0	0	0	0	1	0	1	0	0	1	0	0	0	0	0	0	0	0
173	2.10210057992697e-46	0.355967670214414	0.346	0.169	6.227893388149629e-42	SPDYA	17	0.507999304778835	0.407503752606591	0.213005262276041	0.209569001750806	0	0	0	0	0	0	0	0	0	0	0	0	0	0	0	0	0	0	0	0	0	0	0	0	0	0	0	0	0	0	0	0	0	0	0	0	0	0
174	6.0456525179712504e-46	0.327096035423847	0.677	0.416	1.7911454714993399e-41	SLC4A7	17	1.17218736612257	0.659871456331012	0.901419	0.752585725058445	0	0	0	0	0	0	0	0	0	0	0	0	0	0	0	0	0	0	0	0	0	0	0	0	0	0	0	0	0	0	0	0	0	0	0	0	0	0
175	6.07078154757041e-46	0.292540138484434	0.425	0.22	1.79859044909868e-41	WLS	17	0.620498739114582	0.33530140171865	0.425692504058623	0.32435136965672	0	0	0	0	0	0	0	0	0	0	0	0	0	0	0	0	0	0	0	0	0	0	0	0	0	0	0	0	0	0	0	0	0	0	0	0	0	0
176	1.1807466105277999e-45	0.263091407933953	0.355	0.173	3.49819798301072e-41	CASZ1	17	0.475194916812717	0.345973223549898	0.249555057806604	0.198911714988967	0	0	0	0	0	0	0	0	0	0	0	0	0	0	0	0	0	0	0	0	0	0	0	0	0	0	0	0	0	0	0	0	0	0	0	0	0	0
177	1.2120451281122599e-45	0.312231508284735	0.495	0.28	3.59092610105818e-41	MAMLD1	17	0.832726325487371	0.803673878760962	0.262751375036462	0.565508236204231	0	0	0	0	0	0	0	0	0	0	0	0	0	0	0	0	0	0	0	0	0	0	0	0	0	0	0	0	0	0	0	0	0	0	0	0	0	0
178	1.2836010528529498e-45	0.356482318765066	0.204	0.078	3.80292483928744e-41	NRCAM	17	0.310517774226962	0.0528937113794668	0.236083781528536	0.0969704409082641	0	0	0	0	0	0	0	0	0	0	0	0	0	0	0	0	0	0	0	0	0	0	0	0	0	0	0	0	0	0	0	0	0	0	0	0	0	1
179	1.4807899146551498e-45	0.266932106995677	0.487	0.262	4.3871362801487997e-41	S100A6	17	0.750639309257816	0.574818286462775	0.236467328925446	0.755018358430316	0	0	0	0	0	0	0	0	0	0	0	0	0	0	0	0	0	0	0	0	0	0	0	0	0	0	0	0	0	0	0	0	0	0	0	0	0	0
180	1.9316887910907098e-45	0.293090365385709	0.521	0.293	5.72301438136443e-41	CATSPERB	17	0.841624467254279	0.41886430402494	0.573444104432682	0.631651921528127	0	0	0	0	0	0	0	0	0	0	0	0	0	0	0	0	0	0	0	0	0	0	0	0	0	0	0	0	0	0	0	0	0	0	0	0	0	0
181	3.5648693989342096e-45	0.291694243026175	0.325	0.154	1.05616385682224e-40	SH3PXD2B	17	0.442725778718338	0.314148180574682	0.219303728032641	0.186785028858305	0	0	0	0	0	0	0	0	0	0	0	0	0	0	0	0	0	0	0	0	0	0	0	0	0	0	0	0	0	0	0	0	0	0	0	0	0	0
182	9.128980253102779e-45	0.287729501736528	0.63	0.373	2.7046429795867598e-40	LMNA	17	1.02046489285702	1.0545615718694	0.386159403179929	0.635295553896069	0	0	0	0	0	0	0	0	0	0	0	0	0	0	0	0	0	0	0	0	0	0	0	0	0	0	0	0	0	0	0	0	0	0	0	0	0	0
183	1.2138916790915998e-44	0.300599738298978	0.96	0.839	3.59639687764468e-40	RASAL2	17	2.60088412357716	2.3400840733717	1.84912404236678	2.45646613467557	0	0	0	0	0	0	0	0	0	0	0	0	0	0	0	0	0	0	0	0	0	0	0	0	0	0	0	0	0	0	0	0	0	0	0	0	0	0
184	1.75575392603768e-44	0.296143882189078	0.502	0.28	5.20177215667184e-40	ICA1	17	0.748496588653279	0.4523620762836	0.532836368232799	0.379166084727877	0	0	0	0	0	0	0	0	0	0	0	0	0	0	0	0	0	0	0	0	0	0	0	0	0	0	0	0	0	0	0	0	0	0	0	0	0	0
185	1.8219287592609798e-44	0.307869503668353	0.409	0.213	5.39782833506251e-40	ZC3H12C	17	0.590834818723918	0.338279006609792	0.338626734854654	0.399133861359466	0	0	0	0	0	0	0	0	0	0	0	0	0	0	0	0	0	0	0	0	0	0	0	0	0	0	0	0	0	0	0	0	0	0	0	0	0	0
186	1.9118592156344498e-44	0.322586750673226	0.245	0.104	5.66426529816019e-40	LINC01091	17	0.352124954010147	0.180861103605128	0.232389691213291	0.0574433754856421	0	0	0	0	0	0	0	0	0	0	0	0	0	0	0	0	0	0	0	0	0	0	0	0	0	0	0	0	0	0	0	0	0	0	0	0	0	0
187	2.1756155801886898e-44	0.269345943032052	0.322	0.153	6.445696279425029e-40	TUBB6	17	0.444307835045101	0.286026329255628	0.21248940899097	0.251802663058956	0	0	0	0	0	0	0	0	0	0	0	0	0	0	0	0	0	0	0	0	0	0	0	0	0	0	0	0	0	0	0	0	0	0	0	0	0	0
188	2.60397338338742e-44	0.356986043993786	0.503	0.285	7.714791942961909e-40	TESC	17	0.822629347058688	0.353346413655624	0.584770669301417	0.630175863845651	0	0	0	0	0	0	0	0	0	0	0	0	0	0	0	0	0	0	0	0	0	0	0	0	0	0	0	0	0	0	0	0	0	0	0	0	0	0
189	2.94297368977137e-44	0.262872746979476	0.253	0.108	8.719148150685629e-40	BID	17	0.333282851366364	0.186378468611072	0.146527503314978	0.1897081136874	0	0	0	0	0	0	0	0	0	0	0	0	0	0	0	0	0	0	0	0	0	0	0	0	0	0	0	0	0	0	0	0	0	0	0	0	0	0
190	3.6418701358992595e-44	0.304770071470497	0.537	0.306	1.07897686516287e-39	LAMC2	17	0.883307348733189	0.770865537414019	0.310776016148093	0.744156575453748	0	0	0	0	0	0	0	0	0	0	0	0	0	0	0	0	0	0	0	0	0	0	0	0	0	0	0	0	0	0	0	0	0	0	0	0	0	0
191	4.1127160906314495e-44	0.382221944049967	0.71	0.466	1.21847439617138e-39	MEG3	17	1.41835766991506	1.23427538615155	0.533954541447165	1.39981986848015	0	0	0	0	0	0	0	0	0	0	0	0	0	0	0	0	0	0	0	0	0	0	0	0	0	0	0	0	0	0	0	0	0	0	0	0	0	0
192	4.64324396792392e-44	0.271830475777566	0.345	0.168	1.37565389037682e-39	OSBPL3	17	0.497536314941755	0.271041442829024	0.310713127088766	0.258922122070715	0	0	0	0	0	0	0	0	0	0	0	0	0	0	0	0	0	0	0	0	0	0	0	0	0	0	0	0	0	0	0	0	0	0	0	0	0	0
193	8.489432626729859e-44	0.282294383336843	0.376	0.189	2.51516420432126e-39	SULF2	17	0.54580269877326	0.26971067543876	0.337226913493303	0.369574978255816	0	0	0	0	0	0	0	0	0	0	0	0	0	0	0	0	0	0	0	0	0	0	0	0	0	0	0	0	0	0	0	0	0	0	0	0	0	0
194	1.0633232035841197e-43	0.326855920435571	0.46	0.253	3.15030765525868e-39	FGF12	17	0.747382670251178	0.633343948446848	0.443579552729513	0.238553270022008	0	0	0	0	0	0	0	0	0	0	0	0	0	0	0	0	0	0	0	0	0	0	0	1	1	0	0	0	0	0	0	0	1	0	0	0	0	1
195	1.3499171007700597e-43	0.329829692963256	0.261	0.116	3.99939939445146e-39	SHROOM2	17	0.36095618697913	0.225468500562512	0.174772887780432	0.130065699093773	0	0	0	0	0	0	0	0	0	0	0	0	0	0	0	0	0	0	0	0	0	0	0	0	1	0	1	0	0	1	0	0	0	0	0	0	0	0
196	1.4181736731964698e-43	0.283587167868212	0.247	0.106	4.20162314157917e-39	LINC00342	17	0.331179105023717	0.156900682965135	0.157289090283824	0.206334771361921	0	0	0	0	0	0	0	0	0	0	0	0	0	0	0	0	0	0	0	0	0	0	0	0	0	0	0	0	0	0	0	0	0	0	0	0	0	0
197	1.9781733830761496e-43	0.280374361161857	0.49	0.272	5.86073428203971e-39	C11orf80	17	0.727483377689798	0.4720761937419	0.48121749249601	0.394495558992174	0	0	0	0	0	0	0	0	0	0	0	0	0	0	0	0	0	0	0	0	0	0	0	0	0	0	0	0	0	0	0	0	0	0	0	0	0	0
198	2.3584160430234696e-43	0.287214641921162	0.349	0.173	6.98727921066565e-39	LYN	17	0.503060821782287	0.19513349716145	0.314051669535301	0.387769946746161	0	0	0	0	0	0	0	0	0	0	0	0	0	0	0	0	0	0	0	0	0	0	0	0	0	0	0	0	0	0	0	0	0	0	0	0	0	0
199	2.5731633783919096e-43	0.278179510617754	0.348	0.17	7.62351114116171e-39	ZNF43	17	0.483613906947263	0.24229420442111	0.368232703618381	0.169656383376743	0	0	0	0	0	0	0	0	0	0	0	0	0	0	0	0	0	0	0	0	0	0	0	0	0	0	0	0	0	0	0	0	0	0	0	0	0	0
200	2.915622132792609e-43	0.365864026310131	0.453	0.253	8.63811369282465e-39	UBA6-AS1	17	0.723393886837224	0.565770722450681	0.397546567781337	0.33573181896125	0	0	0	0	0	0	0	0	0	0	0	0	0	0	0	0	0	0	0	0	0	0	0	0	0	0	0	0	0	0	0	0	0	0	0	0	0	0
201	3.2217054213888997e-43	0.415501179824351	0.418	0.229	9.54494665194891e-39	FAM110B	17	0.672876044029513	0.480266057503059	0.330879575551095	0.393284389559392	0	0	0	0	0	0	0	0	0	0	0	0	0	0	0	0	0	0	0	0	0	0	0	0	0	0	0	0	0	0	0	0	0	0	0	0	0	0
202	3.664623208872689e-43	0.3070271551254	0.3	0.14	1.08571791809271e-38	AL445472.1	17	0.434025028392028	0.2332245267746	0.324143931885967	0.0845986128709705	0	0	0	0	0	0	0	0	0	0	0	0	0	0	0	0	0	0	0	0	0	0	0	0	0	0	0	0	0	0	0	0	0	0	0	0	0	0
203	4.149736890067119e-43	0.318350644013576	0.429	0.233	1.22944254842019e-38	ATP2B1	17	0.639240955496128	0.344690217707082	0.385923940965574	0.451661465125388	0	0	0	0	0	0	0	0	0	0	0	0	0	0	0	0	0	0	0	0	0	0	0	0	0	0	0	0	0	0	0	0	0	0	0	0	0	0
204	4.247672466543259e-43	0.36268430397207	0.61	0.377	1.25845792166277e-38	MAST4	17	1.05399252597486	0.757514930324425	0.705326309650344	0.598331388856528	0	0	0	0	0	0	0	0	0	0	0	0	0	0	0	0	0	0	0	0	0	0	0	0	0	0	0	0	0	0	0	0	0	0	0	0	0	0
205	7.370015172731579e-43	0.351181507197537	0.536	0.314	2.18351439522519e-38	TNFRSF21	17	0.888788551080599	0.674567669880184	0.413101107970371	0.707522009158793	0	0	0	0	0	0	0	0	0	0	0	0	0	0	0	0	0	0	0	0	0	0	0	0	0	0	0	0	0	0	0	0	0	0	0	0	0	0
206	8.011214021967128e-43	0.282909411214417	0.18	0.067	2.3734823782882e-38	AL117190.1	17	0.249753612931002	0.16272378632964	0.0335932536008155	0.168132644610372	0	0	0	0	0	0	0	0	0	0	0	0	0	0	0	0	0	0	0	0	0	0	0	0	0	0	0	0	0	0	0	0	0	0	0	0	0	0
207	1.83487326300627e-42	0.293812725908078	0.326	0.159	5.43617901630867e-38	PLEKHH2	17	0.466070154603434	0.355551747393471	0.259356818858441	0.126168011937498	0	0	0	0	0	0	0	0	0	0	0	0	0	0	0	0	0	0	0	0	0	0	0	0	1	0	0	1	0	1	0	0	0	0	0	0	1	0
208	1.87968278372607e-42	0.292267816906779	0.309	0.149	5.56893618334522e-38	KRT8	17	0.421585605854026	0.325023532878259	0.156552274179097	0.226209441910344	0	0	0	0	0	0	0	0	0	0	0	0	0	0	0	0	0	0	0	0	0	0	0	0	0	0	0	0	0	0	0	0	0	0	0	0	0	0
209	1.8962987033446498e-42	0.303322481446481	0.301	0.142	5.61816416839919e-38	RCAN2	17	0.441164494828754	0.278011113487946	0.299358720719473	0.0870504529874762	0	0	0	0	0	0	0	0	0	0	0	0	0	0	0	0	0	0	0	0	0	0	0	0	0	0	0	0	0	0	0	0	0	0	0	0	0	0
210	3.68977745540848e-42	0.251870914409387	0.267	0.12	1.09317036671387e-37	AL592183.1	17	0.337160776509212	0.275042641981401	0.166726173564378	0.0563827647862643	0	0	0	0	0	0	0	0	0	0	0	0	0	0	0	0	0	0	0	0	0	0	0	0	0	0	0	0	0	0	0	0	0	0	0	0	0	0
211	4.18320302736283e-42	0.253018248627806	0.136	0.043	1.23935756091678e-37	SDCBP	17	0.170780142473035	0.0888846474740861	0.044522332189027	0.0535406313061342	0	0	0	0	0	0	0	0	0	0	0	0	0	0	0	0	0	0	0	0	0	0	0	0	1	0	0	0	0	0	0	0	0	0	0	0	0	0
212	4.38174891749921e-42	0.29471322059149	0.421	0.227	1.29818075178749e-37	AGPAT4	17	0.608771971387208	0.470862990928726	0.337981706191906	0.276615645497004	0	0	0	0	0	0	0	0	0	0	0	0	0	0	0	0	0	0	0	0	0	0	0	0	0	0	0	0	0	0	0	0	0	0	0	0	0	0
213	6.668542028822089e-42	0.315411148723526	0.816	0.56	1.97568894687912e-37	ENAH	17	1.57908464288794	1.49046605464316	1.04624761781756	0.766211867360715	0	0	0	0	0	0	0	0	0	0	0	0	0	0	0	0	0	0	0	0	0	0	0	0	1	0	0	0	0	1	0	0	0	0	0	1	1	0
214	1.1171253775037999e-41	0.29552267134785	0.517	0.299	3.30970735593052e-37	RAI1	17	0.778371566932077	0.600442060955426	0.415741651637156	0.501413123079107	0	0	0	0	0	0	0	0	0	0	0	0	0	0	0	0	0	0	0	0	0	0	0	0	0	0	0	0	0	0	0	0	0	0	0	0	0	0
215	1.1916736939933699e-41	0.334037099557784	0.745	0.5	3.53057165319415e-37	JAK1	17	1.32722183424448	1.1586175677308	0.835748651247512	0.775949525628428	0	0	0	0	0	0	0	0	0	0	0	0	0	0	0	0	0	0	0	0	0	0	0	0	0	0	0	0	0	0	0	0	0	0	0	0	0	0
216	1.35519045235299e-41	0.282199030747921	0.26	0.117	4.01502275318619e-37	MPPED2	17	0.377245560420255	0.153276467569353	0.315771779358862	0.0548172488333092	0	0	0	0	0	0	0	0	0	0	0	0	0	0	0	0	0	0	0	0	0	0	0	0	0	0	0	0	0	0	0	0	0	0	0	0	0	0
217	1.91618276801616e-41	0.263800049922148	0.472	0.265	5.67707468680148e-37	RRBP1	17	0.692124645782377	0.493386390324759	0.334991265312655	0.542716213715265	0	0	0	0	0	0	0	0	0	0	0	0	0	0	0	0	0	0	0	0	0	0	0	0	0	0	0	0	0	0	0	0	0	0	0	0	0	0
218	2.41689119962261e-41	0.269567278398897	0.219	0.091	7.1605235571219e-37	AC087477.2	17	0.295011125925343	0.12420795565778	0.217442340575511	0.0467916970179147	0	0	0	0	0	0	0	0	0	0	0	0	0	0	0	0	0	0	0	0	0	0	0	0	0	0	0	0	0	0	0	0	0	0	0	0	0	0
219	2.81950319589676e-41	0.251212129110189	0.268	0.123	8.35334211848335e-37	ZDHHC11	17	0.343900121371932	0.314278942260567	0.111787685262652	0.117232586605437	0	0	0	0	0	0	0	0	0	0	0	0	0	0	0	0	0	0	0	0	0	0	0	0	0	0	0	0	0	0	0	0	0	0	0	0	0	0
220	3.8406933376727797e-41	0.257294130634881	0.271	0.122	1.1378822151523099e-36	ROR1	17	0.404582268856181	0.125720541072702	0.324628207810296	0.175690261677164	0	0	0	0	0	0	0	0	0	0	0	0	0	0	0	0	0	0	0	0	0	0	0	0	0	0	0	0	0	0	0	0	0	0	0	0	0	0
221	4.95248920688421e-41	0.290492632437614	0.439	0.24	1.4672739773235898e-36	SWAP70	17	0.627395123907698	0.530835978653576	0.354219146066018	0.236976652543614	0	0	0	0	0	0	0	0	0	0	0	0	0	0	0	0	0	0	0	0	0	0	0	0	1	0	1	1	0	1	0	0	0	0	0	0	1	0
222	7.29385781323667e-41	0.271997456176758	0.489	0.272	2.16095125432763e-36	SEMA3E	17	0.794346183272088	0.373534772356539	0.677012200564246	0.411052522081734	0	0	0	0	0	0	0	0	0	0	0	0	0	0	0	0	0	0	0	0	0	0	0	0	0	0	0	0	0	0	0	0	0	0	0	0	0	0
223	1.12193805626138e-40	0.260064505771797	0.341	0.169	3.32396587928558e-36	PLEKHA2	17	0.462386005943261	0.315024334279362	0.281650561648681	0.186015456143761	0	0	0	0	0	0	0	0	0	0	0	0	0	0	0	0	0	0	0	0	0	0	0	0	0	0	0	0	0	0	0	0	0	0	0	0	0	0
224	1.16173431518341e-40	0.286151558992634	0.472	0.266	3.4418702555938896e-36	TUSC3	17	0.708851684663608	0.402419684757428	0.465628969839367	0.490878458306454	0	0	0	0	0	0	0	0	0	0	0	0	0	0	0	0	0	0	0	0	0	0	0	0	0	0	0	0	0	0	0	0	0	0	0	0	0	0
225	1.227071551643e-40	0.275492343608747	0.567	0.337	3.63544488605272e-36	ARNTL2	17	0.924167153425241	0.672373858824803	0.421307361831581	0.884438403550073	0	0	0	0	0	0	0	0	0	0	0	0	0	0	0	0	0	0	0	0	0	0	0	0	0	0	0	0	0	0	0	0	0	0	0	0	0	0
226	3.28181998387319e-40	0.319891243624628	0.908	0.711	9.723048066221089e-36	NAALADL2	17	2.16981326048801	1.91553690405723	1.90433237327662	0.960171747946055	0	0	0	0	0	0	0	0	0	0	0	0	0	0	0	0	0	0	0	0	0	0	0	0	0	0	0	0	0	0	0	0	0	0	0	0	0	0
227	3.81761342706829e-40	0.302836088295263	0.595	0.367	1.13104433003752e-35	FBXL2	17	0.969935350849604	0.848792866500385	0.608117815675576	0.422921735076736	0	0	0	0	0	0	0	0	0	0	0	0	0	0	0	0	0	0	0	0	0	0	0	0	0	0	0	0	0	0	0	0	0	0	0	0	0	0
228	5.170916748927259e-40	0.389650010932549	0.137	0.046	1.53198750520468e-35	ATP8A2	17	0.220262301296213	0.037973689034591	0.130743136653087	0.0524277532101332	0	0	0	0	0	0	0	0	0	0	0	0	0	0	0	0	0	0	0	0	0	0	0	0	0	0	0	0	0	0	0	0	0	0	0	0	0	0
229	5.52378175565929e-40	0.266007162475522	0.159	0.057	1.63653082074918e-35	ADCY5	17	0.217803521851996	0.0819270943012796	0.124716352856007	0.0512200410002884	0	0	0	0	0	0	0	0	0	0	0	0	0	0	0	0	0	0	0	0	0	0	0	0	0	0	0	0	0	0	0	0	0	0	0	0	0	0
230	5.56875917704896e-40	0.281003113337253	0.11	0.031	1.6498562813843e-35	PLCB4	17	0.158315591853991	0.00919366920603892	0.0920978121731046	0.0531102923111892	0	0	0	0	0	0	0	0	0	0	0	0	0	0	0	0	0	0	0	0	0	0	0	0	0	0	0	0	0	0	0	0	0	0	0	0	0	0
231	9.9158617827946e-40	0.344434652466216	0.78	0.544	2.9377723703885497e-35	ARAP2	17	1.48631233119028	1.36407314779535	0.883363522542565	0.983604336979622	0	0	0	0	0	0	0	0	0	0	0	0	0	0	0	0	0	0	0	0	0	0	0	0	1	0	0	0	0	0	0	0	0	0	0	0	0	0
232	3.82280811609113e-39	0.316983784859864	0.439	0.247	1.13258336055432e-34	LINC00842	17	0.675645105402948	0.517516750296076	0.470116104997203	0.189234831263256	0	0	0	0	0	0	0	0	0	0	0	0	0	0	0	0	0	0	0	0	0	0	0	0	0	0	0	0	0	0	0	0	0	0	0	0	0	0
233	4.03857292392891e-39	0.276486388457599	0.49	0.284	1.1965080001724199e-34	PRMT2	17	0.707759188729046	0.55868827555486	0.461068918734534	0.293171487847182	0	0	0	0	0	0	0	0	0	0	0	0	0	0	0	0	0	0	0	0	0	0	0	0	0	0	0	0	0	0	0	0	0	0	0	0	0	0
234	1.2441247938073e-38	0.33097954865556	0.878	0.672	3.6859685266128698e-34	SVIL	17	1.89059771384311	1.68191762146228	1.2958885264094	1.3873393365101	0	0	0	0	0	0	0	0	0	0	0	0	0	0	0	0	0	0	0	0	0	0	0	0	1	0	0	1	0	1	1	1	0	0	0	0	1	0
235	1.54815613595622e-38	0.26456073113833	0.508	0.294	4.58672218399749e-34	RBMS3	17	0.805211666840695	0.603683945442689	0.623072834910986	0.245200472554962	0	0	0	0	0	0	0	0	0	0	0	0	0	0	0	0	0	0	0	0	0	0	0	0	0	0	0	0	0	0	0	0	0	0	0	0	0	0
236	3.06751254856598e-38	0.335568348520435	0.829	0.589	9.08811942763643e-34	CASK	17	1.60370471948116	1.39127054225283	1.16310593038706	0.892371196727261	0	0	0	0	0	0	0	0	0	0	0	0	0	0	0	0	0	0	0	0	0	0	0	0	0	0	0	0	0	0	0	0	0	0	0	0	0	0
237	3.13386175756835e-38	0.300748783723403	0.199	0.083	9.28469222914775e-34	AC099066.2	17	0.282838820072384	0.214153950595397	0.118713771032927	0.0432732020603476	0	0	0	0	0	0	0	0	0	0	0	0	0	0	0	0	0	0	0	0	0	0	0	0	0	0	0	0	0	0	0	0	0	0	0	0	0	0
238	3.85398722852179e-38	0.309295164866727	0.709	0.466	1.1418207961941499e-33	FNBP1L	17	1.24138903439953	1.05841059828574	0.829020982881119	0.667496127193834	0	0	0	0	0	0	0	0	0	0	0	0	0	0	0	0	0	0	0	0	0	0	0	1	1	1	0	0	0	0	0	0	0	0	0	0	0	0
239	4.26502663087244e-38	0.283055101859286	0.593	0.365	1.26359943992858e-33	MLLT3	17	0.99458587033946	0.59037743659028	0.85455990197595	0.474603417597731	0	0	0	0	0	0	0	0	0	0	0	0	0	0	0	0	0	0	0	0	0	0	0	0	0	0	0	0	0	0	0	0	0	0	0	0	0	0
240	4.3919928506100803e-38	0.390860003353926	0.289	0.144	1.30121572185025e-33	RASGEF1B	17	0.467096101874808	0.153666125050394	0.42005858859225	0.10151356843454	0	0	0	0	0	0	0	0	0	0	0	0	0	0	0	0	0	0	0	0	0	0	0	0	0	0	0	0	0	0	0	0	0	0	0	0	0	0
241	4.97216437661382e-38	0.272132017832947	0.485	0.279	1.4731031398593799e-33	LITAF	17	0.737736217541533	0.627374228023061	0.397318359875972	0.406000186061356	0	0	0	0	0	0	0	0	0	0	0	0	0	0	0	0	0	0	0	0	0	0	0	0	0	0	0	0	0	0	0	0	0	0	0	0	0	0
242	8.35117909720351e-38	0.281383426641655	0.587	0.356	2.4742038311284798e-33	CAPN2	17	0.912293029054184	0.690111129909539	0.516675773061043	0.685751013132876	0	0	0	0	0	0	0	0	0	0	0	0	0	0	0	0	0	0	0	0	0	0	0	0	0	0	0	0	0	0	0	0	0	0	0	0	0	0
243	1.78576752936853e-37	0.260527087664082	0.202	0.084	5.2906934592601596e-33	TPK1	17	0.28157032932978	0.0771784465493987	0.197816114485701	0.138523182679675	0	0	0	0	0	0	0	0	0	0	0	0	0	0	1	1	0	0	0	0	0	0	0	0	0	0	0	0	0	0	0	0	0	0	0	0	0	0
244	2.06420711544783e-37	0.265527236693627	0.528	0.312	6.1156264209372694e-33	ARHGEF3	17	0.815663172840858	0.578524898225594	0.551033409718119	0.475183789989524	0	0	0	0	0	0	0	0	0	0	0	0	0	0	0	0	0	0	0	0	0	0	0	0	0	0	0	0	0	0	0	0	0	0	0	0	0	0
245	2.17340779400061e-37	0.279449706555589	0.488	0.286	6.4391552712856e-33	AC104035.1	17	0.81004016442913	0.445827892061938	0.72801636203461	0.29133015776651	0	0	0	0	0	0	0	0	0	0	0	0	0	0	0	0	0	0	0	0	0	0	0	0	0	0	0	0	0	0	0	0	0	0	0	0	0	0
246	2.7575187060003e-37	0.31913928617301	0.709	0.478	8.1697006702671e-33	RFX3	17	1.28482913360844	1.21423372390575	0.781013853780859	0.697991248670208	0	0	0	0	0	0	0	0	0	0	0	0	0	0	0	0	0	0	0	0	0	0	0	0	0	0	0	0	0	0	0	0	0	0	0	0	0	0
247	3.61784302761335e-37	0.282260823488211	0.47	0.275	1.07185835379101e-32	VAV2	17	0.701523200506848	0.490405013747755	0.394300683905074	0.501627502000696	0	0	0	0	0	0	0	0	0	0	0	0	0	0	0	0	0	0	0	0	0	0	0	0	0	0	0	0	0	0	0	0	0	0	0	0	0	0
248	5.988667759246499e-37	0.261987815025383	0.475	0.276	1.77426259703196e-32	FAM102A	17	0.739203952672586	0.678318169710573	0.33130635341184	0.465931227602474	0	0	0	0	0	0	0	0	0	0	0	0	0	0	0	0	0	0	0	0	0	0	0	0	0	0	0	0	0	0	0	0	0	0	0	0	0	0
249	2.77059104586014e-36	0.254096879101489	0.259	0.122	8.20843009156982e-32	RASSF9	17	0.37056359296504	0.167777496159335	0.271694967529598	0.145753049168277	0	0	0	0	0	0	0	0	0	0	0	0	0	0	0	0	0	0	0	0	0	0	0	0	0	0	0	0	0	0	0	0	0	0	0	0	0	0
250	3.6497474975550895e-36	0.280663147280245	0.918	0.711	1.0813106911006498e-31	TACC1	17	2.05994103351753	1.81213380491502	1.73751540778266	1.06604834572344	0	0	0	0	0	0	0	0	0	0	0	0	0	0	0	0	0	0	0	0	0	0	0	0	0	0	0	0	0	0	0	0	0	0	0	0	0	0
251	4.5272301627443494e-36	0.252852315550018	0.21	0.092	1.3412824803162698e-31	SYT2	17	0.292654260792431	0.197253623929343	0.128574695617804	0.114816531501491	0	0	0	0	0	0	0	0	0	0	0	0	0	0	0	0	0	0	0	0	0	0	0	0	0	0	0	0	0	0	0	0	0	0	0	0	0	0
252	4.61863152535117e-36	0.253754498371008	0.296	0.148	1.36836196201579e-31	RNF24	17	0.418862592682266	0.291041899667793	0.201035014858161	0.250130512159646	0	0	0	0	0	0	0	0	0	0	0	0	0	0	0	0	0	0	0	0	0	0	0	0	0	0	0	0	0	0	0	0	0	0	0	0	0	0
253	5.606572431548429e-36	0.316730850087813	0.292	0.148	1.6610592142948499e-31	MAN1A1	17	0.444699893340526	0.353272568386158	0.171627381145452	0.250783204050702	0	0	0	0	0	0	0	0	0	0	0	0	0	0	0	0	0	0	0	0	0	0	0	0	0	0	0	0	0	0	0	0	0	0	0	0	0	0
254	6.11480708926784e-36	0.26945642467753	0.218	0.098	1.8116338963373798e-31	DAPK2	17	0.297891311955817	0.250409286273875	0.0906141605383439	0.114645824846653	0	0	0	0	0	0	0	0	0	0	0	0	0	0	0	0	0	0	0	0	0	0	0	0	0	0	0	0	0	0	0	0	0	0	0	0	0	0
255	2.5033201602124e-35	0.372201989424049	0.334	0.18	7.41658663866129e-31	NRXN3	17	0.543026516252035	0.37957471140006	0.31056434708885	0.244136263320629	0	0	0	0	0	0	0	0	0	0	0	0	0	0	0	0	0	0	0	0	0	0	0	0	0	0	0	0	0	0	0	0	0	0	0	0	0	0
256	3.95204857932591e-35	0.259937490289203	0.293	0.148	1.1708734325968898e-30	LINC01122	17	0.441028684086441	0.299869668903771	0.31323001536991	0.0950821470184539	0	0	0	0	0	0	0	0	0	0	0	0	0	0	0	0	0	0	0	0	0	0	0	0	0	0	0	0	0	0	0	0	0	0	0	0	0	0
257	4.69532187621727e-35	0.286227636550553	0.683	0.45	1.3910830122668898e-30	FGD6	17	1.18001060648172	1.06909282789254	0.728240102603805	0.69472387935246	0	0	0	0	0	0	0	0	0	0	0	0	0	0	0	0	0	0	0	0	0	0	0	0	1	0	0	0	0	0	0	0	0	0	0	0	0	0
258	6.23159963509841e-35	0.289801018005063	0.858	0.652	1.84623602389061e-30	DOCK1	17	1.71988891249069	1.40595081212182	1.31785154149273	1.20378880184938	0	0	0	0	0	0	0	0	0	0	0	0	0	0	0	0	0	0	0	0	0	0	0	0	0	0	0	0	0	0	0	0	0	0	0	0	0	0
259	8.156202108328139e-35	0.293105194246353	0.53	0.321	2.4164379986343798e-30	SPAG1	17	0.823352133536253	0.690994252385474	0.541056121258138	0.368300091389936	0	0	0	0	0	0	0	0	0	0	0	0	0	0	0	0	0	0	0	0	0	0	0	0	0	0	0	0	0	0	0	0	0	0	0	0	0	0
260	8.490581586722989e-35	0.293468511304577	0.554	0.345	2.5155046066984196e-30	AC000061.1	17	1.23254174770333	0.53637330489349	1.40749930648025	0.324714138120377	0	0	0	0	0	0	0	0	0	0	0	0	0	0	0	0	0	0	0	0	0	0	0	0	0	0	0	0	0	0	0	0	0	0	0	0	0	0
261	8.967970695786209e-35	0.270645264367734	0.911	0.696	2.6569406780405797e-30	SYNE2	17	2.00682453336868	1.69878049910544	1.84340504507243	0.831036943893589	0	0	0	0	0	0	0	0	0	0	0	0	0	0	0	0	0	0	0	0	0	0	0	1	1	1	0	0	0	0	0	0	0	0	0	0	0	0
262	9.280320701978379e-35	0.264061810291261	0.499	0.297	2.7494806143751396e-30	MBOAT1	17	0.810577931477924	0.662297838243065	0.641767955441975	0.177353504134009	0	0	0	0	0	0	0	0	0	0	0	0	0	0	0	0	0	0	0	0	0	0	0	0	0	0	0	0	0	0	0	0	0	0	0	0	0	0
263	9.35386649081121e-35	0.285910803052102	0.95	0.854	2.77127002523264e-30	LRMDA	17	2.66108930763801	2.62647104599724	2.27591924653319	1.77938920945137	0	0	0	0	0	0	0	0	0	0	0	0	0	0	0	0	0	0	0	0	0	0	0	0	0	0	0	0	0	0	0	0	0	0	0	0	0	0
264	9.54383796510168e-35	0.266439251594251	0.515	0.313	2.82755287392067e-30	STK33	17	0.820198675126686	0.668723236028741	0.625774856536144	0.237081476499392	0	0	0	0	0	0	0	0	0	0	0	0	0	0	0	0	0	0	0	0	0	0	0	0	0	0	0	0	0	0	0	0	0	0	0	0	0	0
265	1.11852897000347e-34	0.279510852304021	0.888	0.702	3.31386577942927e-30	SH3RF1	17	1.99672888678979	1.94320004454501	1.37880714516156	1.38462141324758	0	0	0	0	0	0	0	0	0	0	0	0	0	0	0	0	0	0	0	0	0	0	0	0	0	0	0	0	0	0	0	0	0	0	0	0	0	0
266	1.22500372137067e-34	0.263468819052157	0.16	0.062	3.6293185253048794e-30	COL4A5	17	0.235760787309456	0.0345956505721685	0.217078310729885	0.0311537763031731	0	0	0	0	0	0	0	0	0	0	0	0	0	0	0	0	0	0	0	0	0	0	0	0	0	0	0	0	0	0	0	0	0	0	0	0	0	0
267	1.2589800460874699e-34	0.39197487724657	0.512	0.317	3.72998018254335e-30	SAT1	17	0.925370104919767	0.5319737731394	0.543351987674388	0.870615906799755	0	0	0	0	0	0	0	0	0	0	0	0	0	0	0	0	0	0	0	0	0	0	0	0	0	0	0	0	0	0	0	0	0	0	0	0	0	0
268	1.45545098976903e-34	0.269406036020477	0.828	0.591	4.31206464738869e-30	MSI2	17	1.56189949621283	1.34755553063545	1.2173061794925	0.794325794597915	0	0	0	0	0	0	0	0	0	0	0	0	0	0	0	0	0	0	0	0	0	0	0	0	0	0	0	0	0	0	0	0	0	0	0	0	0	0
269	3.67668436172302e-34	0.27860902864061	0.427	0.246	1.08929127584768e-29	TRIM2	17	0.654697227369652	0.466996605917988	0.504881384331713	0.205221697729125	0	0	0	0	0	0	0	0	0	0	0	0	0	0	0	0	0	0	0	0	0	0	0	0	0	0	0	0	0	0	0	0	0	0	0	0	0	0
270	5.32957521044712e-34	0.253749577132673	0.167	0.068	1.5789932475991699e-29	SAMD12-AS1	17	0.236473824667249	0.118985908722943	0.133041865225221	0.0605985278928832	0	0	0	0	0	0	0	0	0	0	0	0	0	0	0	0	0	0	0	0	0	0	0	0	0	0	0	0	0	0	0	0	0	0	0	0	0	0
271	5.60513383536164e-34	0.252747046701091	0.364	0.199	1.66063300140259e-29	DSP	17	0.510853367039687	0.441368531382812	0.272489468873654	0.217434036216738	0	0	0	0	0	0	0	0	0	0	0	0	0	0	0	0	0	0	0	0	0	0	0	1	1	0	0	0	0	0	0	0	1	0	0	0	0	1
272	6.1765926226228e-34	0.25365283057537	0.825	0.575	1.82993909630446e-29	MCU	17	1.60222769738259	1.59723285430334	0.934606758714054	1.04152143847333	0	0	0	0	0	0	0	0	0	0	0	0	0	0	0	0	0	0	0	0	0	0	0	0	0	0	0	0	0	0	0	0	0	0	0	0	0	0
273	6.18884221740609e-34	0.29219366498609	0.658	0.434	1.8335682837509e-29	RAD51B	17	1.18614584306493	0.955363290485169	0.96289160802917	0.450754480138042	0	0	0	0	0	0	0	0	0	0	0	0	0	0	0	0	0	0	0	0	0	0	0	0	0	0	0	0	0	0	0	0	0	0	0	0	0	0
274	2.2663054591765298e-33	0.272364392626913	0.36	0.2	6.7143831839023e-29	AP000424.1	17	0.511209348767418	0.471597956882312	0.237663067124133	0.227802478401629	0	0	0	0	0	0	0	0	0	0	0	0	0	0	0	0	0	0	0	0	0	0	0	0	0	0	0	0	0	0	0	0	0	0	0	0	0	0
275	3.80287891791883e-33	0.256749250755274	0.519	0.314	1.1266789370118099e-28	PTPN9	17	0.785118980861046	0.60749892340947	0.516639935444516	0.450225148513457	0	0	0	0	0	0	0	0	0	0	0	0	0	0	0	0	0	0	0	0	0	0	0	0	0	0	0	0	0	0	0	0	0	0	0	0	0	0
276	5.02443423367674e-33	0.292112750145397	0.862	0.643	1.48858913041141e-28	DAPK1	17	1.8403835341527	1.79140979010491	1.4487439501219	0.771919304104703	0	0	0	0	0	0	0	0	0	0	0	0	0	0	0	0	0	0	0	0	0	0	0	0	0	0	0	0	0	0	0	0	0	0	0	0	0	0
277	9.41548936153621e-33	0.340436753886451	0.132	0.049	2.78952703314233e-28	ARL14	17	0.193187966834002	0.103397213939974	0.0295043901618959	0.133374521558485	0	0	0	0	0	0	0	0	0	0	0	0	0	0	0	0	0	0	0	0	0	0	0	0	0	0	0	0	0	0	0	0	0	0	0	0	0	0
278	1.23446918166242e-32	0.256224587897949	0.557	0.348	3.65736184451124e-28	MGAT5	17	0.91287546347982	0.547980043454997	0.631483342956852	0.761128330282575	0	0	0	0	0	0	0	0	0	0	0	0	0	0	0	0	0	0	0	0	0	0	0	0	0	0	0	0	0	0	0	0	0	0	0	0	0	0
279	1.5452385587749998e-32	0.257287408664965	0.741	0.512	4.5780782780827e-28	BAIAP2L1	17	1.35678313610661	1.21491816078834	0.712115739428186	1.18689827684234	0	0	0	0	0	0	0	0	0	0	0	0	0	0	0	0	0	0	0	0	0	0	1	0	1	0	1	0	0	1	1	0	0	0	0	0	1	0
280	1.55087847491218e-32	0.337614973546306	0.419	0.245	4.59478765762233e-28	AC068051.1	17	0.721130291880577	0.427464102558213	0.659344230539255	0.169140801980327	0	0	0	0	0	0	0	0	0	0	0	0	0	0	0	0	0	0	0	0	0	0	0	0	0	0	0	0	0	0	0	0	0	0	0	0	0	0
281	1.71497733142482e-32	0.270214605131721	0.769	0.541	5.08096333981233e-28	RANBP17	17	1.43064659625436	1.1684237328336	1.10589123876665	0.81840249700964	0	0	0	0	0	0	0	0	0	0	0	0	0	0	0	0	0	0	0	0	0	0	0	0	0	0	0	0	0	0	0	0	0	0	0	0	0	0
282	2.90588195008363e-32	0.28219146687725	0.834	0.627	8.60925645351278e-28	HIVEP2	17	1.7093929119453	1.42684485067124	1.14107789828266	1.45575027037052	0	0	0	0	0	0	0	0	0	0	0	0	0	0	0	0	0	0	0	0	0	0	0	0	0	0	0	0	0	0	0	0	0	0	0	0	0	0
283	3.24233698258966e-32	0.263908009768894	0.224	0.105	9.6060717783184e-28	RFTN1	17	0.327071233213241	0.105371677047175	0.192753469930801	0.263401171463885	0	0	0	0	0	0	0	0	0	0	0	0	0	0	0	0	0	0	0	0	0	0	0	0	0	0	0	0	0	0	0	0	0	0	0	0	0	0
284	3.55891950997044e-32	0.339017192060112	0.878	0.696	1.05440108321894e-27	DGKH	17	1.97897094574972	1.68093126732148	1.47617351025847	1.54063207201511	0	0	0	0	0	0	0	0	0	0	0	0	0	0	0	0	0	0	0	0	0	0	0	0	0	0	0	0	0	0	0	0	0	0	0	0	0	0
285	6.823123103419291e-32	0.259571367402508	0.634	0.419	2.02148668185003e-27	RASA2	17	1.05937779681445	0.891670794323748	0.607782459844067	0.818486094183913	0	0	0	0	0	0	0	0	0	0	0	0	0	0	0	0	0	0	0	0	0	0	0	0	0	0	0	0	0	0	0	0	0	0	0	0	0	0
286	7.98271623495114e-32	0.262133031230315	0.74	0.504	2.36503933892897e-27	PRAG1	17	1.40510158923486	1.55609868058246	0.803529061963574	0.651043797680653	0	0	0	0	0	0	0	0	0	0	0	0	0	0	0	0	0	0	0	0	0	0	0	0	0	0	0	0	0	0	0	0	0	0	0	0	0	0
287	1.8012383608148098e-31	0.297259238939855	0.882	0.689	5.33652889158604e-27	MYO1E	17	1.97665365397581	1.87217758910878	1.31040258734069	1.52608677899719	0	0	0	0	0	0	0	0	0	0	0	0	0	0	0	0	0	0	0	0	0	0	0	0	1	0	0	0	0	1	0	0	0	0	0	0	0	0
288	3.6137473480762e-31	0.267283988801873	0.519	0.319	1.0706449268145399e-26	RAB8B	17	0.818727650936306	0.71630408381608	0.465584581503564	0.509436413536512	0	0	0	0	0	0	0	0	0	0	0	0	0	0	0	0	0	0	0	0	0	0	0	0	0	0	0	0	0	0	0	0	0	0	0	0	0	0
289	4.97611673350663e-31	0.297912864704172	0.895	0.719	1.47427410463601e-26	STK39	17	2.07488647362297	1.83799286878025	1.53655937977507	1.62800373732912	0	0	0	0	0	0	0	0	0	0	0	0	0	0	0	0	0	0	0	0	0	0	0	0	0	0	0	0	0	0	0	0	0	0	0	0	0	0
290	1.1222725080872498e-30	0.253707056083805	0.64	0.431	3.32495675971009e-26	SMURF2	17	1.08510934108901	0.874455188628197	0.639394927280961	0.907262515986983	0	0	0	0	0	0	0	0	0	0	0	0	0	0	0	0	0	0	0	0	0	0	0	0	0	0	0	0	0	0	0	0	0	0	0	0	0	0
291	2.4734229222903e-30	0.264264931444313	0.675	0.448	7.32801009186946e-26	PKD2	17	1.13425172277172	0.921456815094896	0.808653488573299	0.68483563463433	0	0	0	0	0	0	0	0	0	0	0	0	0	0	0	0	0	0	0	0	0	0	0	0	0	0	0	0	0	0	0	0	0	0	0	0	0	0
292	3.59609821481567e-30	0.254343670152518	0.565	0.357	1.0654160181034398e-25	IL1R1	17	0.890968864379705	0.840526760396302	0.559244320728097	0.425999410853034	0	0	0	0	0	0	0	0	0	0	0	0	0	0	0	0	0	0	0	0	0	0	0	0	0	0	0	0	0	0	0	0	0	0	0	0	0	0
293	5.90308942028033e-30	0.250366703170121	0.286	0.151	1.74890830254645e-25	C15orf53	17	0.416432573268488	0.326004478983794	0.27595343245933	0.107655903182118	0	0	0	0	0	0	0	0	0	0	0	0	0	0	0	0	0	0	0	0	0	0	0	0	0	0	0	0	0	0	0	0	0	0	0	0	0	0
294	6.794158560115319e-30	0.27293014098388	0.692	0.466	2.0129053566053597e-25	MAP4K5	17	1.18561102085767	1.05075905875161	0.722064209361041	0.835623594716585	0	0	0	0	0	0	0	0	0	0	0	0	0	0	0	0	0	0	0	0	0	0	0	0	0	0	0	0	0	0	0	0	0	0	0	0	0	0
295	6.8871956438178e-30	0.254350101781412	0.444	0.265	2.0404694533939e-25	TNFRSF19	17	0.680911310001128	0.718894887969844	0.414412950924897	0.154959782991207	0	0	0	0	0	0	0	0	0	0	0	0	0	0	0	0	0	0	0	0	0	0	0	0	0	0	0	0	0	0	0	0	0	0	0	0	0	0
296	9.590065239882359e-30	0.251169531047539	0.835	0.611	2.84124862861995e-25	PACSIN2	17	1.65746288856991	1.53132345063708	1.09551	1.18267334236671	0	0	0	0	0	0	0	0	0	0	0	0	0	0	0	0	0	0	0	0	0	0	0	0	1	0	0	0	0	0	0	0	0	0	0	0	0	0
297	1.6402127989766998e-29	0.292151345658954	0.175	0.078	4.85945845952826e-25	AC011511.2	17	0.259336965576676	0.115610764395415	0.122153352656356	0.174489513013739	0	0	0	0	0	0	0	0	0	0	0	0	0	0	0	0	0	0	0	0	0	0	0	0	0	0	0	0	0	0	0	0	0	0	0	0	0	0
298	4.81609771314559e-29	0.301256742274124	0.608	0.405	1.4268652694736401e-24	RAB11FIP1	17	1.09529933978302	1.24753636793104	0.598071711962079	0.437751779858573	0	0	0	0	0	0	0	0	0	0	0	0	0	0	0	0	0	0	0	0	0	0	0	0	0	0	0	0	0	0	0	0	0	0	0	0	0	0
299	7.05906940963129e-29	0.252606359854497	0.487	0.304	2.09139049399146e-24	CADPS2	17	0.77695248670795	0.534140390450253	0.666298965389931	0.306053547201019	0	0	0	0	0	0	0	0	0	0	0	0	0	0	0	0	0	0	0	0	0	0	0	0	0	0	0	0	0	0	0	0	0	0	0	0	0	0
300	2.18316309292796e-28	0.254745156414904	0.75	0.53	6.4680572954176804e-24	YWHAZ	17	1.34105578830458	1.27845	0.77385375132374	1.01452665748735	0	0	0	0	0	0	0	0	0	0	0	0	0	0	0	0	0	0	0	0	0	0	0	0	0	0	0	0	0	0	0	0	0	0	0	0	0	0
301	2.35867178442571e-28	0.356503536741461	0.106	0.038	6.98803689571806e-24	KCNH7	17	0.177052935551862	0.0995177961350649	0.0596888035639279	0.0272807981869459	0	0	0	0	0	0	0	0	0	0	0	0	0	0	0	0	0	0	0	0	0	0	0	0	0	0	0	0	0	0	0	0	0	0	0	0	0	0
302	5.15892500412764e-28	0.257178967357656	0.688	0.476	1.5284347109729e-23	NEDD4	17	1.23001180243593	1.11181743733183	0.913706179668988	0.597160667712237	0	0	0	0	0	0	0	0	0	0	0	0	0	0	0	0	0	0	0	0	0	0	0	0	0	0	0	0	0	0	0	0	0	0	0	0	0	0
303	8.59010765984407e-28	0.252324943253617	0.374	0.219	2.544991196382e-23	BIRC3	17	0.62021473231458	0.228592845493804	0.49191846502519	0.548223898532406	0	0	0	0	0	0	0	0	0	0	0	0	0	0	0	0	0	0	0	0	0	0	0	0	0	0	0	0	0	0	0	0	0	0	0	0	0	0
304	8.88233251473501e-28	0.265808222492524	0.274	0.147	2.63156865414054e-23	MAP1B	17	0.425794507657646	0.410156870891629	0.137121881622147	0.262982517707081	0	0	0	0	0	0	0	0	0	0	0	0	0	0	0	0	0	0	0	0	0	0	0	0	0	0	0	0	0	0	0	0	0	0	0	0	0	0
305	1.14594403378148e-27	0.367805932155125	0.169	0.077	3.39508838888438e-23	ICAM1	17	0.263644417589049	0.115095237756752	0.104305270051479	0.200379784302129	0	0	0	0	0	0	0	0	0	0	0	0	0	0	0	0	0	0	0	0	0	0	0	0	0	0	0	0	0	0	0	0	0	0	0	0	0	0
306	1.29166876752796e-27	0.264340206407662	0.536	0.348	3.82682705755508e-23	MTMR12	17	0.858063946506396	0.832389262945965	0.586602867061418	0.305910619362365	0	0	0	0	0	0	0	0	0	0	0	0	0	0	0	0	0	0	0	0	0	0	0	0	0	0	0	0	0	0	0	0	0	0	0	0	0	0
307	1.49211169035223e-27	0.272982333948391	0.495	0.317	4.42067930500654e-23	RERG	17	0.859766292684276	0.657562965687216	0.730880991176398	0.279279098282518	0	0	0	0	0	0	0	0	0	0	0	0	0	0	0	0	0	0	0	0	0	0	0	0	0	0	0	0	0	0	0	0	0	0	0	0	0	0
308	2.34028473251431e-27	0.508351593238325	0.372	0.232	6.93356157702016e-23	MEG8	17	0.707185824034595	0.568642743779994	0.184892354024214	0.743243683198643	0	0	0	0	0	0	0	0	0	0	0	0	0	0	0	0	0	0	0	0	0	0	0	0	0	0	0	0	0	0	0	0	0	0	0	0	0	0
309	2.31216634859795e-26	0.288019079541032	0.175	0.082	6.85025524099114e-22	NNMT	17	0.248274402603141	0.226770577286461	0.0804325964463062	0.070125438458549	0	0	0	0	0	0	0	0	0	0	0	0	0	0	0	0	0	0	0	0	0	0	0	0	0	0	0	0	0	0	0	0	0	0	0	0	0	0
310	3.50949139750848e-25	0.256516063189859	0.138	0.06	1.0397570163398399e-20	AC005699.1	17	0.220425388273105	0.0605825520164365	0.167586333889086	0.0705706284095858	0	0	0	0	0	0	0	0	0	0	0	0	0	0	0	0	0	0	0	0	0	0	0	0	0	0	0	0	0	0	0	0	0	0	0	0	0	0
311	4.14385657450159e-25	0.256527021817438	0.343	0.204	1.22770038732758e-20	ABTB2	17	0.582939776104724	0.412527998345149	0.252727961606802	0.605525099276957	0	0	0	0	0	0	0	0	0	0	0	0	0	0	0	0	0	0	0	0	0	0	0	0	0	0	0	0	0	0	0	0	0	0	0	0	0	0
312	4.89644570239468e-25	0.304972431594198	0.799	0.606	1.45066996824847e-20	EPS8	17	1.59194912213741	1.36168199031387	1.22500041756525	1.07977462409572	0	0	0	0	0	0	0	0	0	0	0	0	0	0	0	0	0	0	0	0	0	0	1	0	1	0	1	1	0	1	1	0	0	0	0	1	1	0
313	1.53731475960649e-24	0.269234277708942	0.761	0.542	4.55460243828616e-20	GRB10	17	1.3949471427756	1.36964119577307	0.998043934604608	0.702672571768168	0	0	0	0	0	0	0	0	0	0	0	0	0	0	0	0	0	0	0	0	0	0	0	0	0	0	0	0	0	0	0	0	0	0	0	0	0	0
314	2.4500550588796898e-23	0.318961548039204	0.172	0.084	7.25877812294287e-19	PRICKLE1	17	0.30171879487412	0.0430855651365858	0.301460911081539	0.103597992561726	0	0	0	0	0	0	0	0	0	0	0	0	0	0	0	0	0	0	0	0	0	0	0	0	0	0	0	0	0	0	0	0	0	0	0	0	0	0
315	3.89533601497021e-21	0.318668977249008	0.294	0.178	1.1540712011552199e-16	NCKAP5	17	0.466517329901948	0.402440304398541	0.283925582800803	0.184685739129453	0	0	0	0	0	0	0	0	0	0	0	0	0	0	0	0	0	0	0	0	0	0	0	0	0	0	0	0	0	0	0	0	0	0	0	0	0	0
316	4.64031469214251e-18	0.280085943679064	0.147	0.075	1.37478603384106e-13	DIAPH3	17	0.251598508788015	0.131303766713165	0.188171484208417	0.0789199504199506	0	0	0	0	0	0	0	0	0	0	0	0	0	0	0	0	0	0	0	0	0	0	1	0	1	0	1	0	0	1	1	0	0	0	1	0	1	0
317	0	1.28636494573767	0.318	0.03	0	GBP1	10	0.0813677851486397	0.549181413090903	0.0407530710718089	0.0326611349581993	0	0	0	0	0	0	0	0	0	0	0	0	0	0	0	0	0	0	0	0	0	0	0	0	0	0	0	0	0	0	0	0	0	0	0	0	0	0
318	0	0.74396234034417	0.996	0.952	0	ZBTB20	10	3.65168716370999	3.97744094117616	3.28274035907349	2.82620148729433	0	0	0	0	0	0	0	0	0	0	0	0	0	0	0	0	0	0	0	0	0	0	0	0	0	0	0	0	0	0	0	0	0	0	0	0	0	0
319	0	1.39163302414072	0.918	0.5	0	CREB5	10	1.98631935575833	2.57245	0.669495612494575	1.42203282571434	0	0	0	0	0	0	0	0	0	0	0	0	0	0	0	0	0	0	0	0	0	0	0	0	0	0	0	0	0	0	0	0	0	0	0	0	0	0
320	0	1.44748243582478	0.635	0.171	0	WEE1	10	0.453220917190481	1.17935191936496	0.184343263943026	0.334197564175699	0	0	0	0	0	0	0	0	0	0	0	0	0	0	0	0	0	0	0	0	0	0	0	0	0	0	0	0	0	0	0	0	0	0	0	0	0	0
321	0	1.34770490594144	0.827	0.451	0	VCL	10	1.32453005904123	1.91960007914093	0.678680832723705	0.828245129462701	0	0	0	0	0	0	0	0	0	0	0	0	0	0	0	0	0	0	0	0	0	0	0	0	0	0	0	0	0	0	0	0	0	0	0	0	0	0
322	0	2.67845492829761	0.654	0.187	0	ANKRD1	10	0.647372140212454	1.77213969220951	0.281227735710328	0.321220607810142	0	0	0	0	0	0	0	0	0	0	0	0	0	0	0	0	0	0	0	0	0	0	0	0	1	0	0	0	0	0	0	0	0	0	0	0	0	0
323	0	1.2280239645398	0.928	0.573	0	SAMD4A	10	1.76755870053559	2.47673743770203	1.00026	1.39107957291645	0	0	0	0	0	0	0	0	0	0	0	0	0	0	0	0	0	0	0	0	0	0	0	0	0	0	0	0	0	0	0	0	0	0	0	0	0	0
324	0	1.43079511463599	0.403	0.067	0	THBS1	10	0.164089091916463	0.736865417078496	0.0927993031023318	0.111356080383133	0	0	0	0	0	0	0	0	0	0	0	0	0	0	0	0	0	0	0	0	0	0	0	0	0	0	0	0	0	0	0	0	0	0	0	0	0	0
325	0	1.36966752652654	0.548	0.153	0	ALPK2	10	0.438536525552589	1.00907296311855	0.222315605260475	0.162601100197882	0	0	0	0	0	0	0	0	0	0	0	0	0	0	0	0	0	0	0	0	0	0	0	0	0	0	0	0	0	0	0	0	0	0	0	0	0	0
326	0	1.41304603162719	0.901	0.555	0	MYH9	10	1.58452994291625	2.33272481706729	0.925243247095921	1.18157385651703	0	0	0	0	0	0	0	0	0	0	0	0	0	0	0	0	0	0	0	0	0	0	0	1	1	0	0	0	0	0	0	1	0	0	0	0	0	0
327	2.6420991008873298e-281	1.20220130028195	0.377	0.069	7.8277470061989e-277	CTGF	10	0.238263383732609	0.646417404700091	0.0699424120755262	0.0747656361165408	0	0	0	0	0	0	0	0	0	0	0	0	0	0	0	0	0	0	0	0	0	0	0	0	0	0	0	0	0	0	0	0	0	0	0	0	0	0
328	2.16716955888349e-262	0.832583491449607	0.965	0.793	6.42067325210413e-258	C9orf3	10	2.26676874931679	2.70220664529546	1.96806535117146	1.45959224997062	0	0	0	0	0	0	0	0	0	0	0	0	0	0	0	0	0	0	0	0	0	0	0	0	0	0	0	0	0	0	0	0	0	0	0	0	0	0
329	9.42159775968045e-260	1.22944834220748	0.29	0.036	2.79133676826053e-255	ATF3	10	0.0980246312014097	0.512763350439105	0.0319606411984695	0.0776896665540959	0	0	0	0	0	0	0	0	0	0	0	0	0	0	0	0	0	0	0	0	0	0	0	0	0	0	0	0	0	0	0	0	0	0	0	0	0	0
330	4.39270282236823e-255	1.20104151717226	0.654	0.278	1.30142606518304e-250	LAMA3	10	0.916824138926685	1.34572741468444	0.395891345765688	0.390732938654644	0	0	0	0	0	0	0	0	0	0	0	0	0	0	0	0	0	0	0	0	0	0	0	0	0	0	0	0	0	0	0	0	0	0	0	0	0	0
331	1.0527759166071699e-244	1.10607527568789	0.529	0.167	3.119059208132059e-240	AL391117.1	10	0.249638819713869	1.0306449304508	0.453334310769012	0.189793938389299	0	0	0	0	0	0	0	0	0	0	0	0	0	0	0	0	0	0	0	0	0	0	0	0	0	0	0	0	0	0	0	0	0	0	0	0	0	0
332	1.0836441039488899e-236	0.910025406223481	0.917	0.659	3.2105123867693696e-232	COBL	10	1.93556277204092	2.33465614943876	1.34210051585209	1.2543886676833	0	0	0	0	0	0	0	0	0	0	0	0	0	0	0	0	0	0	0	0	0	0	0	0	1	0	0	0	1	1	1	0	0	0	0	0	1	0
333	1.9274409583663296e-223	1.03076644868571	0.801	0.476	5.710429327351939e-219	CLDN1	10	1.07586371896744	1.6860896780986	0.832574839815095	0.792205763179647	0	0	0	0	0	0	0	0	0	0	0	0	0	0	0	0	0	0	0	0	0	0	0	0	0	0	0	0	0	0	0	0	0	0	0	0	0	0
334	4.847266536881999e-222	1.1520716943337	0.579	0.234	1.4360996568820296e-217	FN1	10	0.541754186157371	1.14899719197605	0.359286817397119	0.450087162987112	0	0	0	0	0	0	0	0	0	0	0	0	0	0	0	0	0	0	0	0	0	0	0	0	0	0	0	0	0	0	0	0	0	0	0	0	0	0
335	2.1424467435961697e-219	0.99046733094939	0.664	0.292	6.347426967252379e-215	AFF3	10	0.649941184208845	1.28486236592682	0.566805143483695	0.42125630148515403	0	0	0	0	0	0	0	0	0	0	0	0	0	0	0	0	0	0	0	0	0	0	0	0	0	0	0	0	0	0	0	0	0	0	0	0	0	0
336	1.1831483024598099e-216	0.95566155050581	0.757	0.396	3.505313475697679e-212	KLF6	10	0.916805764008388	1.48208779554641	0.58128037456935	0.802948296623453	0	0	0	0	0	0	0	0	0	0	0	0	0	0	0	0	0	0	0	0	0	0	0	0	0	0	0	0	0	0	0	0	0	0	0	0	0	0
337	5.7137871263117895e-213	1.02105225641054	0.373	0.091	1.6928237119123899e-208	CUX2	10	0.145821409757725	0.62288788208556	0.164392757511303	0.147807922698268	0	0	0	0	0	0	0	0	0	0	0	0	0	0	0	0	0	0	0	0	0	0	0	0	0	0	0	0	0	0	0	0	0	0	0	0	0	0
338	7.813060832723309e-213	0.932774859030632	0.721	0.362	2.3147755329109398e-208	CORO1C	10	0.990508849529857	1.37870706257443	0.501535893074634	0.61615501599205	0	0	0	0	0	0	0	0	0	0	0	0	0	0	0	0	0	0	0	0	0	0	0	0	1	0	0	0	0	1	0	0	0	0	0	0	0	0
339	3.5930441087343497e-211	1.03341075816312	0.503	0.176	1.0645111780947299e-206	NUAK2	10	0.444078399252481	0.8953427232031	0.275824987983751	0.231201449193029	0	0	0	0	0	0	0	0	0	0	0	0	0	0	0	0	0	0	0	0	0	0	0	0	1	0	0	0	0	0	0	0	0	0	0	0	0	0
340	1.32633538069253e-208	1.23891689738487	0.521	0.199	3.9295338323777695e-204	LMCD1	10	0.524952675685584	0.991896445976953	0.27499297192936	0.294414673632037	0	0	0	0	0	0	0	0	0	0	0	0	0	0	0	0	0	0	0	0	0	0	0	0	0	0	0	0	0	0	0	0	0	0	0	0	0	0
341	8.27113080692495e-208	1.81210053470532	0.498	0.181	2.4504879241676595e-203	SERPINE1	10	0.25031865490288	1.26905458990428	0.12707152633716	1.07312284807899	0	0	0	0	0	0	0	0	0	0	0	0	0	0	0	0	0	0	0	0	0	0	0	0	0	0	0	0	0	0	0	0	0	0	0	0	0	0
342	4.3315964819906e-203	0.877713404236203	0.483	0.164	1.2833220897193599e-198	DAPK3	10	0.416528287312337	0.768912487327149	0.218023256411363	0.203951273322731	0	0	0	0	0	0	0	0	0	0	0	0	0	0	0	0	0	0	0	0	0	0	0	0	1	0	0	0	0	0	0	0	0	0	0	0	0	0
343	3.73729093260677e-202	0.927027215938098	0.261	0.041	1.10724718460341e-197	FOSB	10	0.109149206360899	0.416940960195806	0.0306179664311194	0.0869022461467461	0	0	0	0	0	0	0	0	0	0	0	0	0	0	0	0	0	0	0	0	0	0	0	0	0	0	0	0	0	0	0	0	0	0	0	0	0	0
344	5.682803502065879e-199	0.714101240208685	0.98	0.826	1.6836441935570598e-194	DTNA	10	2.61542888764724	2.90198606118319	1.8999036262522	2.15370935090856	0	0	0	0	0	0	0	0	0	0	0	0	0	0	0	0	0	0	0	0	0	0	0	0	0	0	0	0	0	0	0	0	0	0	0	0	0	0
345	1.86050614571359e-198	0.942584924813456	0.511	0.183	5.512121557905659e-194	ELL2	10	0.326633415525752	0.925383708554995	0.167215596353837	0.664245684264483	0	0	0	0	0	0	0	0	0	0	0	0	0	0	0	0	0	0	0	0	0	0	0	0	0	0	0	0	0	0	0	0	0	0	0	0	0	0
346	2.6168163053632696e-198	0.939844247982486	0.789	0.467	7.752841667899749e-194	NEDD9	10	1.23477236063267	1.75116055758051	0.824349163929062	0.896521319645542	0	0	0	0	0	0	0	0	0	0	0	0	0	0	0	0	0	0	0	0	0	0	0	0	1	0	1	0	0	1	0	0	0	0	0	0	0	0
347	4.43262279152494e-192	0.844695243719719	0.438	0.141	1.3132531544451e-187	MYL12A	10	0.329330678097799	0.68768201804826	0.195430925636488	0.177499553294848	0	0	0	0	0	0	0	0	0	0	0	0	0	0	0	0	0	0	0	0	0	0	0	0	0	0	0	0	0	0	0	0	0	0	0	0	0	0
348	4.8963809630505195e-188	0.766877595012118	0.866	0.559	1.4506507879229797e-183	ACTN4	10	1.39924276050018	1.86638318746986	0.901275957618975	1.24641512732922	0	0	0	0	0	0	0	0	0	0	0	0	0	0	0	0	0	0	0	0	0	0	0	1	1	1	0	0	0	0	0	0	0	0	0	0	0	0
349	1.46874385335142e-176	0.76980771892902	0.906	0.667	4.3514474143242495e-172	ABLIM1	10	1.66696647459242	2.1458019029109	1.44515467626786	1.13606830740738	0	0	0	0	0	0	0	0	0	0	0	0	0	0	0	0	0	0	0	0	0	0	0	0	0	0	0	0	0	0	0	0	0	0	0	0	0	0
350	1.60444609637487e-176	0.574372123544377	0.996	0.941	4.7534924497298194e-172	BICC1	10	3.68467937562895	4.02885568926756	3.63631011984314	2.73307244520722	0	0	0	0	0	0	0	0	0	0	0	0	0	0	0	0	0	0	0	0	0	0	0	0	0	0	0	0	0	0	0	0	0	0	0	0	0	0
351	6.49116407693499e-175	0.812872959703317	0.446	0.154	1.9231371810735295e-170	SGIP1	10	0.328799181964467	0.729701833169558	0.296619588575909	0.135974882515124	0	0	0	0	0	0	0	0	0	0	0	0	0	0	0	0	0	0	0	0	0	0	0	0	0	0	0	0	0	0	0	0	0	0	0	0	0	0
352	6.509226118164319e-173	0.853328206773936	0.358	0.102	1.9284884220285396e-168	LINC02365	10	0.221750475675397	0.579781801100551	0.156582774960277	0.144540313882028	0	0	0	0	0	0	0	0	0	0	0	0	0	0	0	0	0	0	0	0	0	0	0	0	0	0	0	0	0	0	0	0	0	0	0	0	0	0
353	1.9844987438844694e-171	0.743085292961989	0.201	0.026	5.8794744285065195e-167	GADD45A	10	0.0656604365698498	0.311580406121169	0.0344559574938335	0.0281905465986725	0	0	0	0	0	0	0	0	0	0	0	0	0	0	0	0	0	0	0	0	0	0	0	0	0	0	0	0	0	0	0	0	0	0	0	0	0	0
354	4.868038755339029e-171	0.621275065626913	0.952	0.726	1.4422538420442898e-166	GPC6	10	1.87042524982331	2.80376372803785	1.80701205308868	2.27494224048234	0	0	0	0	0	0	0	0	0	0	0	0	0	0	0	0	0	0	0	0	0	0	0	0	0	0	0	0	0	0	0	0	0	0	0	0	0	0
355	6.871258416925638e-171	0.821142577291852	0.684	0.358	2.0357477311825597e-166	PDLIM1	10	0.991172567518273	1.27181977783974	0.569113999207394	0.443210401958547	0	0	0	0	0	0	0	0	0	0	0	0	0	0	0	0	0	0	0	0	0	0	0	0	1	0	1	0	0	1	0	0	0	0	0	0	0	0
356	5.327336070940689e-170	0.969451207253333	0.842	0.58	1.5783298577375995e-165	TPM1	10	1.51695563098293	1.91095581161391	1.17897941719868	0.794629107540036	0	0	0	0	0	0	0	0	0	0	0	0	0	0	0	0	0	0	0	0	0	0	0	1	1	0	1	0	0	1	0	0	1	1	0	0	0	0
357	1.9187079531854098e-169	0.894397965691601	0.887	0.651	5.68455605290242e-165	PAWR	10	1.58918531420733	2.0877940470065	1.34612245998649	1.14930723059252	0	0	0	0	0	0	0	0	0	0	0	0	0	0	0	0	0	0	0	0	0	0	0	0	1	0	1	0	0	1	0	0	0	0	0	0	0	0
358	2.6969710449104393e-168	0.814805489212485	0.798	0.495	7.990316114756169e-164	FLNB	10	1.1557838547943	1.6580118453631	0.810548455233782	1.02775330277579	0	0	0	0	0	0	0	0	0	0	0	0	0	0	0	0	0	0	0	0	0	0	0	0	1	0	0	0	0	0	0	0	0	0	0	0	0	0
359	4.826831183762539e-168	0.680241497890003	0.875	0.503	1.4300452748133298e-163	CTNND2	10	2.10923146469155	2.24708481677975	1.41673765289556	0.375025015372916	0	0	0	0	0	0	0	0	0	0	0	0	0	0	0	0	0	0	0	0	0	0	0	0	0	0	0	0	0	0	0	0	0	0	0	0	0	0
360	9.298748637491089e-167	0.800893185279811	0.775	0.454	2.7549402588294798e-162	ATP13A3	10	1.03054213754324	1.54479073822629	0.602008279990519	1.1671990359774	0	0	0	0	0	0	0	0	0	0	0	0	0	0	0	0	0	0	0	0	0	0	0	0	0	0	0	0	0	0	0	0	0	0	0	0	0	0
361	9.405370697257439e-166	0.774857548630298	0.776	0.44	2.7865291764764595e-161	SOX5	10	1.0060741388298	1.62568271074354	1.01767659577358	0.579394540723458	0	0	0	0	0	0	0	0	0	0	0	0	0	0	0	0	0	0	0	0	0	0	0	0	0	0	0	0	0	0	0	0	0	0	0	0	0	0
362	4.1945557946113496e-165	0.916038387543529	0.405	0.137	1.2427210452694997e-160	APBA1	10	0.273118553418838	0.725320146128451	0.212621176281918	0.279735885988204	0	0	0	0	0	0	0	0	0	0	0	0	0	0	0	0	1	1	0	0	0	0	0	0	0	0	0	0	0	0	0	0	0	0	0	0	0	0
363	9.13978449600055e-165	0.857592980641249	0.867	0.62	2.7078439526300797e-160	FOXO1	10	1.83848128143717	2.14102302381433	1.18043143371857	1.30376172292178	0	0	0	0	0	0	0	0	0	0	0	0	0	0	0	0	0	0	0	0	0	0	0	0	0	0	0	0	0	0	0	0	0	0	0	0	0	0
364	3.4318419875959994e-164	0.750477344701038	0.257	0.052	1.0167518256650699e-159	CYR61	10	0.093737495334896	0.394688847045797	0.0555152027645029	0.129961742940869	0	0	0	0	0	0	0	0	0	0	0	0	0	0	0	0	0	0	0	0	0	0	0	0	0	0	0	0	0	0	0	0	0	0	0	0	0	0
365	8.609441148185057e-164	0.892129750690315	0.589	0.285	2.5507191289727894e-159	TPM4	10	0.674922194167239	1.0764433534896	0.459053548857226	0.380105252217432	0	0	0	0	0	0	0	0	0	0	0	0	0	0	0	0	0	0	0	0	0	0	0	0	1	0	0	0	0	1	0	0	0	0	0	0	0	0
366	2.71138394963024e-162	0.805613104591755	0.289	0.071	8.03301722756951e-158	TUFT1	10	0.18562193802132	0.456011056517144	0.0911799112892364	0.0746222380063587	0	0	0	0	0	0	0	0	0	0	0	0	0	0	0	0	0	0	0	0	0	0	0	0	0	0	0	0	0	0	0	0	0	0	0	0	0	0
367	4.680137926402039e-162	0.757532613333079	0.434	0.158	1.3865844634551297e-157	MYL12B	10	0.397355129360838	0.671197180356332	0.149287663137707	0.285674827705363	0	0	0	0	0	0	0	0	0	0	0	0	0	0	0	0	0	0	0	0	0	0	0	0	0	0	0	0	0	0	0	0	0	0	0	0	0	0
368	6.00477957908681e-160	0.948078606982656	0.692	0.394	1.7790360458960497e-155	AL139807.1	10	0.962645026211011	1.48513370676872	0.730663357945041	0.687202936383604	0	0	0	0	0	0	0	0	0	0	0	0	0	0	0	0	0	0	0	0	0	0	0	0	0	0	0	0	0	0	0	0	0	0	0	0	0	0
369	1.21034217472649e-159	1.24649576525959	0.795	0.527	3.5858807610621597e-155	ULK4	10	1.45142819274702	1.98877734440817	1.14086076734005	0.832734414919193	0	0	0	0	0	0	0	0	0	0	0	0	0	0	0	0	0	0	0	0	0	0	0	0	0	0	0	0	0	0	0	0	0	0	0	0	0	0
370	3.6537505220730194e-154	0.717762224118502	0.342	0.103	1.08249666717457e-149	CLTCL1	10	0.247595651082282	0.520397180848957	0.144899928875481	0.115327318577513	0	0	0	0	0	0	0	0	0	0	0	0	0	0	0	0	0	0	0	0	0	0	0	0	0	0	0	0	0	0	0	0	0	0	0	0	0	0
371	2.2460700121674297e-153	0.771059603355672	0.416	0.148	6.654431625048439e-149	ANKRD55	10	0.304131828691454	0.674762733140042	0.282458753535231	0.133594142254423	0	0	0	0	0	0	0	0	0	0	0	0	0	0	0	0	0	0	0	0	0	0	0	0	0	0	0	0	0	0	0	0	0	0	0	0	0	0
372	2.0454907388682498e-151	0.550172898351785	0.973	0.871	6.060175412044949e-147	AKAP13	10	2.50190592912969	2.85377240595466	2.01852394358292	2.55476235991095	0	0	0	0	0	0	0	0	0	0	0	0	0	0	0	0	0	0	0	0	0	0	0	0	1	0	0	0	0	0	0	0	0	0	0	0	0	0
373	2.5522779128172996e-151	0.736397167233226	0.889	0.65	7.561633772303819e-147	TM4SF4	10	1.63889807966573	2.09903388079467	1.52415687876361	0.943970529504711	0	0	0	0	0	0	0	0	0	0	0	0	0	0	0	0	0	0	0	0	0	0	0	0	0	0	0	0	0	0	0	0	0	0	0	0	0	0
374	4.3523326132839996e-151	0.92240570752421	0.59	0.292	1.2894655833376497e-146	BCO2	10	0.745227393711403	1.10606291982985	0.434040135810225	0.47194922576621	0	0	0	0	0	0	0	0	0	0	0	0	0	0	0	0	0	0	0	0	0	0	0	0	0	0	0	0	0	0	0	0	0	0	0	0	0	0
375	5.987226329607309e-149	0.78945968668702	0.562	0.263	1.77383554467276e-144	NMT2	10	0.594957423821905	0.973653479139621	0.407873427153561	0.390922405681319	0	0	0	0	0	0	0	0	0	0	0	0	0	0	0	0	0	0	0	0	0	0	0	0	0	0	0	0	0	0	0	0	0	0	0	0	0	0
376	4.232038202833149e-148	0.822115699245368	0.348	0.111	1.2538259583533801e-143	LINC02331	10	0.251981962744498	0.568571313719234	0.196106646833641	0.0898808952782778	0	0	0	0	0	0	0	0	0	0	0	0	0	0	0	0	0	0	0	0	0	0	0	0	0	0	0	0	0	0	0	0	0	0	0	0	0	0
377	2.0041554412404296e-147	0.67112433879798306	0.829	0.534	5.93771132576301e-143	MICAL3	10	1.46607336046898	1.74287967241605	0.895127999367287	1.03621133827381	0	0	0	0	0	0	0	0	0	0	0	0	0	0	0	0	0	0	0	0	0	0	0	0	1	0	0	1	0	1	0	0	0	0	0	0	1	0
378	8.082969265520419e-147	0.743415318148123	0.573	0.268	2.39474130429573e-142	TSC22D2	10	0.623745535223699	0.987249636905096	0.282412786147712	0.661713961802123	0	0	0	0	0	0	0	0	0	0	0	0	0	0	0	0	0	0	0	0	0	0	0	0	0	0	0	0	0	0	0	0	0	0	0	0	0	0
379	3.6932699900982293e-146	0.74918745591921	0.642	0.332	1.0942050999663998e-141	OCLN	10	0.687500742891414	1.13035386018012	0.562341623485409	0.49249452667818	0	0	0	0	0	0	0	0	0	0	0	0	0	0	0	0	0	0	0	0	0	0	0	0	0	0	0	0	0	0	0	0	0	0	0	0	0	0
380	4.0592563353994002e-143	0.651889308642933	0.312	0.089	1.20263587448878e-138	DHTKD1	10	0.134717650656141	0.467378975943157	0.176957542236824	0.101431516554972	0	0	0	0	0	0	0	0	0	0	0	0	0	0	0	0	0	0	0	0	0	0	0	0	0	0	0	0	0	0	0	0	0	0	0	0	0	0
381	9.91600912921394e-143	0.714711157901863	0.85	0.594	2.93781602471221e-138	MEF2A	10	1.47938550279241	1.80978569996049	1.10320895259775	1.00791081626018	0	0	0	0	0	0	0	0	0	0	0	0	0	0	0	0	0	0	0	0	0	0	0	0	1	0	0	0	0	0	0	0	0	0	0	0	0	0
382	9.92338517081715e-142	0.757401043907223	0.608	0.298	2.940001324558e-137	ITPR2	10	0.49975529968226	1.1090696500721	0.671812801073739	0.367198552241929	0	0	0	0	0	0	0	0	0	0	0	0	0	0	0	0	0	0	0	0	0	0	0	0	0	0	0	0	0	0	0	0	0	0	0	0	0	0
383	1.0099352128655398e-139	0.532092143580706	0.97	0.829	2.99213505515673e-135	TRIO	10	2.43366122474345	2.71126350250953	1.72804682257669	2.4585395526418	0	0	0	0	0	0	0	0	0	0	0	0	0	0	0	0	0	0	0	0	0	0	0	0	0	0	0	0	0	0	0	0	0	0	0	0	0	0
384	1.0387785900355e-138	0.728094410552078	0.756	0.459	3.07758932869816e-134	PRAG1	10	1.40510158923486	1.55609868058246	0.803529061963574	0.651043797680653	0	0	0	0	0	0	0	0	0	0	0	0	0	0	0	0	0	0	0	0	0	0	0	0	0	0	0	0	0	0	0	0	0	0	0	0	0	0
385	3.4202313673696496e-138	0.827849933444712	0.455	0.189	1.0133119472106098e-133	MANCR	10	0.603981844384075	0.809246834576153	0.198064128681902	0.351497727109832	0	0	0	0	0	0	0	0	0	0	0	0	0	0	0	0	0	0	0	0	0	0	0	0	0	0	0	0	0	0	0	0	0	0	0	0	0	0
386	3.7058887380760397e-137	0.637337418334854	0.893	0.684	1.0979436564297899e-132	SH3D19	10	1.7151698496411	2.11737080924873	1.38153877007578	1.46572470699664	0	0	0	0	0	0	0	0	0	0	0	0	0	0	0	0	0	0	0	0	0	0	0	0	0	0	0	0	0	0	0	0	0	0	0	0	0	0
387	1.6942127470488998e-136	0.871062895186885	0.582	0.299	5.019444105681759e-132	TP53BP2	10	0.74038650100843	1.07166530363682	0.342056598344441	0.653371362422924	0	0	0	0	0	0	0	0	0	0	0	0	0	0	0	0	0	0	0	0	0	0	0	0	0	0	0	0	0	0	0	0	0	0	0	0	0	0
388	6.531213418892959e-136	0.847169538112888	0.54	0.258	1.9350025996154199e-131	ARID5B	10	0.356562220461987	0.996720313511426	0.463390778203143	0.565471429991341	0	0	0	0	0	0	0	0	0	0	0	0	0	0	0	0	0	0	0	0	0	0	0	0	0	0	0	0	0	0	0	0	0	0	0	0	0	0
389	3.10159716970798e-135	0.645459970462125	0.611	0.303	9.189101934693828e-131	KLF12	10	0.716310562302993	1.05184454461753	0.532252368567863	0.383210318730084	0	0	0	0	0	0	0	0	0	0	0	0	0	0	0	0	0	0	0	0	0	0	0	0	0	0	0	0	0	0	0	0	0	0	0	0	0	0
390	3.632414477124799e-134	0.732336200559355	0.508	0.231	1.07617543713777e-129	TENT5A	10	0.647362712723028	0.876631699906808	0.330017576493193	0.307613769661667	0	0	0	0	0	0	0	0	0	0	0	0	0	0	0	0	0	0	0	0	0	0	0	0	0	0	0	0	0	0	0	0	0	0	0	0	0	0
391	1.7293671080567396e-133	0.587542329958448	0.28	0.078	5.1235959310397096e-129	F5	10	0.184382971476848	0.408438113123223	0.055977143320919	0.186037562886416	0	0	0	0	0	0	0	0	0	0	0	0	0	0	0	0	0	0	0	0	0	0	0	0	0	0	0	0	0	0	0	0	0	0	0	0	0	0
392	9.258213448322778e-131	0.590277705363492	0.205	0.041	2.7429308983345898e-126	ARL5B	10	0.0941447520895983	0.291362423219426	0.0265418623278061	0.089444571106598	0	0	0	0	0	0	0	0	0	0	0	0	0	0	0	0	0	0	0	0	0	0	0	0	0	0	0	0	0	0	0	0	0	0	0	0	0	0
393	7.95356062399399e-130	0.553674698649485	0.181	0.03	2.3564014060706999e-125	GBP2	10	0.0620039547456163	0.260562443188269	0.0466224613479499	0.0346750228068109	0	0	0	0	0	0	0	0	0	0	0	0	0	0	0	0	0	0	0	0	0	0	0	0	0	0	0	0	0	0	0	0	0	0	0	0	0	0
394	3.13354843941375e-129	0.595352848045198	0.919	0.732	9.2837639614511e-125	PCCA	10	1.58300409498337	2.24503433657479	1.74696958499335	1.47233638643588	0	0	0	0	0	0	0	0	0	0	0	0	0	0	0	0	0	0	0	0	0	0	0	0	0	0	0	0	0	0	0	0	0	0	0	0	0	0
395	3.7195522524937796e-129	0.805060313224026	0.704	0.424	1.10199174584633e-124	RRAS2	10	0.952293488227191	1.38609008058826	0.666355243637471	0.852424259556841	0	0	0	0	0	0	0	0	0	0	0	0	0	0	0	0	0	0	0	0	0	0	0	0	0	0	0	0	0	0	0	0	0	0	0	0	0	0
396	9.03593635540664e-129	0.713366630948056	0.652	0.354	2.67707686401633e-124	RAB11FIP1	10	1.09529933978302	1.24753636793104	0.598071711962079	0.437751779858573	0	0	0	0	0	0	0	0	0	0	0	0	0	0	0	0	0	0	0	0	0	0	0	0	0	0	0	0	0	0	0	0	0	0	0	0	0	0
397	1.01135563711386e-128	0.61304529587027	0.398	0.151	2.99634334607724e-124	ELOVL2	10	0.302718780969376	0.603408413551202	0.245952882614216	0.186114814191135	0	0	0	0	0	0	0	0	0	0	0	0	0	0	0	0	0	0	0	0	0	0	0	0	0	0	0	0	0	0	0	0	0	0	0	0	0	0
398	1.04887308364567e-128	0.741046197591018	0.459	0.2	3.1074962849170297e-124	AZIN1	10	0.396039026324609	0.748537770432137	0.31992693535254	0.267040246344368	0	0	0	0	0	0	0	0	0	0	0	0	0	0	0	0	0	0	0	0	0	0	0	0	0	0	0	0	0	0	0	0	0	0	0	0	0	0
399	3.51536342067372e-128	0.806416552342372	0.637	0.359	1.0414967206429998e-123	MIR99AHG	10	0.66627866697039	1.25154465299821	0.877922702409503	0.287459797057054	0	0	0	0	0	0	0	0	0	0	0	0	0	0	0	0	0	0	0	0	0	0	0	0	0	0	0	0	0	0	0	0	0	0	0	0	0	0
400	4.07753004221061e-128	0.730543458137533	0.724	0.443	1.20804982560574e-123	PEAK1	10	1.06793711203692	1.40204112323317	0.730206712641474	0.74431933633534	0	0	0	0	0	0	0	0	0	0	0	0	0	0	0	0	0	0	0	0	0	0	0	0	0	0	0	0	0	0	0	0	0	0	0	0	0	0
401	4.2812100512141e-128	0.595443066277545	0.203	0.041	1.2683941018731998e-123	HPN	10	0.0289876167811824	0.305956982987564	0.0841017766576423	0.0711928445566605	0	0	0	0	0	0	0	0	0	0	0	0	0	0	0	0	0	0	0	0	0	0	0	0	0	0	0	0	0	0	0	0	0	0	0	0	0	0
402	9.52952440286404e-128	0.817949461271725	0.836	0.602	2.82331219483653e-123	VMP1	10	1.57119891150194	2.00384806172412	0.953308000133005	1.75660501930202	0	0	0	0	0	0	0	0	0	0	0	0	0	0	0	0	0	0	0	0	0	0	0	0	0	0	0	0	0	0	0	0	0	0	0	0	0	0
403	1.73662406603153e-127	0.750505887430289	0.46	0.201	5.14509612043163e-123	CNOT6L	10	0.363233225791109	0.762613151280318	0.381348683646783	0.213327514126217	0	0	0	0	0	0	0	0	0	0	0	0	0	0	0	0	0	0	0	0	0	0	0	0	0	0	0	0	0	0	0	0	0	0	0	0	0	0
404	6.73008490113614e-127	0.728034771064204	0.463	0.204	1.9939222536595998e-122	KLF7	10	0.43580192589536	0.76621405878314	0.314705836779246	0.286734025286869	0	0	0	0	0	0	0	0	0	0	0	0	0	0	0	0	0	0	0	0	0	0	0	0	0	0	0	0	0	0	0	0	0	0	0	0	0	0
405	6.09439998015912e-126	0.784002659587075	0.471	0.213	1.8055878821217399e-121	ARID4A	10	0.428353954850594	0.799982795144127	0.385415042386686	0.228518438988225	0	0	0	0	0	0	0	0	0	0	0	0	0	0	0	0	0	0	0	0	0	0	0	0	0	0	0	0	0	0	0	0	0	0	0	0	0	0
406	6.62198144970905e-126	0.597941229291667	0.305	0.094	1.9618944441053e-121	JUN	10	0.158339542584108	0.451973463810265	0.154968861523725	0.148900819797714	0	0	0	0	0	0	0	0	0	0	0	0	0	0	0	0	0	0	0	0	0	0	0	0	0	0	0	0	0	0	0	0	0	0	0	0	0	0
407	1.93337335578064e-125	0.650106202269115	0.294	0.089	5.728005241171309e-121	SLC16A12	10	0.119841007705488	0.453356755903553	0.173948568328257	0.123616372087783	0	0	0	0	0	0	0	0	0	0	0	0	0	0	0	0	0	0	0	0	0	0	0	0	0	0	0	0	0	0	0	0	0	0	0	0	0	0
408	2.0455900701445e-125	0.685078396526748	0.649	0.358	6.060469700817099e-121	KCNT2	10	0.773538368007189	1.22658796515795	0.565690477139304	0.769898076507065	0	0	0	0	0	0	0	0	0	0	0	0	0	0	0	0	0	0	0	0	0	0	0	0	0	0	0	0	0	0	0	0	0	0	0	0	0	0
409	1.09882593724092e-124	0.646286038278422	0.853	0.643	3.2554916042636795e-120	MBNL2	10	1.58400275884693	1.95603675710054	1.18808801835956	1.43659127525732	0	0	0	0	0	0	0	0	0	0	0	0	0	0	0	0	0	0	0	0	0	0	0	0	0	0	0	0	0	0	0	0	0	0	0	0	0	0
410	2.22216056795039e-124	0.796916595729976	0.396	0.158	6.583595114666619e-120	LIN7A	10	0.291234104742384	0.681550036350888	0.309820064013925	0.178755283907461	0	0	0	0	0	0	0	0	0	0	0	0	0	0	0	0	0	0	0	0	0	0	0	0	0	0	0	0	0	0	0	0	0	0	0	0	0	0
411	6.8870344107551496e-124	0.875877701382332	0.598	0.321	2.0404216848744298e-119	LMCD1-AS1	10	0.833952426507804	1.1563242441127	0.626738435046464	0.323471648640774	0	0	0	0	0	0	0	0	0	0	0	0	0	0	0	0	0	0	0	0	0	0	0	0	0	0	0	0	0	0	0	0	0	0	0	0	0	0
412	3.0684239415687596e-123	0.709364995837999	0.816	0.552	9.09081961168576e-119	LAMC1	10	1.43375932982772	1.74750184665208	0.970148482400123	1.10201803535818	0	0	0	0	0	0	0	0	0	0	0	0	0	0	0	0	0	0	0	0	0	0	0	0	0	0	0	0	0	0	0	0	0	0	0	0	0	0
413	1.3761246744041198e-122	0.733012336343927	0.447	0.194	4.077044572857089e-118	AZIN1-AS1	10	0.500267143954243	0.734627459763297	0.308573628449703	0.185968588960786	0	0	0	0	0	0	0	0	0	0	0	0	0	0	0	0	0	0	0	0	0	0	0	0	0	0	0	0	0	0	0	0	0	0	0	0	0	0
414	7.721061844521439e-122	0.689488878638818	0.432	0.182	2.28751899267637e-117	ETS2	10	0.375240460096699	0.715112554011614	0.0971760108867678	0.642987120971508	0	0	0	0	0	0	0	0	0	0	0	0	0	0	0	0	0	0	0	0	0	0	0	0	0	0	0	0	0	0	0	0	0	0	0	0	0	0
415	9.56743830117494e-121	0.693260865780023	0.807	0.543	2.8345449454891e-116	CDH1	10	1.48652067436317	1.73356611210868	0.922653835890905	1.09566523639521	0	0	0	0	0	0	0	0	0	0	0	0	0	0	0	0	0	0	0	0	0	0	0	0	0	0	0	0	0	0	0	0	0	0	0	0	0	0
416	1.3692069911883098e-120	0.909163960233499	0.532	0.27	4.0565495527936e-116	SOX4	10	0.597526098089003	1.0338312226485	0.543689317988429	0.334026579079283	0	0	0	0	0	0	0	0	0	0	0	0	0	0	0	0	0	0	0	0	0	0	0	0	0	0	0	0	0	0	0	0	0	0	0	0	0	0
417	2.03856415438095e-120	0.510353803430985	0.217	0.051	6.03965402018443e-116	CSRP1	10	0.124917620844757	0.30051297443879	0.0510248464284534	0.0807508884390788	0	0	0	0	0	0	0	0	0	0	0	0	0	0	0	0	0	0	0	0	0	0	0	0	1	0	0	0	0	0	0	0	0	0	0	0	0	0
418	3.423975780653999e-120	0.689563012065187	0.812	0.556	1.01442130453436e-115	FGF13	10	1.62313823951478	2.07145490886456	1.14040988821645	1.45162011834679	0	0	0	0	0	0	0	0	0	0	0	0	0	0	0	0	0	0	0	0	0	0	0	1	1	0	0	0	0	0	0	0	1	0	0	0	0	1
419	9.696518601935439e-120	0.61809681581265	0.731	0.438	2.87278756619541e-115	DAAM1	10	1.1688289440932	1.39393550830941	0.780754042060061	0.602619897443855	0	0	0	0	0	0	0	0	0	0	0	0	0	0	0	0	0	0	0	0	0	0	0	0	1	0	0	0	0	0	0	0	0	0	0	0	0	0
420	1.16837581442478e-119	0.547672564856925	0.206	0.046	3.46154702539631e-115	LINC02027	10	0.0975972239058531	0.294671486979096	0.073180753894188	0.039145753055025	0	0	0	0	0	0	0	0	0	0	0	0	0	0	0	0	0	0	0	0	0	0	0	0	0	0	0	0	0	0	0	0	0	0	0	0	0	0
421	3.58874213786332e-119	0.701609786121832	0.597	0.321	1.0632366331847699e-114	FERMT2	10	0.66406751956676	1.04668074522604	0.452628980402305	0.633259297940352	0	0	0	0	0	0	0	0	0	0	0	0	0	0	0	0	0	0	0	0	0	0	0	0	1	0	1	0	0	1	0	0	0	0	0	0	0	0
422	5.473458913172959e-119	0.640618445995313	0.251	0.07	1.62162167220575e-114	RCAN1	10	0.159407745680549	0.37745466438139	0.0698826357255895	0.135670490876996	0	0	0	0	0	0	0	0	0	0	0	0	0	0	0	0	0	0	0	0	0	0	0	0	0	0	0	0	0	0	0	0	0	0	0	0	0	0
423	1.6804152383646398e-118	0.782705522059442	0.509	0.248	4.97856622670293e-114	TP53INP1	10	0.426533634157328	0.916286412316465	0.566159964512457	0.216007757873595	0	0	0	0	0	0	0	0	0	0	0	0	0	0	0	0	0	0	0	0	0	0	0	0	0	0	0	0	0	0	0	0	0	0	0	0	0	0
424	5.9561573362550595e-118	0.865517045750963	0.821	0.609	1.76463073401229e-113	CRIM1	10	1.74090939974737	1.99116034144552	1.2297625055236	1.12294055441177	0	0	0	0	0	0	0	0	0	0	0	0	0	0	0	0	0	0	0	0	0	0	0	0	0	0	0	0	0	0	0	0	0	0	0	0	0	0
425	1.06523518126892e-117	0.405107228233682	0.996	0.952	3.15597227154543e-113	MAGI1	10	3.48059050325729	3.66749218194362	3.42295169731841	2.60935844920593	0	0	0	0	0	0	0	0	0	0	0	0	0	0	0	0	0	0	0	0	0	0	0	0	0	0	0	0	0	0	0	0	0	0	0	0	0	0
426	2.78524928545905e-116	0.717437995322536	0.474	0.219	8.25185805802952e-112	DNAJC6	10	0.482015385170623	0.829246342479408	0.361394054605143	0.35063133301608	0	0	0	0	0	0	0	0	0	0	0	0	0	0	0	0	0	0	0	0	0	0	0	0	0	0	0	0	0	0	0	0	0	0	0	0	0	0
427	2.51832136350102e-115	0.404231928618559	1	0.997	7.46103070364448e-111	MALAT1	10	5.89872641531332	6.16871555472194	5.84520171237991	5.52586493204501	0	0	0	0	0	0	0	0	0	0	0	0	0	0	0	0	0	0	0	0	0	0	0	0	0	0	0	0	0	0	0	0	0	0	0	0	0	0
428	3.24470661092696e-115	0.66606107350854	0.745	0.492	9.61309227619332e-111	LRRFIP2	10	1.13571895656924	1.4937508096788	0.81870905600232	0.941528168586341	0	0	0	0	0	0	0	0	0	0	0	0	0	0	0	0	0	0	0	0	0	0	0	0	0	0	0	0	0	0	0	0	0	0	0	0	0	0
429	3.55830061942884e-115	0.62284357306702	0.613	0.33	1.05421772451818e-110	LDLR	10	0.869356193301332	1.09797041139291	0.377925305814143	0.762138658655085	0	0	0	0	0	0	0	0	0	0	0	0	0	0	0	0	0	0	0	0	0	0	0	0	0	0	0	0	0	0	0	0	0	0	0	0	0	0
430	3.74602438665705e-114	0.896251744968247	0.708	0.451	1.10983464503488e-109	SLC20A2	10	1.04726421777527	1.43930196419206	0.731433431960593	0.865706316888197	0	0	0	0	0	0	0	0	0	0	0	0	0	0	0	0	0	0	0	0	0	0	0	0	0	0	0	0	0	0	0	0	0	0	0	0	0	0
431	4.6078218555600005e-113	0.77604631928223	0.61	0.343	1.36515938114676e-108	PALLD	10	0.892617787659137	1.14008560646428	0.597917073990927	0.408228067383752	0	0	0	0	0	0	0	0	0	0	0	0	0	0	0	0	0	0	0	0	0	0	0	0	1	0	0	0	0	0	0	0	0	0	0	0	0	0
432	2.96511384523867e-112	0.555079877287256	0.282	0.091	8.784742789288598e-108	MASP1	10	0.256495540320707	0.409059913294596	0.11558215255104	0.0755085036592064	0	0	0	0	0	0	0	0	0	0	0	0	0	0	0	0	0	0	0	0	0	0	0	0	0	0	0	0	0	0	0	0	0	0	0	0	0	0
433	3.6059701986952597e-112	0.63827139400089	0.362	0.142	1.0683407907674397e-107	NOCT	10	0.29722456893833	0.561116891004918	0.140546817415617	0.320780008127103	0	0	0	0	0	0	0	0	0	0	0	0	0	0	0	0	0	0	0	0	0	0	0	0	0	0	0	0	0	0	0	0	0	0	0	0	0	0
434	5.040647401517149e-112	0.604639410503997	0.617	0.333	1.4933926056474797e-107	SULT1C4	10	0.757965596586881	1.0648672847477	0.55468952463739	0.487229853735022	0	0	0	0	0	0	0	0	0	0	0	0	0	0	0	0	0	0	0	0	0	0	0	0	0	0	0	0	0	0	0	0	0	0	0	0	0	0
435	3.87559001088985e-110	0.744376426424381	0.352	0.14	1.14822105252634e-105	ENPP2	10	0.304538398461068	0.591589644411646	0.282155606655964	0.0726499571355267	0	0	0	0	0	0	0	0	0	0	0	0	0	0	0	0	0	0	0	0	0	0	0	0	0	0	0	0	0	0	0	0	0	0	0	0	0	0
436	2.6344962146053096e-109	0.468684316882716	0.96	0.807	7.805221935011141e-105	AFDN	10	2.19515449475325	2.47484912082609	1.9309237608512	1.7341697418484	0	0	0	0	0	0	0	0	0	0	0	0	0	0	0	0	0	0	0	0	0	0	0	0	0	0	0	0	0	0	0	0	0	0	0	0	0	0
437	1.41575895984781e-108	0.603023012212471	0.834	0.568	4.1944690703410895e-104	ZBTB20-AS5	10	1.42681409879159	1.78816934532695	1.25651835646311	0.818661412510937	0	0	0	0	0	0	0	0	0	0	0	0	0	0	0	0	0	0	0	0	0	0	0	0	0	0	0	0	0	0	0	0	0	0	0	0	0	0
438	1.51657483662991e-108	0.561505375904846	0.417	0.175	4.4931562684834294e-104	MCL1	10	0.294163308729453	0.648503467539944	0.134672778166038	0.601324227161925	0	0	0	0	0	0	0	0	0	0	0	0	0	0	0	0	0	0	0	0	0	0	0	0	0	0	0	0	0	0	0	0	0	0	0	0	0	0
439	2.9036543727595992e-108	0.733956427201386	0.808	0.561	8.60265681017486e-104	CDH6	10	1.68906385549859	1.92819747993549	1.11480550120863	1.14781148414516	0	0	0	0	0	0	0	0	0	0	0	0	0	0	0	0	0	0	0	0	0	0	0	0	0	0	0	0	0	0	0	0	0	0	0	0	0	0
440	7.82524132881148e-108	0.484459810586817	0.727	0.423	2.31838424848698e-103	SGMS2	10	1.3751231834599	1.48504350820927	0.386732966753702	1.43270711185433	0	0	0	0	0	0	0	0	0	0	0	0	0	0	0	0	0	0	0	0	0	0	0	0	0	0	0	0	0	0	0	0	0	0	0	0	0	0
441	1.112550683002e-107	0.593131162358664	0.553	0.286	3.29615390853004e-103	TES	10	0.719680755694103	0.913035797898819	0.376287757010193	0.464965918373441	0	0	0	0	0	0	0	0	0	0	0	0	0	0	0	0	0	0	0	0	0	0	0	0	0	0	0	0	0	0	0	0	0	0	0	0	0	0
442	7.014060861724288e-107	0.363135385690014	0.112	0.01	2.07805581150306e-102	SLCO1A2	10	0.0146722072360139	0.149279347927503	0.0190632393934452	0.0125277658005562	0	0	0	0	0	0	0	0	0	0	0	0	0	0	0	0	0	0	0	0	0	0	0	0	0	0	0	0	0	0	0	0	0	0	0	0	0	0
443	3.3737652684047395e-106	0.636716897361728	0.771	0.508	9.99545436070271e-102	FRMD4B	10	1.35862180699552	1.56389190037623	0.94195512649752	0.77064432570477	0	0	0	0	0	0	0	0	0	0	0	0	0	0	0	0	0	0	0	0	0	0	0	0	0	0	0	0	0	0	0	0	0	0	0	0	0	0
444	3.68821245821481e-103	0.606762568977423	0.536	0.279	1.0927067049952998e-98	SORBS1	10	0.430857758733364	0.945621431100889	0.563092123691153	0.452542525845094	0	0	0	0	0	0	0	0	0	0	0	0	0	0	0	0	0	0	0	0	0	0	0	0	1	0	1	0	0	1	0	0	0	0	0	0	0	0
445	6.62575261291158e-103	0.47599411838867	0.226	0.063	1.96301172662731e-98	SLC30A10	10	0.065536233920294	0.317838935477795	0.139630713711783	0.0575110070793893	0	0	0	0	0	0	0	0	0	0	0	0	0	0	0	0	0	0	0	0	0	0	0	0	0	0	0	0	0	0	0	0	0	0	0	0	0	0
446	8.19005200363713e-103	0.593010025574272	0.73	0.477	2.4264667071175696e-98	ABHD2	10	1.19057859862193	1.42462032967981	0.757068324010118	0.889673534809613	0	0	0	0	0	0	0	0	0	0	0	0	0	0	0	0	0	0	0	0	0	1	0	0	0	0	0	0	0	0	0	0	0	0	0	0	0	0
447	1.63121056609822e-102	0.657112019746643	0.556	0.3	4.8327875441791796e-98	SYNE1	10	0.76806442956971	1.00199345384706	0.477271745559061	0.448475438866471	0	0	0	0	0	0	0	0	0	0	0	0	0	0	0	0	0	0	0	0	0	0	0	0	0	0	0	0	0	0	0	0	0	0	0	0	0	0
448	3.73563194573184e-102	0.624620629632826	0.893	0.696	1.1067556765619699e-97	PICALM	10	1.63367407061706	2.02576569306692	1.42793889458996	1.37717357742662	0	0	0	0	0	0	0	0	0	0	0	0	0	0	0	0	0	0	0	0	0	0	0	0	0	0	0	0	0	0	0	0	0	0	0	0	0	0
449	2.1053862410606998e-101	0.521309396457138	0.5	0.248	6.23762781639053e-97	SUN1	10	0.586978252429816	0.775511719753518	0.307442299011212	0.411589933805198	0	0	0	0	0	0	0	0	0	0	0	0	0	0	0	0	0	0	0	0	0	0	0	0	0	0	0	0	0	0	0	0	0	0	0	0	0	0
450	2.3785568481461397e-100	0.507540090791976	0.22	0.061	7.04695037400256e-96	GLDC	10	0.0713494981629453	0.320980915571636	0.113720678803789	0.0995065300269755	0	0	0	0	0	0	0	0	0	0	0	0	0	0	0	0	0	0	0	0	0	0	0	0	0	0	0	0	0	0	0	0	0	0	0	0	0	0
451	6.7225156117634e-100	0.43135937790721	0.236	0.07	1.9916797002971397e-95	EIF1	10	0.135531992386815	0.323976576882663	0.0961753194136638	0.11220938430587	0	0	0	0	0	0	0	0	0	0	0	0	0	0	0	0	0	0	0	0	0	0	0	0	0	0	0	0	0	0	0	0	0	0	0	0	0	0
452	2.58099231605539e-99	0.546565758191123	0.852	0.611	7.646705934777298e-95	SPTBN1	10	1.46418006412307	1.81336560355895	1.12602510736525	1.30483332108698	0	0	0	0	0	0	0	0	0	0	0	0	0	0	0	0	0	0	0	0	0	0	0	0	1	0	0	1	0	1	1	0	0	0	0	0	1	0
453	4.08249740135614e-99	0.514146077684493	0.387	0.167	1.20952150509978e-94	IL6R	10	0.38690188825714	0.584779296093415	0.132390601502194	0.418403508462094	0	0	0	0	0	0	0	0	0	0	0	0	0	0	0	0	0	0	0	0	0	0	0	0	0	0	0	0	0	0	0	0	0	0	0	0	0	0
454	4.68536476664257e-99	0.453237517587426	0.28	0.096	1.3881330194131899e-94	SLC39A14	10	0.211759411752191	0.403762121497036	0.0807804583204842	0.247292477208646	0	0	0	0	0	0	0	0	0	0	0	0	0	0	0	0	0	0	0	0	0	0	0	0	0	0	0	0	0	0	0	0	0	0	0	0	0	0
455	6.12490285029791e-99	0.532940263855384	0.891	0.701	1.8146249674577597e-94	TEAD1	10	1.78039343803835	2.14565487224694	1.57341828617581	1.41721651211942	0	0	0	0	0	0	0	0	0	0	0	0	0	0	0	0	0	0	0	0	0	0	0	0	0	0	0	0	0	0	0	0	0	0	0	0	0	0
456	6.56569406235886e-99	0.537540716007049	0.611	0.338	1.9452181798550598e-94	LMNA	10	1.02046489285702	1.0545615718694	0.386159403179929	0.635295553896069	0	0	0	0	0	0	0	0	0	0	0	0	0	0	0	0	0	0	0	0	0	0	0	0	0	0	0	0	0	0	0	0	0	0	0	0	0	0
457	3.5903983917267394e-98	0.460346352693009	0.242	0.074	1.06372733151688e-93	ANKRD29	10	0.193844716692622	0.338714423320933	0.115156299851256	0.0508551861398248	0	0	0	0	0	0	0	0	0	0	0	0	0	0	0	0	0	0	0	0	0	0	0	0	0	0	0	0	0	0	0	0	0	0	0	0	0	0
458	2.7955455188109797e-97	0.659333714550423	0.393	0.178	8.28236270858128e-93	SCN9A	10	0.36819851737563303	0.648910016640152	0.320181829906001	0.17910794047552	0	0	0	0	0	0	0	0	0	0	0	0	0	0	0	0	0	0	0	0	0	0	0	1	1	0	0	0	0	0	0	0	1	0	0	0	0	1
459	6.91374498392913e-97	0.546919011678965	0.705	0.432	2.0483352263886798e-92	FOXN3	10	1.00773510058379	1.33989646136196	0.90337928079272	0.536197680160901	0	0	0	0	0	0	0	0	0	0	0	0	0	0	0	0	0	0	0	0	0	0	0	0	0	0	0	0	0	0	0	0	0	0	0	0	0	0
460	9.23312973948899e-97	0.60234645002333	0.252	0.083	2.7354993479183998e-92	LINC02456	10	0.254545831723188	0.391773673682926	0.124341220669013	0.043976096565015	0	0	0	0	0	0	0	0	0	0	0	0	0	0	0	0	0	0	0	0	0	0	0	0	0	0	0	0	0	0	0	0	0	0	0	0	0	0
461	2.05250805612678e-96	0.36019275243792	0.996	0.939	6.0809656178868096e-92	PKHD1	10	3.76488781281477	3.81026641536393	3.62025758372817	2.35570914638248	0	0	0	0	0	0	0	0	0	0	0	0	0	0	0	0	0	0	0	0	0	0	0	0	0	0	0	0	0	0	0	0	0	0	0	0	0	0
462	1.0052620910176598e-95	0.498944682691918	0.388	0.167	2.9782899970580296e-91	ACSS3	10	0.297037081100628	0.598279424248578	0.364302433477208	0.118150658287184	0	0	0	0	0	0	0	0	0	0	0	0	0	0	0	0	0	0	0	0	0	0	0	0	0	0	0	0	0	0	0	0	0	0	0	0	0	0
463	1.4010377837129498e-95	0.53186482132361	0.684	0.413	4.1508546418063597e-91	FOXP2	10	1.0483585302124	1.30754431526348	0.898094500410664	0.400777528499747	0	0	0	0	0	0	0	0	0	0	0	0	0	0	0	0	0	0	0	0	0	0	0	0	0	0	0	0	0	0	0	0	0	0	0	0	0	0
464	1.4975107584529097e-95	0.450985087618388	0.265	0.091	4.43667512406843e-91	H6PD	10	0.220821780193639	0.365723899198109	0.101195649995368	0.123317010664798	0	0	0	0	0	0	0	0	0	0	0	0	0	0	0	0	0	0	0	0	0	0	0	0	0	0	0	0	0	0	0	0	0	0	0	0	0	0
465	3.671120319921549e-95	0.520480391396002	0.296	0.109	1.08764281718316e-90	GCLC	10	0.160937875440729	0.450494772769893	0.0846977039119617	0.378039167765006	0	0	0	0	0	0	0	0	0	0	0	0	0	0	0	0	0	0	0	0	0	0	0	0	0	0	0	0	0	0	0	0	0	0	0	0	0	0
466	2.0578688922961197e-94	0.525133249769095	0.517	0.263	6.096848167205699e-90	PTS	10	0.601085444876637	0.819303810507498	0.407659353853439	0.363772276649884	0	0	0	0	0	0	0	0	0	0	0	0	0	0	0	0	0	0	0	0	0	0	0	0	0	0	0	0	0	0	0	0	0	0	0	0	0	0
467	1.2680124075115599e-92	0.603162251339039	0.557	0.31	3.7567403597344903e-88	DENND5A	10	0.669885013710631	0.956219059800195	0.42132203411737	0.617379459356893	0	0	0	0	0	0	0	0	0	0	0	0	0	0	0	0	0	0	0	0	0	0	0	0	0	0	0	0	0	0	0	0	0	0	0	0	0	0
468	2.5375062678828198e-92	0.68728242592656	0.71	0.474	7.51786981985643e-88	2025-03-03	10	1.42120629164782	1.56260362338603	0.946077534769235	0.699699624580364	0	0	0	0	0	0	0	0	0	0	0	0	0	0	0	0	0	0	0	0	0	0	0	0	0	0	0	0	0	0	0	0	0	0	0	0	0	0
469	3.81848821544377e-92	0.510837424706175	0.288	0.107	1.1313035035895298e-87	ABAT	10	0.263695419607699	0.42308576542575	0.156665743569185	0.107301250722126	0	0	0	0	0	0	0	0	0	0	0	0	0	0	0	0	1	1	0	0	0	0	0	0	0	0	0	0	0	0	0	0	0	0	0	0	0	0
470	1.2209559484018199e-91	0.538514251266809	0.836	0.612	3.6173261883300794e-87	TJP1	10	1.56098119358019	1.76604584431377	1.13079300044261	1.14188239265464	0	0	0	0	0	0	0	0	0	0	0	0	0	0	0	0	0	0	0	0	0	0	0	0	1	0	1	0	0	1	0	0	0	0	0	0	0	0
471	2.07135058424e-91	0.551048704331361	0.479	0.244	6.136790375927849e-87	TDG	10	0.481202899212113	0.756450308175195	0.324285183011546	0.451259635570956	0	0	0	0	0	0	0	0	0	0	0	0	0	0	0	0	0	0	0	0	0	0	0	0	0	0	0	0	0	0	0	0	0	0	0	0	0	0
472	2.28977607130181e-91	0.510742088492114	0.557	0.306	6.783919566445859e-87	SPTAN1	10	0.692618519206876	0.903362949709469	0.473519150503497	0.416413827722422	0	0	0	0	0	0	0	0	0	0	0	0	0	0	0	0	0	0	0	0	0	0	0	0	1	0	0	1	0	1	1	0	0	0	0	0	1	0
473	3.0051584483761197e-91	0.524344513194666	0.344	0.143	8.90338293500394e-87	GAS2	10	0.231953453457438	0.539824591985595	0.326682710056961	0.0946087460476991	0	0	0	0	0	0	0	0	0	0	0	0	0	0	0	0	0	0	0	0	0	0	1	0	1	0	0	0	0	1	0	0	0	0	0	0	0	0
474	8.95173801501226e-91	0.776003569867644	0.268	0.099	2.65213142170768e-86	PLCL1	10	0.278908724850465	0.466990416565129	0.150176410587851	0.0918772598804149	0	0	0	0	0	0	0	0	0	0	0	0	0	0	0	0	0	0	0	0	0	0	0	0	0	0	0	0	0	0	0	0	0	0	0	0	0	0
475	1.76399294721493e-90	0.299495137623101	0.107	0.013	5.22618190471368e-86	PROC	10	0.0203272459118754	0.133296896455021	0.0157253102181684	0.0219485673924484	0	0	0	0	0	0	0	0	0	0	0	0	0	0	0	0	0	0	0	0	0	0	0	0	0	0	0	0	0	0	0	0	0	0	0	0	0	0
476	3.44438254566746e-90	0.650590209114044	0.467	0.242	1.0204672168048999e-85	GPR176	10	0.677528153394775	0.850186517072886	0.326644281609063	0.438180031896727	0	0	0	0	0	0	0	0	0	0	0	0	0	0	0	0	0	0	0	0	0	0	0	0	0	0	0	0	0	0	0	0	0	0	0	0	0	0
477	6.338487401868178e-89	0.411950354071832	0.974	0.856	1.8779036625514897e-84	DCDC2	10	2.76927776953843	2.98048153978636	2.67623075209455	1.73113159081655	0	0	0	0	0	0	0	0	0	0	0	0	0	0	0	0	0	0	0	0	0	0	0	0	0	0	0	0	0	0	0	0	0	0	0	0	0	0
478	3.0232565423079503e-88	0.559267939866769	0.619	0.368	8.957002157895759e-84	TNFAIP8	10	0.942997941275031	1.14854411489409	0.490449407248106	0.822059254457648	0	0	0	0	0	0	0	0	0	0	0	0	0	0	0	0	0	0	0	0	0	0	0	0	0	0	0	0	0	0	0	0	0	0	0	0	0	0
479	4.22992098890602e-88	0.483663003066967	0.338	0.143	1.25319869138319e-83	LAMP2	10	0.318526126518139	0.487331965013587	0.226805885765869	0.11516201228557	0	0	0	0	0	0	0	0	0	0	0	0	0	0	0	0	0	0	0	0	0	0	0	0	0	0	0	0	0	0	0	0	0	0	0	0	0	0
480	6.606963369733091e-88	0.389711797624804	0.979	0.889	1.95744503755082e-83	GLIS3	10	2.78523097511727	3.04802187864592	2.69386996797956	2.17955519515734	0	0	0	0	0	0	0	0	0	0	0	0	0	0	0	0	0	0	0	0	0	0	0	0	0	0	0	0	0	0	0	0	0	0	0	0	0	0
481	1.0627590479185098e-87	0.467850921794824	0.283	0.108	3.1486362312681598e-83	WDR1	10	0.260298036853249	0.401434120077793	0.114469685465086	0.163685366425463	0	0	0	0	0	0	0	0	0	0	0	0	0	0	0	0	0	0	0	0	0	0	0	0	1	0	0	1	0	1	0	0	0	0	0	0	1	0
482	2.30614039666915e-87	0.464346256670629	0.244	0.082	6.8324021532117e-83	GHR	10	0.0701888401785265	0.377353334575587	0.160123782012376	0.190225384291624	0	0	0	0	0	0	0	0	0	0	0	0	0	0	0	0	0	0	0	0	0	0	0	0	0	0	0	0	0	0	0	0	0	0	0	0	0	0
483	2.67184283536183e-87	0.505055531829733	0.693	0.43	7.9158687683265e-83	ATP9A	10	1.17117376061982	1.26926310762889	0.710862756070505	0.624873053527317	0	0	0	0	0	0	0	0	0	0	0	0	0	0	0	0	0	0	0	0	0	0	0	0	0	0	0	0	0	0	0	0	0	0	0	0	0	0
484	8.693262054536158e-87	0.520585085642984	0.502	0.267	2.5755527488974298e-82	LATS2	10	0.634670302616523	0.813195119087658	0.418411355717614	0.330411654207345	0	0	0	0	0	0	0	0	0	0	0	0	0	0	0	0	0	0	0	0	0	0	0	0	0	0	0	0	0	0	0	0	0	0	0	0	0	0
485	8.948338460090249e-87	0.555399809064391	0.604	0.348	2.6511242355709397e-82	AC096564.1	10	1.00341837856054	1.18532649032931	0.345195573338385	1.11078119683014	0	0	0	0	0	0	0	0	0	0	0	0	0	0	0	0	0	0	0	0	0	0	0	0	0	0	0	0	0	0	0	0	0	0	0	0	0	0
486	1.76162759116621e-86	0.604106267248906	0.802	0.579	5.21917406434813e-82	PDLIM5	10	1.44868292532119	1.70225143911599	1.01905582916234	1.20560077551327	0	0	0	0	0	0	0	0	0	0	0	0	0	0	0	0	0	0	0	0	0	0	0	0	1	0	0	0	0	0	0	0	0	0	0	0	0	0
487	2.14660013055041e-86	0.475827756709365	0.374	0.17	6.3597322067817e-82	ERCC1	10	0.435578548456543	0.553352318428289	0.19023731879584	0.252867936359314	0	0	0	0	0	0	0	0	0	0	0	0	0	0	0	0	0	0	0	0	0	0	0	0	0	0	0	0	0	0	0	0	0	0	0	0	0	0
488	2.3734495592009298e-86	0.46795802124273	0.69	0.425	7.03181900904461e-82	RFX2	10	1.37854523292696	1.35195412309829	0.672634101391483	0.720891487922931	0	0	0	0	0	0	0	0	0	0	0	0	0	0	0	0	0	0	0	0	1	0	0	0	0	0	0	0	0	0	0	0	0	0	0	0	0	0
489	3.56106214912902e-86	0.601780461704739	0.566	0.324	1.0550358829224499e-81	C6	10	0.791563488040036	1.1066445731606	0.830557167856368	0.166360386027882	0	0	0	0	0	0	0	0	0	0	0	0	0	0	0	0	0	0	0	0	0	0	0	0	0	0	0	0	0	0	0	0	0	0	0	0	0	0
490	5.94204810466368e-86	0.521705608457319	0.725	0.471	1.76045059196871e-81	KDM6A	10	1.13041120618981	1.3420251640969	0.823603001821909	0.713994835099423	0	0	0	0	0	0	0	0	0	0	0	0	0	0	0	0	0	0	0	0	0	0	0	0	0	0	0	0	0	0	0	0	0	0	0	0	0	0
491	9.41710450089952e-86	0.423798044290099	0.24	0.08	2.7900055504815e-81	CECR2	10	0.130100570480454	0.341393235411948	0.114625349795577	0.161281898891336	0	0	0	0	0	0	0	0	0	0	0	0	0	0	0	0	0	0	0	0	0	0	0	0	0	0	0	0	0	0	0	0	0	0	0	0	0	0
492	1.1370678432065201e-85	0.34721194988443	0.128	0.023	3.36879089906796e-81	JUND	10	0.0555084150447175	0.169097618523047	0.0181989014101524	0.0438985447389372	0	0	0	0	0	0	0	0	0	0	0	0	0	0	0	0	0	0	0	0	0	0	0	0	0	0	0	0	0	0	0	0	0	0	0	0	0	0
493	1.2043368099001701e-85	0.534585802096792	0.76	0.506	3.56808866669123e-81	KIFC3	10	1.06523010566036	1.49399086629339	1.08598004837645	0.731838933007002	0	0	0	0	0	0	0	0	0	0	0	0	0	0	0	0	0	0	0	0	0	0	0	0	0	0	0	0	0	0	0	0	0	0	0	0	0	0
494	1.2320357736715999e-85	0.567144415662816	0.561	0.323	3.65015238665685e-81	CRY1	10	0.793839437232496	0.991483800062716	0.479238946980799	0.549105568647425	0	0	0	0	0	0	0	0	0	0	0	0	0	0	0	0	0	0	0	0	0	0	0	0	0	0	0	0	0	0	0	0	0	0	0	0	0	0
495	1.97029186922852e-85	0.604050331617607	0.669	0.428	5.83738372096333e-81	ABCB1	10	1.05215129990651	1.31120039315273	0.819913393679375	0.621181654687529	0	0	0	0	0	0	0	0	0	0	0	0	0	0	0	0	0	0	0	0	0	0	0	0	0	0	0	0	0	0	0	0	0	0	0	0	0	0
496	4.69999881873325e-85	0.531874388625442	0.775	0.544	1.3924686500261002e-80	SIK2	10	1.19724083886801	1.60807330542342	1.12494050062994	0.941829791491115	0	0	0	0	0	0	0	0	0	0	0	0	0	0	0	0	0	0	0	0	0	0	0	0	0	0	0	0	0	0	0	0	0	0	0	0	0	0
497	6.16160420055238e-85	0.515313644977845	0.641	0.39	1.82549847649765e-80	FAM171A1	10	0.827954857490098	1.16138922081902	0.783232072903641	0.48598950555999	0	0	0	0	0	0	0	0	0	0	0	0	0	0	0	0	0	0	0	0	0	0	0	0	1	0	1	0	0	1	0	0	0	0	0	0	0	0
498	9.84816712118687e-85	0.490155226497687	0.594	0.344	2.91771647299403e-80	VPS37B	10	0.880304175930123	0.998265282530294	0.50392604966822	0.506775542082317	0	0	0	0	0	0	0	0	0	0	0	0	0	0	0	0	0	0	0	0	0	0	0	0	0	0	0	0	0	0	0	0	0	0	0	0	0	0
499	1.8891657007271797e-84	0.573599035061954	0.524	0.291	5.59703122154441e-80	ACTN1	10	0.637721740053886	0.885500431704034	0.432874213740555	0.488186858312043	0	0	0	0	0	0	0	0	0	0	0	0	0	0	0	0	0	0	0	0	0	0	0	0	1	0	1	0	1	1	0	0	0	0	0	0	0	0
500	8.022065985194209e-84	0.587141500845396	0.398	0.191	2.3766974894334903e-79	STK38L	10	0.44287268164995103	0.637571493107043	0.268900729109303	0.282097558871406	0	0	0	0	0	0	0	0	0	0	0	0	0	0	0	0	0	0	0	0	0	0	0	0	0	0	0	0	0	0	0	0	0	0	0	0	0	0
501	5.21662062125309e-82	0.611206367870961	0.5	0.273	1.5455281914586499e-77	ADCY8	10	0.751722127073481	0.977555291995517	0.500717844938709	0.445630859866027	0	0	0	0	0	0	0	0	0	0	0	0	0	0	0	0	0	0	0	0	0	0	0	0	0	0	0	0	0	0	0	0	0	0	0	0	0	0
502	1.16770062614025e-81	0.514177192587046	0.729	0.478	3.4595466450657295e-77	LDLRAD4	10	1.4129041459539	1.48607557912477	0.911821331537408	0.710165176792488	0	0	0	0	0	0	0	0	0	0	0	0	0	0	0	0	0	0	0	0	0	0	0	0	0	0	0	0	0	0	0	0	0	0	0	0	0	0
503	1.70525854325114e-81	0.602034543109736	0.717	0.48	5.05216948609015e-77	ITGAV	10	1.23025703015922	1.38922222849365	0.793967082333913	0.819159295738199	0	0	0	0	0	0	0	0	0	0	0	0	0	0	0	0	0	0	0	0	0	0	0	0	0	0	0	0	0	0	0	0	0	0	0	0	0	0
504	2.56562841526497e-81	0.484632225363945	0.381	0.177	7.60118730590552e-77	PRSS48	10	0.357093203357523	0.576928823581839	0.263541350004503	0.2703920931899	0	0	0	0	0	0	0	0	0	0	0	0	0	0	0	0	0	0	0	0	0	0	0	0	0	0	0	0	0	0	0	0	0	0	0	0	0	0
505	3.05757272976361e-81	0.407725617249529	0.457	0.232	9.058670726470639e-77	GBE1	10	0.477665336863824	0.746608955573627	0.202039866017093	0.742691569483748	0	0	0	0	0	0	0	0	0	0	0	0	0	0	0	0	0	0	0	0	0	0	0	0	0	0	0	0	0	0	0	0	0	0	0	0	0	0
506	1.0562050269099899e-80	0.459220156577958	0.248	0.092	3.12921863322622e-76	SDC4	10	0.235560089420604	0.363383390506477	0.0896311834827366	0.149006425399442	0	0	0	0	0	0	0	0	0	0	0	0	0	0	0	0	0	0	0	0	0	0	0	0	1	0	1	0	0	1	0	0	0	0	0	0	0	0
507	3.01303727840219e-80	0.441892720905262	0.943	0.813	8.92672554472218e-76	DST	10	2.34527562631534	2.4632666545649	1.75887620204282	2.0755066744435	0	0	0	0	0	0	0	0	0	0	0	0	0	0	0	0	0	0	0	0	0	0	0	0	0	0	0	0	0	0	0	0	0	0	0	0	0	0
508	1.1368837898099e-79	0.406494001137674	0.398	0.189	3.3682456040697794e-75	TNFRSF12A	10	0.452135613367643	0.579230352985825	0.207735123059955	0.344318098917891	0	0	0	0	0	0	0	0	0	0	0	0	0	0	0	0	0	0	0	0	0	0	0	0	0	0	0	0	0	0	0	0	0	0	0	0	0	0
509	7.033832924482331e-79	0.392934431200318	0.252	0.093	2.0839136805363802e-74	MAFK	10	0.228828801897109	0.342102014424501	0.0922373654176995	0.149565646588122	0	0	0	0	0	0	0	0	0	0	0	0	0	0	0	0	0	0	0	0	0	0	0	0	0	0	0	0	0	0	0	0	0	0	0	0	0	0
510	4.39393509384261e-78	0.485145283311048	0.422	0.211	1.30179115025275e-73	RPS6KA5	10	0.470797235151533	0.673665472112534	0.339415271878634	0.288301962892719	0	0	0	0	0	0	0	0	0	0	0	0	0	0	0	0	0	0	0	0	0	0	0	0	0	0	0	0	0	0	0	0	0	0	0	0	0	0
511	4.7435831317402795e-78	0.434238181975535	0.213	0.071	1.4053813744406901e-73	ACTG1	10	0.157987536073524	0.311537851435505	0.059587498209663	0.181057508470943	0	0	0	0	0	0	0	0	0	0	0	0	0	0	0	0	0	0	0	0	0	0	0	0	1	0	1	0	0	1	0	0	0	0	0	0	0	0
512	7.38409114264034e-78	0.389284686420567	0.223	0.076	2.18768468283005e-73	ZYX	10	0.166472626431961	0.298927457308905	0.0836060989367141	0.120200962804423	0	0	0	0	0	0	0	0	0	0	0	0	0	0	0	0	0	0	0	0	0	0	0	0	1	0	1	0	0	1	0	0	0	0	0	0	0	0
513	2.04279378581198e-76	0.393647516998623	0.218	0.074	6.05218514922515e-72	CFL2	10	0.156105164719955	0.29834234795893	0.11004772882387	0.0812389785771229	0	0	0	0	0	0	0	0	0	0	0	0	0	0	0	0	0	0	0	0	0	0	0	0	1	0	0	1	0	1	0	1	0	0	0	0	1	0
514	3.30206592167572e-76	0.458144142600551	0.698	0.449	9.78303070614866e-72	PPP4R1	10	1.17329033383097	1.26227489761527	0.732744228733144	0.686927473405142	0	0	0	0	0	0	0	0	0	0	0	0	0	0	0	0	0	0	0	0	0	0	0	0	0	0	0	0	0	0	0	0	0	0	0	0	0	0
515	6.43406214276797e-76	0.488312808939389	0.33	0.149	1.90621959103787e-71	DPF3	10	0.312254915989384	0.520347224789036	0.269462952357081	0.150300839711807	0	0	0	0	0	0	0	0	0	0	0	0	0	0	0	0	0	0	0	0	0	0	0	0	0	0	0	0	0	0	0	0	0	0	0	0	0	0
516	1.5507850840285498e-75	0.495958132631672	0.775	0.543	4.5945109684514e-71	ABHD3	10	1.39158207466687	1.59590740059457	1.01355616248715	1.01009472247592	0	0	0	0	0	0	0	0	0	0	0	0	0	0	0	0	0	0	0	0	0	0	0	0	0	0	0	0	0	0	0	0	0	0	0	0	0	0
517	8.152754082684779e-75	0.454071316026403	0.227	0.081	2.41541645207702e-70	GK	10	0.195347499658381	0.352470925384141	0.118108267020194	0.127928091695403	0	0	0	0	0	0	0	0	0	0	0	0	0	0	0	0	0	0	0	0	0	0	0	0	0	0	0	0	0	0	0	0	0	0	0	0	0	0
518	9.19046159698763e-75	0.428151625758498	0.496	0.264	2.7228580573395198e-70	A1CF	10	0.338469712924333	0.812079961205989	0.603034343803476	0.345293350391399	0	0	0	0	0	0	0	0	0	0	0	0	0	0	0	0	0	0	0	0	0	0	0	0	0	0	0	0	0	0	0	0	0	0	0	0	0	0
519	1.7908827977820403e-74	0.577539426417069	0.282	0.118	5.3058484649888394e-70	AC010967.1	10	0.312168876249947	0.473071733706875	0.171366778485319	0.172260533870497	0	0	0	0	0	0	0	0	0	0	0	0	0	0	0	0	0	0	0	0	0	0	0	0	0	0	0	0	0	0	0	0	0	0	0	0	0	0
520	1.82261340587536e-74	0.461001877451418	0.789	0.57	5.39985673758694e-70	INSR	10	1.26101023642046	1.62899872146786	1.24097572191747	0.892262446825132	0	0	0	0	0	0	0	0	0	0	0	0	0	0	0	0	0	0	0	0	0	0	0	0	0	0	0	0	0	0	0	0	0	0	0	0	0	0
521	9.9717390851579e-74	0.56874453507451606	0.295	0.127	2.95432713875973e-69	AL139294.1	10	0.242341720603051	0.475821580096653	0.224171187123497	0.170974325469796	0	0	0	0	0	0	0	0	0	0	0	0	0	0	0	0	0	0	0	0	0	0	0	0	0	0	0	0	0	0	0	0	0	0	0	0	0	0
522	1.33326130664852e-72	0.566642880087206	0.522	0.303	3.95005327320756e-68	BACH2	10	0.865215568520671	0.995526130767706	0.341254282927738	0.794167381775061	0	0	0	0	0	0	0	0	0	0	0	0	0	0	0	0	0	0	0	0	0	0	0	0	0	0	0	0	0	0	0	0	0	0	0	0	0	0
523	1.87806692276432e-72	0.464179251436801	0.571	0.333	5.5641488720738506e-68	DOCK4	10	0.533269082195646	1.01327568516326	0.625397110407538	0.690763878468161	0	0	0	0	0	0	0	0	0	0	0	0	0	0	0	0	0	0	0	0	0	0	0	0	0	0	0	0	0	0	0	0	0	0	0	0	0	0
524	2.41720527270021e-72	0.441894301092791	0.204	0.07	7.16145406142891e-68	MIR193BHG	10	0.146337623458685	0.299174609308244	0.0654528860838908	0.156664876964116	0	0	0	0	0	0	0	0	0	0	0	0	0	0	0	0	0	0	0	0	0	0	0	0	0	0	0	0	0	0	0	0	0	0	0	0	0	0
525	5.82181892590408e-72	0.413340801092429	0.131	0.031	1.7248302931776e-67	RAP2B	10	0.0655688934829463	0.188301822565046	0.0329244224026298	0.0457305234734617	0	0	0	0	0	0	0	0	0	0	0	0	0	0	0	0	0	0	0	0	0	0	0	0	0	0	0	0	0	0	0	0	0	0	0	0	0	0
526	1.53080630146056e-71	0.583660255871807	0.564	0.352	4.5353198293372e-67	IRS2	10	0.707918758667786	1.06607547306693	0.629788339419873	0.64267134838302	0	0	0	0	0	0	0	0	0	0	0	0	0	0	0	0	0	0	0	0	0	0	0	0	0	0	0	0	0	0	0	0	0	0	0	0	0	0
527	2.34494901176459e-71	0.539578291702831	0.616	0.388	6.94738043715494e-67	ITGB1-DT	10	0.930884131236362	1.26793769887363	0.425081319882394	1.39662397265522	0	0	0	0	0	0	0	0	0	0	0	0	0	0	0	0	0	0	0	0	0	0	0	0	0	0	0	0	0	0	0	0	0	0	0	0	0	0
528	2.65101051809025e-71	0.385113280944742	0.882	0.671	7.854148861945981e-67	MAP4	10	1.84341631828637	1.92723773461407	1.34504718799279	1.27518515901556	0	0	0	0	0	0	0	0	0	0	0	0	0	0	0	0	0	0	0	0	0	0	0	0	0	0	0	0	0	0	0	0	0	0	0	0	0	0
529	3.0130265483526098e-71	0.532822102936165	0.439	0.236	8.926693754804291e-67	RPP38	10	0.483738523346599	0.71633543733901	0.401221606933385	0.302479194167298	0	0	0	0	0	0	0	0	0	0	0	0	0	0	0	0	0	0	0	0	0	0	0	0	0	0	0	0	0	0	0	0	0	0	0	0	0	0
530	3.08582510140624e-71	0.404796030398346	0.38	0.187	9.142374027936271e-67	CALM2	10	0.45171980693142	0.557676869972256	0.196569922638124	0.337725993718211	0	0	0	0	0	0	0	0	0	0	0	0	0	0	0	0	0	0	0	0	0	0	0	0	0	0	0	0	0	0	0	0	0	0	0	0	0	0
531	5.5202964416593e-71	0.422994999821868	0.392	0.192	1.6354982267704e-66	PCSK6	10	0.185026538497892	0.65341807363106	0.273686567949634	0.656859260892847	0	0	0	0	0	0	0	0	0	0	0	0	0	0	0	0	0	0	0	0	0	0	0	0	0	0	0	0	0	0	0	0	0	0	0	0	0	0
532	1.42015227937665e-70	0.477319762530403	0.612	0.378	4.20748515810919e-66	FAT1	10	0.878482777779323	1.08062912041065	0.524648176525538	0.806217715752127	0	0	0	0	0	0	0	0	0	0	0	0	0	0	0	0	0	0	0	0	0	0	0	0	1	0	0	0	0	1	0	0	0	0	0	0	0	0
533	1.69766979927791e-70	0.454303100330285	0.779	0.552	5.02968631432066e-66	MCU	10	1.60222769738259	1.59723285430334	0.934606758714054	1.04152143847333	0	0	0	0	0	0	0	0	0	0	0	0	0	0	0	0	0	0	0	0	0	0	0	0	0	0	0	0	0	0	0	0	0	0	0	0	0	0
534	2.12420724959425e-70	0.429683626351083	0.191	0.064	6.29338881837288e-66	RAB32	10	0.136214449730925	0.277731237050447	0.0894510347594447	0.0762692704052755	0	0	0	0	0	0	0	0	0	0	0	0	0	0	0	0	0	0	0	0	0	0	0	0	0	0	0	0	0	0	0	0	0	0	0	0	0	0
535	2.4525787925646697e-70	0.440179595489474	0.545	0.316	7.26625518873135e-66	SUGCT	10	0.618842158370403	0.939076296069358	0.649669360054608	0.39034187466017	0	0	0	0	0	0	0	0	0	0	0	0	0	0	0	0	0	0	0	0	0	0	0	0	0	0	0	0	0	0	0	0	0	0	0	0	0	0
536	7.8501548417262e-70	0.434288282203382	0.344	0.161	2.32576537495822e-65	ZNF385B	10	0.266728626441665	0.545126110381193	0.374005873283868	0.119945405191021	0	0	0	0	0	0	0	0	0	0	0	0	0	0	0	0	0	0	0	0	0	0	0	0	0	0	0	0	0	0	0	0	0	0	0	0	0	0
537	1.5678156598717098e-69	0.376372861779904	0.58	0.34	4.6449674555019305e-65	ABLIM3	10	0.762879821304593	0.995745613511845	0.37639436871085	0.958471123125438	0	0	0	0	0	0	0	0	0	0	0	0	0	0	0	0	0	0	0	0	0	0	0	0	0	0	0	0	0	0	0	0	0	0	0	0	0	0
538	3.12831657818242e-69	0.285044130559909	0.138	0.034	9.26826352618106e-65	ABCC6	10	0.0317088068377548	0.18156256661553	0.0752184854344289	0.0419011852179768	0	0	0	0	0	0	0	0	0	0	0	0	0	0	0	0	0	0	0	0	0	0	0	0	0	0	0	0	0	0	0	0	0	0	0	0	0	0
539	5.24586250648397e-69	0.380210920605462	0.767	0.524	1.55419168479601e-64	AAK1	10	1.23959957982455	1.45144929773605	0.93958201870993	0.930442855194364	0	0	0	0	0	0	0	0	0	0	0	0	0	0	0	0	0	0	0	0	0	0	0	0	0	0	0	0	0	0	0	0	0	0	0	0	0	0
540	5.88501230813163e-69	0.43118768801758	0.443	0.235	1.74355259653016e-64	SMYD2	10	0.46483211308485	0.683844460970286	0.407567537912463	0.281438772201512	0	0	0	0	0	0	0	0	0	0	0	0	0	0	0	0	0	0	0	0	0	0	0	0	0	0	0	0	0	0	0	0	0	0	0	0	0	0
541	8.62888317481965e-69	0.35927472169224	0.527	0.292	2.55647921820382e-64	IL6ST	10	0.616695619859333	0.859375285283683	0.450720763288549	0.579427371767845	0	0	0	0	0	0	0	0	0	0	0	0	0	0	0	0	0	0	0	0	0	0	0	0	0	0	0	0	0	0	0	0	0	0	0	0	0	0
542	8.67153987530466e-69	0.389342212184263	0.245	0.096	2.56911711885651e-64	SMOC1	10	0.269549923635194	0.378627086258927	0.0675777672640263	0.266828139950247	0	0	0	0	0	0	0	0	0	0	0	0	0	0	0	0	0	0	0	0	0	0	0	0	0	0	0	0	0	0	0	0	0	0	0	0	0	0
543	1.96457019830761e-68	0.540268673926885	0.564	0.35	5.82043212652596e-64	LURAP1L-AS1	10	0.672647088119612	1.04578977618781	0.695135854642595	0.543830779385225	0	0	0	0	0	0	0	0	0	0	0	0	0	0	0	0	0	0	0	0	0	0	0	0	0	0	0	0	0	0	0	0	0	0	0	0	0	0
544	3.74455818523162e-68	0.424998586635417	0.213	0.077	1.10940025353857e-63	LIPC	10	0.123041260557639	0.313861148729074	0.15509662231581	0.0767777091764477	0	0	0	0	0	0	0	0	0	0	0	0	0	0	0	0	0	0	0	0	0	0	0	0	0	0	0	0	0	0	0	0	0	0	0	0	0	0
545	6.47658640285761e-68	0.487848599110421	0.316	0.146	1.91881825357462e-63	AC020916.1	10	0.389307050702585	0.484290980204878	0.176545393646264	0.207650400714928	0	0	0	0	0	0	0	0	0	0	0	0	0	0	0	0	0	0	0	0	0	0	0	0	0	0	0	0	0	0	0	0	0	0	0	0	0	0
546	7.19841067437721e-68	0.484497602111554	0.452	0.25	2.13267313049774e-63	STK17A	10	0.534255187679564	0.73540365154241	0.301310050116084	0.535238110784987	0	0	0	0	0	0	0	0	0	0	0	0	0	0	0	0	0	0	0	0	0	0	0	0	0	0	0	0	0	0	0	0	0	0	0	0	0	0
547	1.0788299550052101e-67	0.465504531125253	0.707	0.468	3.19624950769393e-63	UGCG	10	1.16830860103635	1.31703043643741	0.719124745742174	0.943363530901241	0	0	0	0	0	0	0	0	0	0	0	0	0	0	0	0	0	0	0	0	0	0	0	0	0	0	0	0	0	0	0	0	0	0	0	0	0	0
548	2.20930858709022e-67	0.425496902016997	0.577	0.349	6.545518550972199e-63	RNF115	10	0.712710751325594	0.958481674118065	0.557011652180724	0.590923845504535	0	0	0	0	0	0	0	0	0	0	0	0	0	0	0	0	0	0	0	0	0	0	0	0	0	0	0	0	0	0	0	0	0	0	0	0	0	0
549	2.7569899725748402e-67	0.470777715016663	0.672	0.444	8.16813419174747e-63	USP6NL	10	1.20875694591236	1.25391508734956	0.709716647922653	0.731019350081413	0	0	0	0	0	0	0	0	0	0	0	0	0	0	0	0	0	0	0	0	0	0	0	0	0	0	0	0	0	0	0	0	0	0	0	0	0	0
550	5.6802119941736806e-67	0.392197734620403	0.235	0.092	1.68287640751384e-62	AC145146.1	10	0.156409746163946	0.340347104711869	0.141556565060523	0.148366907372495	0	0	0	0	0	0	0	0	0	0	0	0	0	0	0	0	0	0	0	0	0	0	0	0	0	0	0	0	0	0	0	0	0	0	0	0	0	0
551	1.35317201479455e-66	0.449928418713425	0.182	0.061	4.00904272823181e-62	KSR2	10	0.119072701750965	0.272058405074522	0.0947041709670837	0.0792967094202736	0	0	0	0	0	0	0	0	0	0	0	0	0	0	0	0	0	0	0	0	0	0	0	0	0	0	0	0	0	0	0	0	0	0	0	0	0	0
552	1.88367531988575e-66	0.37995781228666	0.909	0.753	5.58076487022551e-62	MACF1	10	1.8890026351397	2.12571291032212	1.48010601352516	1.88953998599691	0	0	0	0	0	0	0	0	0	0	0	0	0	0	0	0	0	0	0	0	0	0	0	0	0	0	0	0	0	0	0	0	0	0	0	0	0	0
553	2.60850317576378e-66	0.521189089557371	0.231	0.093	7.72821235883535e-62	RGS4	10	0.225244536724222	0.361930315581305	0.0907517508266653	0.173078495214459	0	0	0	0	0	0	0	0	0	0	0	0	0	0	0	0	0	0	0	0	0	0	0	0	1	0	0	0	0	1	0	0	0	0	0	0	0	0
554	3.02739233146297e-66	0.410515499030021	0.198	0.071	8.969255260425329e-62	MAFF	10	0.176148316906329	0.278467273854686	0.0553023159937594	0.130973281888155	0	0	0	0	0	0	0	0	0	0	0	0	0	0	0	0	0	0	0	0	0	0	0	0	0	0	0	0	0	0	0	0	0	0	0	0	0	0
555	3.66294124103245e-66	0.414884021047347	0.459	0.252	1.08521960148068e-61	MAP3K14	10	0.546745497232496	0.71910441528791	0.356921601003676	0.423505528329785	0	0	0	0	0	0	0	0	0	0	0	0	0	0	0	0	0	0	0	0	0	0	0	0	0	0	0	0	0	0	0	0	0	0	0	0	0	0
556	1.37578870218485e-65	0.398565946889089	0.6	0.366	4.07604918796306e-61	NOTCH2	10	0.795123316197198	0.990133348026286	0.59762255521144	0.55512319526971	0	0	0	0	0	0	0	0	0	0	0	0	0	0	0	0	0	0	0	0	0	0	0	0	0	0	0	0	0	0	0	0	0	0	0	0	0	0
557	1.8293193720457801e-65	0.393222040274249	0.247	0.1	5.41972450356003e-61	AC022217.3	10	0.202579223534597	0.359312663530479	0.16121976750949	0.126041733481342	0	0	0	0	0	0	0	0	0	0	0	0	0	0	0	0	0	0	0	0	0	0	0	0	0	0	0	0	0	0	0	0	0	0	0	0	0	0
558	1.97767044856491e-65	0.420034712259162	0.4	0.207	5.85924423796326e-61	ZBTB20-AS1	10	0.423515370906735	0.609413803363879	0.368607431000516	0.209040014468649	0	0	0	0	0	0	0	0	0	0	0	0	0	0	0	0	0	0	0	0	0	0	0	0	0	0	0	0	0	0	0	0	0	0	0	0	0	0
559	2.57459438753396e-65	0.48304508295686	0.434	0.239	7.62775079194686e-61	TNFRSF19	10	0.680911310001128	0.718894887969844	0.414412950924897	0.154959782991207	0	0	0	0	0	0	0	0	0	0	0	0	0	0	0	0	0	0	0	0	0	0	0	0	0	0	0	0	0	0	0	0	0	0	0	0	0	0
560	5.5598306971579706e-65	0.430739693650493	0.779	0.558	1.64721104064699e-60	KLHL5	10	1.41579871961281	1.55137367094881	1.03913581474052	0.949752479974281	0	0	0	0	0	0	0	0	0	0	0	0	0	0	0	0	0	0	0	0	0	0	0	0	0	0	0	0	0	0	0	0	0	0	0	0	0	0
561	5.79447664176733e-65	0.392312659376478	0.802	0.572	1.71672959465641e-60	AFF4	10	1.40569983090232	1.54960128423946	1.05450985297012	0.948555279311674	0	0	0	0	0	0	0	0	0	0	0	0	0	0	0	0	0	0	0	0	0	0	0	0	0	0	0	0	0	0	0	0	0	0	0	0	0	0
562	1.04314254176882e-64	0.550438046360826	0.401	0.217	3.0905184084984797e-60	STX12	10	0.46390510550485903	0.655828884475479	0.309009730581294	0.34788006698365	0	0	0	0	0	0	0	0	0	0	0	0	0	0	0	0	0	0	0	0	0	0	0	0	0	0	0	0	0	0	0	0	0	0	0	0	0	0
563	1.55736488595708e-64	0.44629755158023	0.58	0.36	4.6140049476250396e-60	DLC1	10	0.557253432114032	1.07668949826652	0.705887560448189	0.774380658908727	0	0	0	0	0	0	0	0	0	0	0	0	0	0	0	0	0	0	0	0	0	0	0	0	1	0	1	0	0	1	0	0	0	0	0	0	0	0
564	7.08576812518247e-64	0.460476463600558	0.314	0.148	2.09930052244781e-59	AC010127.1	10	0.274195686508075	0.497238491178858	0.30324664012542	0.137191718604401	0	0	0	0	0	0	0	0	0	0	0	0	0	0	0	0	0	0	0	0	0	0	0	0	0	0	0	0	0	0	0	0	0	0	0	0	0	0
565	9.81717914503367e-64	0.434509054127362	0.776	0.576	2.90853566529913e-59	DENND4A	10	1.29948893350296	1.56440919102284	1.01534406849899	1.20621693497632	0	0	0	0	0	0	0	0	0	0	0	0	0	0	0	0	0	0	0	0	0	0	0	0	0	0	0	0	0	0	0	0	0	0	0	0	0	0
566	2.73717619677517e-63	0.386731217534293	0.167	0.054	8.10943191818578e-59	IGF1	10	0.136999212943456	0.24224226892477	0.0958087393331677	0.0162709591300602	0	0	0	0	0	0	0	0	0	0	0	0	0	0	0	0	0	0	0	0	0	0	0	0	0	0	0	0	0	0	0	0	0	0	0	0	0	0
567	3.15368002289748e-63	0.487866310582508	0.352	0.179	9.34340780383838e-59	SNRPN	10	0.479605684702158	0.560864274146596	0.288494990965482	0.136919418513767	0	0	0	0	0	0	0	0	0	0	0	0	0	0	0	0	0	0	0	0	0	0	0	0	0	0	0	0	0	0	0	0	0	0	0	0	0	0
568	4.8362752615186603e-63	0.445681573373975	0.502	0.296	1.43284327173013e-58	MAP2K1	10	0.621851186716188	0.827467627370615	0.425121117535654	0.544247515467186	0	0	0	0	0	0	0	0	0	0	0	0	0	0	0	0	0	0	0	0	0	0	0	0	0	0	0	0	0	0	0	0	0	0	0	0	0	0
569	5.94439117515644e-63	0.341191124971843	0.262	0.112	1.7611447734636e-58	CERS4	10	0.200828586403269	0.364970842861671	0.175497594878599	0.148885577524591	0	0	0	0	0	0	0	0	0	0	0	0	0	0	0	0	0	0	0	0	0	0	0	0	0	0	0	0	0	0	0	0	0	0	0	0	0	0
570	7.14428290781057e-63	0.485648520953815	0.632	0.42	2.11663669709704e-58	LURAP1L	10	0.873443452732707	1.23227406352339	0.800159044185575	0.802757868473238	0	0	0	0	0	0	0	0	0	0	0	0	0	0	0	0	0	0	0	0	0	0	0	0	0	0	0	0	0	0	0	0	0	0	0	0	0	0
571	1.38811091891975e-62	0.431439494030125	0.167	0.055	4.11255621948353e-58	ATRNL1	10	0.116531551228405	0.254588549747248	0.0900935956651076	0.059377314050218	0	0	0	0	0	0	0	0	0	0	0	0	0	0	0	0	0	0	0	0	0	0	0	0	0	0	0	0	0	0	0	0	0	0	0	0	0	0
572	1.5602924954739002e-62	0.405096459638033	0.363	0.183	4.62267857634052e-58	AGMO	10	0.423293646711524	0.584599691498329	0.355969310060711	0.161820818051069	0	0	0	0	0	0	0	0	0	0	0	0	0	0	0	0	0	0	0	0	0	0	0	0	0	0	0	0	0	0	0	0	0	0	0	0	0	0
573	3.06113184149268e-62	0.396855931339113	0.885	0.714	9.06921530679036e-58	DOCK5	10	1.83336698671856	2.00641893454647	1.44565823937821	1.53561592549351	0	0	0	0	0	0	0	0	0	0	0	0	0	0	0	0	0	0	0	0	0	0	0	0	0	0	0	0	0	0	0	0	0	0	0	0	0	0
574	4.82455879489911e-62	0.383629411368304	0.432	0.236	1.42937203416476e-57	SH3BP4	10	0.596805484842777	0.663750557387826	0.280749986871101	0.400648701126443	0	0	0	0	0	0	0	0	0	0	0	0	0	0	0	0	0	0	0	0	0	0	0	0	0	0	0	0	0	0	0	0	0	0	0	0	0	0
575	1.02607009192779e-61	0.41967741679618	0.134	0.037	3.03993786135447e-57	ACSM2A	10	0.00760396346319506	0.215483689833409	0.116769998819528	0.0265804988695012	0	0	0	0	0	0	0	0	0	0	0	0	0	0	0	0	0	0	0	0	0	0	0	0	0	0	0	0	0	0	0	0	0	0	0	0	0	0
576	2.4690365270423502e-61	0.418727336905715	0.438	0.244	7.315014518668379e-57	NDFIP2	10	0.559959122074945	0.686895441064782	0.346969263821043	0.363433967384418	0	0	0	0	0	0	0	0	0	0	0	0	0	0	0	0	0	0	0	0	0	0	0	0	0	0	0	0	0	0	0	0	0	0	0	0	0	0
577	4.90680942908593e-61	0.43524025139109	0.527	0.32	1.45374042955529e-56	EGLN1	10	0.682136095915695	0.884015870608867	0.50533071679103	0.524971595365488	0	0	0	0	0	0	0	0	0	0	0	0	0	0	0	0	0	0	0	0	0	0	0	0	0	0	0	0	0	0	0	0	0	0	0	0	0	0
578	4.98784114641181e-61	0.357942916257136	0.525	0.31	1.47774769644743e-56	PPP2CB	10	0.686467638484827	0.827189441115797	0.41824979495884	0.558096216128224	0	0	0	0	0	0	0	0	0	0	0	0	0	0	0	0	0	0	0	0	0	0	0	0	0	0	0	0	0	0	0	0	0	0	0	0	0	0
579	4.98928652493086e-61	0.304667319083284	0.424	0.226	1.47817591874127e-56	AHNAK	10	0.586546515538512	0.612215434081359	0.265918448075456	0.34175262630305	0	0	0	0	0	0	0	0	0	0	0	0	0	0	0	0	0	0	0	0	0	0	0	0	0	0	0	0	0	0	0	0	0	0	0	0	0	0
580	7.64858991060261e-61	0.35740840788206	0.937	0.791	2.26604773281423e-56	CASC15	10	2.83891302932658	2.61935746420165	2.21815735039926	1.32359238430068	0	0	0	0	0	0	0	0	0	0	0	0	0	0	0	0	0	0	0	0	0	0	0	0	0	0	0	0	0	0	0	0	0	0	0	0	0	0
581	1.479156068854e-60	0.422046208587279	0.725	0.51	4.38229568519374e-56	NT5C2	10	1.09721488874365	1.3561936241603	0.936328506673066	0.854032590764614	0	0	0	0	0	0	0	0	0	0	0	0	0	0	0	0	0	0	0	0	0	0	0	0	0	0	0	0	0	0	0	0	0	0	0	0	0	0
582	2.3628525656787797e-60	0.421874667245826	0.295	0.139	7.00042329633652e-56	DUSP10	10	0.381035061043149	0.446729227652841	0.158222144885042	0.203623830045157	0	0	0	0	0	0	0	0	0	0	0	0	0	0	0	0	0	0	0	0	0	0	0	0	0	0	0	0	0	0	0	0	0	0	0	0	0	0
583	3.2107284570770097e-60	0.368114726728043	0.451	0.251	9.512425199782059e-56	ARHGEF26	10	0.444502018288617	0.709023376112232	0.478310621266201	0.314647390287662	0	0	0	0	0	0	0	0	0	0	0	0	0	0	0	0	0	0	0	0	0	0	0	0	1	0	0	0	0	0	0	0	0	0	0	0	0	0
584	3.61975889140009e-60	0.384885163642514	0.574	0.352	1.0724259667551e-55	ACTR3	10	0.808702092666088	0.929891850706435	0.517509844357195	0.567909936934512	0	0	0	0	0	0	0	0	0	0	0	0	0	0	0	0	0	0	0	0	0	0	0	0	1	0	0	0	0	1	0	0	0	0	1	1	0	0
585	4.0297464282573e-60	0.509390756869225	0.391	0.212	1.1938929742997898e-55	RETREG1	10	0.575442515994776	0.647004595301609	0.33521644964244	0.211075225672747	0	0	0	0	0	0	0	0	0	0	0	0	0	0	0	0	0	0	0	0	0	0	0	0	0	0	0	0	0	0	0	0	0	0	0	0	0	0
586	6.68401344068792e-60	0.430684410002861	0.45	0.254	1.98027266207261e-55	TMEM131L	10	0.642468061460255	0.730173427612942	0.381795901738792	0.348245013994638	0	0	0	0	0	0	0	0	0	0	0	0	0	0	0	0	0	0	0	0	0	0	0	0	0	0	0	0	0	0	0	0	0	0	0	0	0	0
587	7.53508336341963e-60	0.32964609903819	0.171	0.059	2.23241914808033e-55	CDV3	10	0.147085982361233	0.226275857314049	0.0596815685133924	0.0668695220471722	0	0	0	0	0	0	0	0	0	0	0	0	0	0	0	0	0	0	0	0	0	0	0	0	0	0	0	0	0	0	0	0	0	0	0	0	0	0
588	1.10732475834562e-59	0.362488084848395	0.349	0.174	3.2806710615505595e-55	S100A10	10	0.425342587791398	0.51244077647428	0.150462114436437	0.398721063703231	0	0	0	0	0	0	0	0	0	0	0	0	0	0	0	0	0	0	0	0	0	0	0	0	1	0	1	0	0	1	0	0	0	0	0	0	0	0
589	1.16901356119856e-59	0.405260578520034	0.522	0.314	3.46343647776296e-55	GAB2	10	0.815929258365436	0.878099236202535	0.458996345208563	0.490192914396649	0	0	0	0	0	0	0	0	0	0	0	0	0	0	0	0	0	0	0	0	0	0	0	0	0	0	0	0	0	0	0	0	0	0	0	0	0	0
590	1.44675901377719e-59	0.363725612165915	0.832	0.632	4.28631293011767e-55	ATXN1	10	1.57846002444865	1.78574343997532	1.36890037231721	1.07359587412719	0	0	0	0	0	0	0	0	0	0	0	0	0	0	0	0	0	0	0	0	0	0	0	0	0	0	0	0	0	0	0	0	0	0	0	0	0	0
591	1.68716595173884e-59	0.327190088144889	0.163	0.054	4.9985665652166695e-55	IQCN	10	0.153745145182465	0.221004280519706	0.0800086193307163	0.0147892713761493	0	0	0	0	0	0	0	0	0	0	0	0	0	0	0	0	0	0	0	0	0	0	0	0	0	0	0	0	0	0	0	0	0	0	0	0	0	0
592	1.7210626063882e-59	0.39912293585579	0.742	0.531	5.09899218394633e-55	RAPGEF2	10	1.14971886407958	1.40598249277405	1.0014051468186	0.871432503669571	0	0	0	0	0	0	0	0	0	0	0	0	0	0	0	0	0	0	0	0	0	0	0	0	0	0	0	0	0	0	0	0	0	0	0	0	0	0
593	1.9874946369555e-59	0.429925306401056	0.738	0.525	5.88835036090806e-55	CDH2	10	1.20739717913932	1.4834467179506	1.03187658957132	0.953196792128229	0	0	0	0	0	0	0	0	0	0	0	0	0	0	0	0	0	0	0	0	0	0	0	0	0	0	0	0	0	0	0	0	0	0	0	0	0	0
594	3.50417296123988e-59	0.42793877398401	0.614	0.403	1.0381813232265399e-54	PPP1CB	10	1.02782394932629	1.08815680216148	0.657056051334806	0.576279302223978	0	0	0	0	0	0	0	0	0	0	0	0	0	0	0	0	0	0	0	0	0	0	0	0	0	0	0	0	0	0	0	0	0	0	0	0	0	0
595	3.81436140659522e-59	0.318875203703753	0.168	0.057	1.1300808539319699e-54	KRT80	10	0.166667491030505	0.224497305271117	0.0494579883531129	0.068906490512481	0	0	0	0	0	0	0	0	0	0	0	0	0	0	0	0	0	0	0	0	0	0	0	0	0	0	0	0	0	0	0	0	0	0	0	0	0	0
596	4.27168189499749e-59	0.288860845381927	0.102	0.022	1.26557119503091e-54	IGSF23	10	0.0285274850629499	0.140711278745388	0.0419629739728297	0.0300146097510429	0	0	0	0	0	0	0	0	0	0	0	0	0	0	0	0	0	0	0	0	0	0	0	0	0	0	0	0	0	0	0	0	0	0	0	0	0	0
597	4.68139405649498e-59	0.399796966637179	0.561	0.347	1.38695661711777e-54	FYB2	10	0.896309337022908	0.98294087854114	0.753840629596332	0.189740456233766	0	0	0	0	0	0	0	0	0	0	0	0	0	0	0	0	0	0	0	0	0	0	0	0	0	0	0	0	0	0	0	0	0	0	0	0	0	0
598	7.58768897256874e-59	0.474443807847965	0.959	0.869	2.2480046119029398e-54	SORBS2	10	3.00837182706992	3.17457608787134	3.14157386836631	1.61754962541998	0	0	0	0	0	0	0	0	0	0	0	0	0	0	0	0	0	0	0	0	0	0	0	0	0	0	0	0	0	0	0	0	0	0	0	0	0	0
599	7.75599552594761e-59	0.360478785732939	0.359	0.185	2.2978687944725e-54	ZBTB20-AS2	10	0.365864177304666	0.52819577334681	0.320355594316015	0.185213779614426	0	0	0	0	0	0	0	0	0	0	0	0	0	0	0	0	0	0	0	0	0	0	0	0	0	0	0	0	0	0	0	0	0	0	0	0	0	0
600	1.30288148053857e-58	0.365378134040596	0.324	0.16	3.86004696239163e-54	CLCF1	10	0.362210227429775	0.469329000081937	0.191941338559041	0.259696373630473	0	0	0	0	0	0	0	0	0	0	0	0	0	0	0	0	0	0	0	0	0	0	0	0	0	0	0	0	0	0	0	0	0	0	0	0	0	0
601	1.5727485770953401e-58	0.407822186888515	0.916	0.725	4.6595822093603796e-54	ITGB1	10	1.96115371987649	2.15886576189047	1.27650430784674	2.16006906840404	0	0	0	0	0	0	0	0	0	0	0	0	0	0	0	0	1	0	0	0	0	0	0	0	1	0	1	0	0	1	0	0	0	0	0	0	0	0
602	2.5604571260622803e-58	0.419369389937681	0.305	0.149	7.585866327384709e-54	SETD7	10	0.288636388922977	0.462872739434428	0.226555399956121	0.212213395274392	0	0	0	0	0	0	0	0	0	0	0	0	0	0	0	0	0	0	0	0	0	0	0	0	0	0	0	0	0	0	0	0	0	0	0	0	0	0
603	3.9148395220835e-58	0.417348692700085	0.709	0.484	1.15984950520768e-53	CBR4	10	1.23264793028586	1.3438674306484	0.930811878100734	0.676445284554651	0	0	0	0	0	0	0	0	0	0	0	0	0	0	0	0	0	0	0	0	0	0	0	0	0	0	0	0	0	0	0	0	0	0	0	0	0	0
604	5.0950125543097704e-58	0.416625010848763	0.737	0.518	1.50949936946536e-53	MTCL1	10	1.36865131743597	1.46523348466479	0.989450640624713	0.846277788534473	0	0	0	0	0	0	0	0	0	0	0	0	0	0	0	0	0	0	0	0	0	0	0	0	0	0	0	0	0	0	0	0	0	0	0	0	0	0
605	6.70440994465577e-58	0.302763060681746	0.34	0.167	1.9863155343031701e-53	PAH	10	0.152160836655021	0.529890219603132	0.463067110063509	0.132647643241165	0	0	0	0	0	0	0	0	0	0	0	0	0	0	0	0	0	0	0	0	0	0	0	0	0	0	0	0	0	0	0	0	0	0	0	0	0	0
606	8.87058061177659e-58	0.327449072481659	0.349	0.175	2.62808691785105e-53	NOS1AP	10	0.292695502238662	0.515576737941612	0.314595582766846	0.247374839756033	0	0	0	0	0	0	0	0	0	0	0	0	0	0	0	0	0	0	0	0	0	0	0	1	1	0	0	0	0	0	0	0	1	0	0	0	0	1
607	1.8031881163628799e-57	0.31312602580829	0.313	0.151	5.34230543234831e-53	RHOQ	10	0.312651675393171	0.443338579861494	0.189479289945273	0.270758661579956	0	0	0	0	0	0	0	0	0	0	0	0	0	0	0	0	0	0	0	0	0	0	0	0	1	0	0	0	0	1	0	0	0	0	0	0	0	0
608	1.90261399455292e-57	0.373333759400809	0.184	0.067	5.63687448166195e-53	PAPSS2	10	0.0734792214743469	0.268903799507198	0.142979556858127	0.0788505558375183	0	0	0	0	0	0	0	0	0	0	0	0	0	0	0	0	0	0	0	0	0	0	0	0	0	0	0	0	0	0	0	0	0	0	0	0	0	0
609	2.67613690457837e-57	0.421961400236589	0.303	0.148	7.92859080719434e-53	PLPPR1	10	0.29830932490372303	0.4772085360168	0.326445390490188	0.0609399546174041	0	0	0	0	0	0	0	0	0	0	0	0	0	0	0	0	0	0	0	0	0	0	0	0	0	0	0	0	0	0	0	0	0	0	0	0	0	0
610	2.8121423891483097e-57	0.414303970995168	0.662	0.45	8.331534256329691e-53	EPB41L2	10	1.09827301644054	1.22551743307706	0.755273889780114	0.774014715885627	0	0	0	0	0	0	0	0	0	0	0	0	0	0	0	0	0	0	0	0	0	0	0	0	1	0	0	0	0	0	0	0	0	0	0	0	0	0
611	3.38663517997336e-57	0.309946479466012	0.256	0.112	1.00335840477071e-52	PDZK1	10	0.159030469766662	0.358908990884264	0.221518081308531	0.119963169202133	0	0	0	0	0	0	0	0	0	0	0	0	0	0	0	0	0	0	0	0	0	0	0	0	0	0	0	0	0	0	0	0	0	0	0	0	0	0
612	6.99816189193038e-57	0.386187484587488	0.776	0.555	2.07334542372221e-52	WWTR1	10	1.35672154932863	1.56950568346212	1.20170926715501	0.811247320558773	0	0	0	0	0	0	0	0	0	0	0	0	0	0	0	0	0	0	0	0	0	0	0	0	0	0	0	0	0	0	0	0	0	0	0	0	0	0
613	1.21488498268562e-56	0.34642778967464	0.483	0.281	3.5993397382026704e-52	NECTIN2	10	0.64730236786279	0.752910619689636	0.423541474860866	0.396027882641152	0	0	0	0	0	0	0	0	0	0	0	0	0	0	0	0	0	0	0	0	1	0	0	0	0	0	0	0	0	0	0	0	0	0	0	0	0	0
614	1.97408339866497e-56	0.479945611896993	0.269	0.126	5.84861688522471e-52	CDHR3	10	0.286527750090152	0.420660114611208	0.202648856041703	0.1295016112589	0	0	0	0	0	0	0	0	0	0	0	0	0	0	0	0	0	0	0	0	0	0	0	0	0	0	0	0	0	0	0	0	0	0	0	0	0	0
615	2.62246712032571e-56	0.399581610636058	0.549	0.34	7.769583337388981e-52	FRY	10	0.741157605462329	0.945428761854987	0.721192823184778	0.298058861789529	0	0	0	0	0	0	0	0	0	0	0	0	0	0	0	0	0	0	0	0	0	0	0	0	0	0	0	0	0	0	0	0	0	0	0	0	0	0
616	4.0338777450341995e-56	0.375055494588483	0.8	0.589	1.19511695952128e-51	RASEF	10	1.82795935835309	1.71351902282362	1.00360207598297	1.25036806397381	0	0	0	0	0	0	0	0	0	0	0	0	0	0	0	0	0	0	0	0	0	0	0	0	0	0	0	0	0	0	0	0	0	0	0	0	0	0
617	4.200753075680069e-56	0.522259290239697	0.328	0.171	1.2445571137317301e-51	SULF1	10	0.368191642725449	0.56207135291609	0.309571069322601	0.212083940182899	0	0	0	0	0	0	0	0	0	0	0	0	0	0	0	0	0	0	0	0	0	0	0	0	0	0	0	0	0	0	0	0	0	0	0	0	0	0
618	5.28538093812081e-56	0.353938320672757	0.417	0.232	1.56589981053705e-51	MYO1C	10	0.574826517966295	0.620422108959098	0.299615980101467	0.32308047398802	0	0	0	0	0	0	0	0	0	0	0	0	0	0	0	0	0	0	0	0	0	0	0	1	1	1	0	0	0	1	0	0	0	0	0	0	0	0
619	6.323519542880589e-56	0.523519670243508	0.445	0.265	1.87346913496923e-51	MAMLD1	10	0.832726325487371	0.803673878760962	0.262751375036462	0.565508236204231	0	0	0	0	0	0	0	0	0	0	0	0	0	0	0	0	0	0	0	0	0	0	0	0	0	0	0	0	0	0	0	0	0	0	0	0	0	0
620	6.95055109277773e-56	0.353228367834921	0.393	0.214	2.05923977225726e-51	CRYZ	10	0.423408929225335	0.582856010368127	0.364351590789479	0.224654358292805	0	0	0	0	0	0	0	0	0	0	0	0	0	0	0	0	0	0	0	0	0	0	0	0	0	0	0	0	0	0	0	0	0	0	0	0	0	0
621	2.04004540036792e-55	0.358596752999448	0.37	0.197	6.04404250767005e-51	ZBTB43	10	0.419229166381339	0.543879664396674	0.238594125498716	0.353924622438908	0	0	0	0	0	0	0	0	0	0	0	0	0	0	0	0	0	0	0	0	0	0	0	0	0	0	0	0	0	0	0	0	0	0	0	0	0	0
622	1.41643734303601e-54	0.419468124924646	0.712	0.497	4.19647891621279e-50	RTN4	10	1.35683844999446	1.35496679122826	0.765043694277074	0.951055029160524	0	0	0	0	0	0	0	0	0	0	0	0	0	0	0	0	0	0	0	0	0	0	0	0	0	0	0	0	0	0	0	0	0	0	0	0	0	0
623	1.75491606637639e-54	0.51690255968081	0.278	0.135	5.19928982985334e-50	INHBA	10	0.362649480571995	0.463801159654654	0.185322631215602	0.19514310603224	0	0	0	0	0	0	0	0	0	0	0	0	0	0	0	0	0	0	0	0	0	0	0	0	0	0	0	0	0	0	0	0	0	0	0	0	0	0
624	2.61216187983212e-54	0.343317196496081	0.583	0.362	7.739052001378619e-50	CAPZB	10	0.854098509779406	0.936066805431131	0.539947118129463	0.560038242351572	0	0	0	0	0	0	0	0	0	0	0	0	0	0	0	0	0	0	0	0	0	0	0	0	1	0	0	1	0	1	1	0	0	0	0	0	1	0
625	4.0944684728542004e-54	0.359549501028411	0.336	0.173	1.21306817445251e-49	AC017002.5	10	0.396240375975068	0.530171021766478	0.173076127114926	0.444903846387558	0	0	0	0	0	0	0	0	0	0	0	0	0	0	0	0	0	0	0	0	0	0	0	0	0	0	0	0	0	0	0	0	0	0	0	0	0	0
626	7.11667288083336e-54	0.445855340179298	0.646	0.445	2.1084566744045e-49	PHLDB2	10	1.05452045768185	1.2303793565206	0.777962496669869	0.802457032402184	0	0	0	0	0	0	0	0	0	0	0	0	0	0	0	0	0	0	0	0	0	0	0	0	1	0	1	0	0	1	0	0	0	0	0	0	0	0
627	1.0922673686717e-53	0.343176321933928	0.222	0.095	3.2360605331636296e-49	FAT4	10	0.155406273165793	0.31923527846536	0.175767354920475	0.0970544679744063	0	0	0	0	0	0	0	0	0	0	0	0	0	0	0	0	0	0	0	0	0	0	0	0	0	0	0	0	0	0	0	0	0	0	0	0	0	0
628	1.30021938394933e-53	0.417975538336583	0.693	0.487	3.8521599688266796e-49	ANKRD28	10	1.07128964718712	1.29940925767088	0.897174485175327	0.820053936547178	0	0	0	0	0	0	0	0	0	0	0	0	0	0	0	0	0	0	0	0	0	0	0	0	0	0	0	0	0	0	0	0	0	0	0	0	0	0
629	2.30240687764037e-53	0.362373277387461	0.922	0.78	6.821340856385129e-49	ALCAM	10	2.20249158826275	2.36652121002791	1.9832886661191	1.58587353143539	0	0	0	0	0	0	0	0	0	0	0	0	0	0	0	0	0	0	0	0	0	0	0	0	0	0	0	0	0	0	0	0	0	0	0	0	0	0
630	2.4977886000769e-53	0.360350365730164	0.106	0.027	7.40019828544784e-49	PTP4A1	10	0.0496974141314985	0.164914273962167	0.0543195688243086	0.0325998341266723	0	0	0	0	0	0	0	0	0	0	0	0	0	0	0	0	0	0	0	0	0	0	0	0	0	0	0	0	0	0	0	0	0	0	0	0	0	0
631	3.89658278712168e-53	0.46534943478391	0.604	0.403	1.15444058234054e-48	NDUFAF6	10	0.757446098173726	1.11329737027444	0.921796252660781	0.430063669993311	0	0	0	0	0	0	0	0	0	0	0	0	0	0	0	0	0	0	0	0	0	0	0	0	0	0	0	0	0	0	0	0	0	0	0	0	0	0
632	5.48696626866455e-53	0.350058370562917	0.658	0.441	1.62562349641725e-48	DMXL1	10	1.01281628873877	1.14732694670224	0.775511191495248	0.642968986643672	0	0	0	0	0	0	0	0	0	0	0	0	0	0	0	0	0	0	0	0	0	0	0	0	0	0	0	0	0	0	0	0	0	0	0	0	0	0
633	8.638827471340101e-53	0.289346573256175	0.212	0.089	2.55942541493393e-48	MIR22HG	10	0.200684158257362	0.281791612225888	0.0612065215936995	0.200502291378301	0	0	0	0	0	0	0	0	0	0	0	0	0	0	0	0	0	0	0	0	0	0	0	0	0	0	0	0	0	0	0	0	0	0	0	0	0	0
634	9.84020517984352e-53	0.290255707264039	0.532	0.312	2.91535758863224e-48	AKR1C1	10	0.438098619838131	0.913368419446931	0.624036958836346	0.718279698419432	0	0	0	0	0	0	0	0	0	0	0	0	0	0	0	0	0	0	0	0	0	0	0	0	0	0	0	0	0	0	0	0	0	0	0	0	0	0
635	6.55456964356197e-52	0.261989723267463	0.154	0.053	1.94192234829811e-47	MLXIPL	10	0.0389697348353815	0.214333107936668	0.108245206700328	0.0987578951293918	0	0	0	0	0	0	0	0	0	0	0	0	0	0	0	0	0	0	0	0	0	0	0	0	0	0	0	0	0	0	0	0	0	0	0	0	0	0
636	9.881668219170221e-52	0.311365325749229	0.137	0.044	2.9276418432935603e-47	ADAMTS16	10	0.10393695525795	0.193440193121776	0.0735767190142027	0.0253255620578898	0	0	0	0	0	0	0	0	0	0	0	0	0	0	0	0	0	0	0	0	0	0	0	0	0	0	0	0	0	0	0	0	0	0	0	0	0	0
637	1.36901682133313e-51	0.315948590016141	0.392	0.216	4.05598613656366e-47	HMG20A	10	0.441791741094699	0.57633276452416	0.35058283404195	0.259006089713621	0	0	0	0	0	0	0	0	0	0	0	0	0	0	0	0	0	0	0	0	0	0	0	0	0	0	0	0	0	0	0	0	0	0	0	0	0	0
638	1.93059094548348e-51	0.354895208475772	0.298	0.149	5.7197617941839005e-47	RND3	10	0.30728399970596	0.439784569726631	0.185031968953965	0.278333578601476	0	0	0	0	0	0	0	0	0	0	0	0	0	0	0	0	0	0	0	0	0	0	0	0	1	0	0	0	0	1	0	0	0	0	0	0	0	0
639	2.11183703733033e-51	0.374407751961577	0.335	0.176	6.256739590498571e-47	SMS	10	0.369089145368928	0.508057732078792	0.223333207906352	0.335411832761523	0	0	0	0	0	0	0	0	0	0	0	0	0	0	0	0	0	0	0	0	0	0	0	0	0	0	0	0	0	0	0	0	0	0	0	0	0	0
640	5.38613303318025e-51	0.320461125505839	0.789	0.58	1.5957496337403102e-46	NAV2	10	1.4788356423701	1.6621628397007	1.02446004189916	1.42160021354439	0	0	0	0	0	0	0	0	0	0	0	0	0	0	0	0	0	0	0	0	0	0	0	0	0	0	0	0	0	0	0	0	0	0	0	0	0	0
641	6.246541738005941e-51	0.397115688376665	0.383	0.215	1.8506629207190202e-46	DENND5B	10	0.384953553125024	0.616186614189953	0.34049886425211	0.394291209596032	0	0	0	0	0	0	0	0	0	0	0	0	0	0	0	0	0	0	0	0	0	0	0	0	0	0	0	0	0	0	0	0	0	0	0	0	0	0
642	1.02929563325871e-50	0.259501366116379	0.376	0.2	3.0494941726555903e-46	SPON2	10	0.398537105899911	0.541548067160179	0.375018201701995	0.192421524799959	0	0	0	0	0	0	0	0	0	0	0	0	0	0	0	0	0	0	0	0	0	0	0	0	0	0	0	0	0	0	0	0	0	0	0	0	0	0
643	1.33656580716453e-50	0.362711199099636	0.301	0.154	3.95984351688634e-46	CAPN12	10	0.357057998595825	0.445770111530195	0.212155223470144	0.196377737423658	0	0	0	0	0	0	0	0	0	0	0	0	0	0	0	0	0	0	0	0	0	0	0	0	0	0	0	0	0	0	0	0	0	0	0	0	0	0
644	1.78666203461181e-50	0.382741470397484	0.5	0.308	5.2933436099444e-46	TM4SF1	10	0.782869245561112	0.857139557775399	0.282615292735915	0.859614338880158	0	0	0	0	0	0	0	0	0	0	0	0	0	0	0	0	0	0	0	0	0	0	0	0	0	0	0	0	0	0	0	0	0	0	0	0	0	0
645	2.60169144374747e-50	0.319710242681601	0.484	0.291	7.70803124039062e-46	ZNF516	10	0.754200119070776	0.750841882775693	0.425473833086674	0.352634098763463	0	0	0	0	0	0	0	0	0	0	0	0	0	0	0	0	0	0	0	0	0	0	0	0	0	0	0	0	0	0	0	0	0	0	0	0	0	0
646	1.0563662859737199e-49	0.331806220263951	0.132	0.042	3.12969639545433e-45	TBL1Y	10	0.0686387019337299	0.194506092547568	0.0725246814475594	0.0626182820286205	0	0	0	0	0	0	0	0	0	0	0	0	0	0	0	0	0	0	0	0	0	0	0	0	0	0	0	0	0	0	0	0	0	0	0	0	0	0
647	2.90224613608697e-49	0.251454308291513	0.337	0.175	8.598484627384869e-45	H3F3B	10	0.382171711829617	0.485035948343873	0.287576645284345	0.213009993177332	0	0	0	0	0	0	0	0	0	0	0	0	0	0	0	0	0	0	0	0	0	0	0	0	0	0	0	0	0	0	0	0	0	0	0	0	0	0
648	4.3293654582248396e-49	0.365606063761048	0.365	0.203	1.28266110430827e-44	C18orf25	10	0.424401854338076	0.553143506231255	0.310609686440258	0.270424255371669	0	0	0	0	0	0	0	0	0	0	0	0	0	0	0	0	0	0	0	0	0	0	0	0	0	0	0	0	0	0	0	0	0	0	0	0	0	0
649	4.5307288429320094e-49	0.26688118971833	0.132	0.043	1.3423190342954698e-44	TRIB1	10	0.0765522511436456	0.178122857079717	0.0203192061616229	0.140048721873683	0	0	0	0	0	0	0	0	0	0	0	0	0	0	0	0	0	0	0	0	0	0	0	0	0	0	0	0	0	0	0	0	0	0	0	0	0	0
650	4.9438336045626594e-49	0.278765402010985	0.195	0.082	1.46470958202378e-44	CLTB	10	0.187738870405992	0.267044334461476	0.0848370197617686	0.139106088735581	0	0	0	0	0	0	0	0	0	0	0	0	0	0	0	0	0	0	0	0	0	0	0	0	0	0	0	0	0	0	0	0	0	0	0	0	0	0
651	5.0489157981920095e-49	0.28902265035398	0.295	0.148	1.4958422835303498e-44	SAT2	10	0.275594055661166	0.409950137250818	0.252473779069911	0.144524033000766	0	0	0	0	0	0	0	0	0	0	0	0	0	0	0	0	0	0	0	0	0	0	0	0	0	0	0	0	0	0	0	0	0	0	0	0	0	0
652	5.44124834235712e-49	0.350304485225686	0.19	0.078	1.6120786463901498e-44	AC023051.1	10	0.119487871913219	0.28163957844571	0.161634524478287	0.0730557922260602	0	0	0	0	0	0	0	0	0	0	0	0	0	0	0	0	0	0	0	0	0	0	0	0	0	0	0	0	0	0	0	0	0	0	0	0	0	0
653	8.01519873040703e-49	0.361232389422859	0.216	0.096	2.37466292785769e-44	AC024145.1	10	0.170480288742413	0.316945634889241	0.180459245714874	0.078561997868253	0	0	0	0	0	0	0	0	0	0	0	0	0	0	0	0	0	0	0	0	0	0	0	0	0	0	0	0	0	0	0	0	0	0	0	0	0	0
654	1.0004646802037001e-48	0.3809630740071	0.748	0.545	2.9640767080394993e-44	ENAH	10	1.57908464288794	1.49046605464316	1.04624761781756	0.766211867360715	0	0	0	0	0	0	0	0	0	0	0	0	0	0	0	0	0	0	0	0	0	0	0	0	1	0	0	0	0	1	0	0	0	0	0	1	1	0
655	1.17152094489623e-48	0.26888601737382	0.139	0.047	3.4708651034440497e-44	FAM110C	10	0.085742724988233	0.186419151720526	0.0771813523338915	0.0464149061442035	0	0	0	0	0	0	0	0	0	0	0	0	0	0	0	0	0	0	0	0	0	0	0	0	0	0	0	0	0	0	0	0	0	0	0	0	0	0
656	1.19733410764866e-48	0.549628596507308	0.396	0.237	3.5473417607306897e-44	TGFBR3	10	0.590087870639556	0.692859332576733	0.463844595294717	0.143117686221881	0	0	0	0	0	0	0	0	0	0	0	0	0	0	0	0	0	0	0	0	0	0	0	0	0	0	0	0	0	0	0	0	0	0	0	0	0	0
657	1.48221200242252e-48	0.344618003508107	0.687	0.466	4.3913494995771897e-44	SPAG9	10	1.03723967059154	1.21578827315453	0.742838449821093	0.926234651093652	0	0	0	0	0	0	0	0	0	0	0	0	0	0	0	0	0	0	0	0	0	0	0	0	0	0	0	0	0	0	0	0	0	0	0	0	0	0
658	2.3998306816581498e-48	0.312365364999562	0.504	0.31	7.109978360548599e-44	CAP2	10	0.609363335465037	0.814911246165803	0.537583807568969	0.473973967629646	0	0	0	0	0	0	0	0	0	0	0	0	0	0	0	0	0	0	0	0	0	0	0	0	1	0	0	0	0	1	0	0	0	0	0	0	0	0
659	2.8002213186315497e-48	0.303711044054694	0.586	0.38	8.296215700709689e-44	CAMTA1	10	0.872572883439176	0.97412373668161	0.612003797454616	0.591198326356368	0	0	0	0	0	0	0	0	0	0	0	0	0	0	0	0	0	0	0	0	0	0	0	0	0	0	0	0	0	0	0	0	0	0	0	0	0	0
660	3.79128059442617e-48	0.332907058554599	0.262	0.127	1.1232427017106397e-43	AR	10	0.283971878614104	0.391032206225173	0.188110250631094	0.176014000745369	0	0	0	0	0	0	0	0	0	0	0	0	0	0	0	0	0	0	0	0	0	0	0	0	0	0	0	0	0	0	0	0	0	0	0	0	0	0
661	4.5827072258888595e-48	0.345679212495792	0.327	0.175	1.3577186698140898e-43	CPPED1	10	0.400375899150038	0.495737123771163	0.249420984134552	0.250139148509295	0	0	0	0	0	0	0	0	0	0	0	0	0	0	0	0	0	0	0	0	0	0	0	0	0	0	0	0	0	0	0	0	0	0	0	0	0	0
662	5.07502454103082e-48	0.310868345518102	0.581	0.371	1.5035775207711998e-43	ANXA11	10	0.937968427930964	0.95440268466845	0.551244752092572	0.580576786336644	0	0	0	0	0	0	0	0	0	0	0	0	0	0	0	0	0	0	0	0	0	0	0	0	0	0	0	0	0	0	0	0	0	0	0	0	0	0
663	5.89465942087563e-48	0.310092646228145	0.669	0.455	1.7464107466228196e-43	MICU1	10	1.11436	1.17165048784069	0.813228463364112	0.614642665452999	0	0	0	0	0	0	0	0	0	0	0	0	0	0	0	0	0	0	0	0	0	0	0	0	0	0	0	0	0	0	0	0	0	0	0	0	0	0
664	6.7942118857626e-48	0.287391883426237	0.188	0.078	2.0129211553948894e-43	TIPARP	10	0.16075034549178	0.261373231874549	0.0531713783798901	0.204995284963757	0	0	0	0	0	0	0	0	0	0	0	0	0	0	0	0	0	0	0	0	0	0	0	0	0	0	0	0	0	0	0	0	0	0	0	0	0	0
665	9.378720285354301e-48	0.346020664937891	0.609	0.407	2.7786334589419194e-43	PLPP1	10	0.798280870692081	1.08092828980856	0.787547942872589	0.63905834565225506	0	0	0	0	0	0	0	0	0	0	0	0	0	0	0	0	0	0	0	0	0	0	0	0	0	0	0	0	0	0	0	0	0	0	0	0	0	0
666	9.86595367761277e-48	0.359327055014969	0.798	0.594	2.9229860960663393e-43	RAB11A	10	1.27937439958357	1.61747144693341	1.22723549897246	1.14663580933999	0	0	0	0	0	0	0	0	0	0	0	0	0	0	0	0	0	0	0	0	0	0	0	0	0	0	0	0	0	0	0	0	0	0	0	0	0	0
667	1.08516450398085e-47	0.296413483198763	0.77	0.549	3.2150168759440594e-43	GNB1	10	1.43228371015566	1.46373580165991	0.899649218665448	1.09797502743868	0	0	0	0	0	0	0	0	0	0	0	0	0	0	0	0	0	0	0	0	0	0	0	0	0	0	0	0	0	0	0	0	0	0	0	0	0	0
668	1.19714583231185e-47	0.261679060909208	0.29	0.147	3.5467839573903193e-43	FBXO17	10	0.268256971621374	0.404832888066181	0.228659516866832	0.197357808730135	0	0	0	0	0	0	0	0	0	0	0	0	0	0	0	0	0	0	0	0	0	0	0	0	0	0	0	0	0	0	0	0	0	0	0	0	0	0
669	2.0943649555964902e-47	0.294737663716648	0.208	0.092	6.2049750539457085e-43	AGTR1	10	0.2463274300723	0.291282734666861	0.114951529106003	0.0952888628029967	0	0	0	0	0	0	0	0	0	0	0	0	0	0	0	0	0	0	0	0	0	0	0	0	0	0	0	0	0	0	0	0	0	0	0	0	0	0
670	2.7067681068639103e-47	0.270862409748107	0.315	0.165	8.019341870205708e-43	MYLK	10	0.262180121165339	0.462549751837005	0.351412272823815	0.128357412267659	0	0	0	0	0	0	0	0	0	0	0	0	0	0	0	0	0	0	0	0	0	0	0	0	0	0	0	0	0	0	0	0	0	0	0	0	0	0
671	3.57128061102379e-47	0.299054993689735	0.238	0.111	1.0580633066280198e-42	IER3	10	0.219463854632962	0.344568184228336	0.0758563262847831	0.342280247376283	0	0	0	0	0	0	0	0	0	0	0	0	0	0	0	0	0	0	0	0	0	0	0	0	0	0	0	0	0	0	0	0	0	0	0	0	0	0
672	3.7136242831355804e-47	0.291859703498687	0.133	0.045	1.10023546636458e-42	HSPB8	10	0.108048559572298	0.182531713682812	0.047463498916688	0.0639400767880861	0	0	0	0	0	0	0	0	0	0	0	0	0	0	0	0	0	0	0	0	0	0	0	0	0	0	0	0	0	0	0	0	0	0	0	0	0	0
673	6.02594263614294e-47	0.255815236389395	0.363	0.198	1.78530602481007e-42	RHEB	10	0.401456552173282	0.521560885949276	0.242178152293033	0.396811016432551	0	0	0	0	0	0	0	0	0	0	0	0	0	0	0	0	0	0	0	0	0	0	0	0	0	0	0	0	0	0	0	0	0	0	0	0	0	0
674	6.375956712882781e-47	0.352859286738617	0.745	0.557	1.8890046953257797e-42	WWC2	10	1.1062960101092	1.48026860173512	1.15670556269512	1.00809589433573	0	0	0	0	0	0	0	0	0	0	0	0	0	0	0	0	0	0	0	0	0	0	0	0	0	0	0	0	0	0	0	0	0	0	0	0	0	0
675	7.74162657975316e-47	0.311113104248219	0.629	0.417	2.29361170678347e-42	CLIP1	10	0.959878116883209	1.07305142343107	0.625993070063032	0.799595915458566	0	0	0	0	0	0	0	0	0	0	0	0	0	0	0	0	0	0	0	0	0	0	0	0	0	0	0	0	0	0	0	0	0	0	0	0	0	0
676	8.22426459138649e-47	0.336844373714758	0.768	0.558	2.4366028704900697e-42	RALGPS2	10	1.35235340433023	1.49224858314532	1.09829540801516	0.909759879342117	0	0	0	0	0	0	0	0	0	0	0	0	0	0	0	0	0	0	0	0	0	0	0	0	0	0	0	0	0	0	0	0	0	0	0	0	0	0
677	1.00896401552172e-46	0.30830453180601203	0.833	0.618	2.98925768878619e-42	DAPK1	10	1.8403835341527	1.79140979010491	1.4487439501219	0.771919304104703	0	0	0	0	0	0	0	0	0	0	0	0	0	0	0	0	0	0	0	0	0	0	0	0	0	0	0	0	0	0	0	0	0	0	0	0	0	0
678	1.22921721989638e-46	0.261589638727551	0.177	0.071	3.6418018573869995e-42	RAB17	10	0.109479560216105	0.239237590340094	0.142032176907083	0.0569419581719257	0	0	0	0	0	0	0	0	0	0	0	0	0	0	0	0	0	0	0	0	0	0	0	0	0	0	0	0	0	0	0	0	0	0	0	0	0	0
679	1.23534837444259e-46	0.320726128515284	0.424	0.25	3.6599666289610495e-42	RBMS2	10	0.565744650995241	0.658276630678023	0.385893456952476	0.342428413723202	0	0	0	0	0	0	0	0	0	0	0	0	0	0	0	0	0	0	0	0	0	0	0	0	0	0	0	0	0	0	0	0	0	0	0	0	0	0
680	1.5134675819274802e-46	0.463739916700873	0.435	0.265	4.4839504049765494e-42	AC017101.1	10	0.593069612180551	0.747633072825731	0.436457125828606	0.419870978635649	0	0	0	0	0	0	0	0	0	0	0	0	0	0	0	0	0	0	0	0	0	0	0	0	0	0	0	0	0	0	0	0	0	0	0	0	0	0
681	2.932690784333e-46	0.28699792777863	0.577	0.375	8.688682986743369e-42	TBL1X	10	0.907241969236436	0.978920845587927	0.642708462266382	0.532355215227603	0	0	0	0	0	0	0	0	0	0	0	0	0	0	0	0	0	0	0	0	0	0	0	0	0	0	0	0	0	0	0	0	0	0	0	0	0	0
682	2.9719930056093902e-46	0.348945475052669	0.559	0.365	8.805123677718949e-42	ADD3	10	0.935261350029106	0.958899378399249	0.706804460391569	0.304426141551735	0	0	0	0	0	0	0	0	0	0	0	0	0	0	0	0	0	0	0	0	0	0	0	0	1	0	0	1	0	1	1	0	0	0	0	0	1	0
683	3.53805897837257e-46	0.285219950757373	0.387	0.22	1.04822073352244e-41	MORF4L2	10	0.49928848625834	0.556536115030298	0.242466841080217	0.402610881558079	0	0	0	0	0	0	0	0	0	0	0	0	0	0	0	0	0	0	0	0	0	0	0	0	0	0	0	0	0	0	0	0	0	0	0	0	0	0
684	4.57439579829776e-46	0.281620543291438	0.298	0.156	1.35525624316168e-41	EIF5	10	0.381557972508866	0.415705291227211	0.150247889403945	0.270488018156931	0	0	0	0	0	0	0	0	0	0	0	0	0	0	0	0	0	0	0	0	0	0	0	0	0	0	0	0	0	0	0	0	0	0	0	0	0	0
685	5.2989284182521206e-46	0.298167052052674	0.7	0.482	1.56991352247555e-41	PIEZO2	10	1.29318734829853	1.30581777126442	1.00938596051305	0.517343851079025	0	0	0	0	0	0	0	0	0	0	0	0	0	0	0	0	0	0	0	0	0	0	0	0	0	0	0	0	0	0	0	0	0	0	0	0	0	0
686	6.0104131037897806e-46	0.269647238859439	0.443	0.261	1.7807050902598e-41	PRKAA2	10	0.561187504722366	0.671727375986214	0.437770342290159	0.321194168523025	0	0	0	0	0	0	0	0	0	0	0	0	0	0	0	0	0	0	0	0	0	0	0	0	0	0	0	0	0	0	0	0	0	0	0	0	0	0
687	6.396706069892611e-46	0.315740019421633	0.546	0.351	1.89515210732708e-41	ELOVL7	10	0.763306883141286	0.907995584966066	0.632353880669267	0.4589605629702	0	0	0	0	0	0	0	0	0	0	0	0	0	0	0	0	0	0	0	0	0	0	0	0	0	0	0	0	0	0	0	0	0	0	0	0	0	0
688	7.105347748281e-46	0.250983799682476	0.463	0.275	2.10510137738321e-41	ANXA5	10	0.633292244401998	0.71840678462758	0.261109422114819	0.727853531402292	0	0	0	0	0	0	0	0	0	0	0	0	0	0	0	0	0	0	0	0	0	0	0	0	0	0	0	0	0	0	0	0	0	0	0	0	0	0
689	7.939207850811641e-46	0.2709033850324	0.17	0.068	2.35214910995996e-41	MYADM	10	0.193678223797482	0.224220266413961	0.0593513544683436	0.0884496082264542	0	0	0	0	0	0	0	0	0	0	0	0	0	0	0	0	0	0	0	0	0	0	0	0	1	0	0	0	0	1	1	0	0	0	0	0	1	0
690	9.664699242577099e-46	0.321471050909839	0.181	0.075	2.86336044459832e-41	GPAT3	10	0.116662762518305	0.27255914660207	0.050793476485224	0.268470013241595	0	0	0	0	0	0	0	0	0	0	0	0	0	0	0	0	0	0	0	0	0	0	0	0	0	0	0	0	0	0	0	0	0	0	0	0	0	0
691	1.03738514162852e-45	0.330397582185516	0.823	0.638	3.07346095910282e-41	RAPGEF5	10	1.53588056843388	1.77406633917965	1.4228355856189	1.13872093100642	0	0	0	0	0	0	0	0	0	0	0	0	0	0	0	0	0	0	0	0	0	0	0	0	0	0	0	0	0	0	0	0	0	0	0	0	0	0
692	1.1184571939943599e-45	0.341220658469124	0.851	0.674	3.31365312864709e-41	NEDD4L	10	1.60631879966996	1.88239433121336	1.52585009715247	1.26881096842385	0	0	0	0	0	0	0	0	0	0	0	0	0	0	0	0	0	0	0	0	0	0	0	1	1	0	0	0	0	0	0	0	1	0	0	0	0	1
693	1.24892194800573e-45	0.29278896083213	0.284	0.146	3.70018105535657e-41	ZSWIM4	10	0.376131680870479	0.407456826716243	0.186056168344866	0.176882857370334	0	0	0	0	0	0	0	0	0	0	0	0	0	0	0	0	0	0	0	0	0	0	0	0	0	0	0	0	0	0	0	0	0	0	0	0	0	0
694	1.45344455837791e-45	0.339906328243939	0.863	0.681	4.30612019310623e-41	SH3RF1	10	1.99672888678979	1.94320004454501	1.37880714516156	1.38462141324758	0	0	0	0	0	0	0	0	0	0	0	0	0	0	0	0	0	0	0	0	0	0	0	0	0	0	0	0	0	0	0	0	0	0	0	0	0	0
695	1.72380179606986e-45	0.335593265313467	0.58	0.383	5.10710758121617e-41	TPST1	10	0.765651332040829	1.01434108894619	0.63838378017174	0.76306780657857	0	0	0	0	0	0	0	0	0	0	0	0	0	0	0	0	0	0	0	0	0	0	0	0	0	0	0	0	0	0	0	0	0	0	0	0	0	0
696	3.13118814548322e-45	0.371980272640733	0.285	0.149	9.27677111862315e-41	CTNNAL1	10	0.341931882643668	0.43899211698578	0.144952807215941	0.334607207451295	0	0	0	0	0	0	0	0	0	0	0	0	0	0	0	0	0	0	0	0	0	0	0	0	0	0	0	0	0	0	0	0	0	0	0	0	0	0
697	3.98522253388958e-45	0.337777427871265	0.336	0.185	1.18070188011547e-40	GLUD1	10	0.411373894274517	0.498682484721687	0.210689875769666	0.348854029292463	0	0	0	0	0	0	0	0	0	0	0	0	0	0	0	0	0	0	0	0	0	0	0	0	0	0	0	0	0	0	0	0	0	0	0	0	0	0
698	1.00402941759346e-44	0.292844076268725	0.55	0.354	2.97463795550414e-40	PAK1	10	0.899269053180479	0.904484073085789	0.577886911141224	0.450387710151216	0	0	0	0	0	0	0	0	0	0	0	0	0	0	0	0	0	0	0	0	0	0	0	0	1	0	1	0	0	1	0	0	0	0	0	0	0	0
699	1.00452399391288e-44	0.28393571674959	0.277	0.142	2.97610323676568e-40	HABP4	10	0.302955578915815	0.394946686540855	0.198894398755696	0.192920139464623	0	0	0	0	0	0	0	0	0	0	0	0	0	0	0	0	0	0	0	0	0	0	0	0	0	0	0	0	0	0	0	0	0	0	0	0	0	0
700	1.5405581482447198e-44	0.329570731380843	0.337	0.185	4.564211625804639e-40	LEPROT	10	0.358003249580677	0.492296007731371	0.327237870870606	0.175404812885336	0	0	0	0	0	0	0	0	0	0	0	0	0	0	0	0	0	0	0	0	0	0	0	0	0	0	0	0	0	0	0	0	0	0	0	0	0	0
701	2.3568416324092297e-44	0.290189683484353	0.727	0.52	6.982614704338819e-40	GRB10	10	1.3949471427756	1.36964119577307	0.998043934604608	0.702672571768168	0	0	0	0	0	0	0	0	0	0	0	0	0	0	0	0	0	0	0	0	0	0	0	0	0	0	0	0	0	0	0	0	0	0	0	0	0	0
702	3.73253720202013e-44	0.300539211335654	0.388	0.227	1.10583879684251e-39	MAOB	10	0.587289345654085	0.614527156350986	0.355857737877675	0.266605985273873	0	0	0	0	0	0	0	0	0	0	0	0	0	0	0	0	0	0	0	0	0	0	0	0	0	0	0	0	0	0	0	0	0	0	0	0	0	0
703	4.4817814739756096e-44	0.349223613668108	0.755	0.589	1.32781739729475e-39	DPYD	10	1.17705109201088	1.63840826563055	1.40344034267568	1.06955463480828	0	0	0	0	0	0	0	0	0	0	0	0	0	0	0	0	0	0	0	0	0	0	0	0	0	0	0	0	0	0	0	0	0	0	0	0	0	0
704	5.688516698003459e-44	0.314521608807907	0.334	0.183	1.68533684211749e-39	SDC2	10	0.379683518035403	0.512489299455268	0.345206499902703	0.179611362630184	0	0	0	0	0	0	0	0	0	0	0	0	0	0	0	0	0	0	0	0	0	0	0	0	0	0	0	0	0	0	0	0	0	0	0	0	0	0
705	8.140881570351769e-44	0.318133784927132	0.366	0.209	2.41189898284812e-39	UBE2Q2	10	0.472294876680417	0.551840476139163	0.304251933134695	0.285131620959721	0	0	0	0	0	0	0	0	0	0	0	0	0	0	0	0	0	0	0	0	0	0	0	0	0	0	0	0	0	0	0	0	0	0	0	0	0	0
706	1.3094892614509397e-43	0.315672648507481	0.324	0.179	3.8796238349007103e-39	LBR	10	0.389554552222159	0.4694403761456	0.255146901717434	0.218967408250438	0	0	0	0	0	0	0	0	0	0	0	0	0	0	0	0	0	0	0	0	0	0	0	0	0	0	0	0	0	0	0	0	0	0	0	0	0	0
707	1.7005478254950998e-43	0.32356309489784	0.158	0.063	5.03821304259433e-39	AC022601.1	10	0.135245926396325	0.227796411043519	0.0807210208455956	0.0903864034256557	0	0	0	0	0	0	0	0	0	0	0	0	0	0	0	0	0	0	0	0	0	0	0	0	0	0	0	0	0	0	0	0	0	0	0	0	0	0
708	2.1584867009189496e-43	0.289854479074817	0.185	0.081	6.39494854881257e-39	PXDC1	10	0.183218277928238	0.251545521416034	0.0759823442935216	0.135442570845698	0	0	0	0	0	0	0	0	0	0	0	0	0	0	0	0	0	0	0	0	0	0	0	0	0	0	0	0	0	0	0	0	0	0	0	0	0	0
709	2.9745292910258494e-43	0.354427027319682	0.246	0.121	8.8126379305223e-39	LINC01239	10	0.250712897694494	0.38235239007594	0.241748726961652	0.102155014004188	0	0	0	0	0	0	0	0	0	0	0	0	0	0	0	0	0	0	0	0	0	0	0	0	0	0	0	0	0	0	0	0	0	0	0	0	0	0
710	3.808118255518009e-43	0.34784486248095	0.668	0.465	1.12823119556232e-38	CALD1	10	0.866645108688771	1.21288180800901	0.804252798018459	1.01265418503211	0	0	0	0	0	0	0	0	0	0	0	0	0	0	0	0	0	0	0	0	0	0	0	0	1	0	1	0	0	1	0	0	0	0	0	0	0	0
711	4.567057324814079e-43	0.283522869879996	0.668	0.457	1.35308207362267e-38	RFX3	10	1.28482913360844	1.21423372390575	0.781013853780859	0.697991248670208	0	0	0	0	0	0	0	0	0	0	0	0	0	0	0	0	0	0	0	0	0	0	0	0	0	0	0	0	0	0	0	0	0	0	0	0	0	0
712	5.030742443486579e-43	0.253426104168197	0.165	0.068	1.49045806373177e-38	NFE2L1	10	0.161608408415382	0.211368830639578	0.0842253095704055	0.051782718555875	0	0	0	0	0	0	0	0	0	0	0	0	0	0	0	0	0	0	0	0	0	0	0	0	0	0	0	0	0	0	0	0	0	0	0	0	0	0
713	5.8587000937642886e-43	0.298669051490493	0.349	0.197	1.73575707677955e-38	TRPC1	10	0.453099730761222	0.51520464278212	0.310081579686902	0.204059711740057	0	0	0	0	0	0	0	0	0	0	0	0	0	0	0	0	0	0	0	0	0	0	0	0	0	0	0	0	0	0	0	0	0	0	0	0	0	0
714	7.123596409555e-43	0.360753751209903	0.328	0.185	2.1105079082588601e-38	MAOA	10	0.335259191553761	0.524020675178578	0.396609335422513	0.12700489658311	0	0	0	0	0	0	0	0	0	0	0	0	0	0	0	0	0	0	0	0	0	0	0	0	0	0	0	0	0	0	0	0	0	0	0	0	0	0
715	8.756870184770618e-43	0.377904507501716	0.84	0.666	2.59439792964199e-38	IGF2BP2	10	1.9087616392058	1.8907325294064	1.23046545724354	1.5757677625117401	0	0	0	0	0	0	0	0	0	0	0	0	0	0	0	0	0	0	0	0	0	0	0	0	0	0	0	0	0	0	0	0	0	0	0	0	0	0
716	9.450697919406589e-43	0.272387717338792	0.412	0.243	2.79995827258259e-38	PTPN21	10	0.547044155368427	0.612657412591238	0.371579746500839	0.30555814354375	0	0	0	0	0	0	0	0	0	0	0	0	0	0	0	0	0	0	0	0	0	0	0	0	0	0	0	0	0	0	0	0	0	0	0	0	0	0
717	1.3936899513483399e-42	0.355333222092598	0.801	0.632	4.12908521885974e-38	PPP3CA	10	1.58256879484774	1.72838838646873	1.2816969041706	1.25932807127339	0	0	0	0	0	0	0	0	0	0	0	0	0	0	0	0	0	0	0	0	0	0	0	0	0	0	0	0	0	0	0	0	0	0	0	0	0	0
718	1.6109142314224398e-42	0.406126057927949	0.705	0.518	4.77265559343527e-38	ARHGAP42	10	1.55942248312246	1.41817954038755	0.848279921264979	0.952848006037061	0	0	0	0	0	0	0	0	0	0	0	0	0	0	0	0	0	0	0	0	0	0	0	0	0	0	0	0	0	0	0	0	0	0	0	0	0	0
719	1.65874916049189e-42	0.272902935366519	0.465	0.289	4.91437613778931e-38	PTPN11	10	0.594976895639447	0.719191466530335	0.400278584788078	0.530353118571612	0	0	0	0	0	0	0	0	0	0	0	0	0	0	0	0	0	0	0	0	0	0	0	0	0	0	0	0	0	0	0	0	0	0	0	0	0	0
720	1.70142177312499e-42	0.326945829360052	0.176	0.075	5.04080228723742e-38	HEG1	10	0.119853510821928	0.262067482073165	0.156320481871264	0.0640982490225018	0	0	0	0	0	0	0	0	0	0	0	0	0	0	0	0	0	0	0	0	0	0	0	0	0	0	0	0	0	0	0	0	0	0	0	0	0	0
721	1.9017367357036298e-42	0.333560272116347	0.91	0.78	5.63427542686914e-38	ZSWIM6	10	2.2000600810557	2.32489426133619	1.78032212018307	1.98084525106617	0	0	0	0	0	0	0	0	0	0	0	0	0	0	0	0	0	0	0	0	0	0	0	0	0	0	0	0	0	0	0	0	0	0	0	0	0	0
722	2.1434195542050798e-42	0.419698581571029	0.681	0.488	6.35030911324339e-38	PPP1R12B	10	1.31071455762381	1.30133342380773	0.894201264562344	0.711741006732974	0	0	0	0	0	0	0	0	0	0	0	0	0	0	0	0	0	0	0	0	0	0	0	0	0	0	0	0	0	0	0	0	0	0	0	0	0	0
723	2.3294119723822898e-42	0.324636667850103	0.59	0.4	6.90134885057701e-38	ARHGEF28	10	0.90678071874662	1.03915655475797	0.843096812178557	0.378030413772026	0	0	0	0	0	0	0	0	0	0	0	0	0	0	0	0	0	0	0	0	0	0	0	0	0	0	0	0	0	0	0	0	0	0	0	0	0	0
724	2.8011372238132798e-42	0.394743862260615	0.31	0.17	8.29892925299162e-38	ITPKC	10	0.435254446846857	0.486452644646237	0.171753099051157	0.356900007043023	0	0	0	0	0	0	0	0	0	0	0	0	0	0	0	0	0	0	0	0	0	0	0	0	0	0	0	0	0	0	0	0	0	0	0	0	0	0
725	3.5519384829799095e-42	0.334978834955402	0.879	0.706	1.05233281435246e-37	MAP4K3	10	1.6929648596315101	1.96808949229146	1.40003565962317	1.75567810922493	0	0	0	0	0	0	0	0	0	0	0	0	0	0	0	0	0	0	0	0	0	0	0	0	0	0	0	0	0	0	0	0	0	0	0	0	0	0
726	4.22128066938337e-42	0.268588068603011	0.141	0.053	1.25063882391821e-37	NDRG1	10	0.0707946102697412	0.1984828124324	0.103564830826768	0.0600378906594655	0	0	0	0	0	0	0	0	0	0	0	0	0	0	0	0	0	0	0	0	0	0	0	0	0	0	0	0	0	0	0	0	0	0	0	0	0	0
727	4.59546041889261e-42	0.415376941291784	0.703	0.522	1.36149705830531e-37	TGFBR2	10	1.17008158677924	1.38461598307282	1.08463878876174	0.789891115252291	0	0	0	0	0	0	0	0	0	0	0	0	0	0	0	0	0	0	0	0	0	0	0	0	0	0	0	0	0	0	0	0	0	0	0	0	0	0
728	5.82241148158701e-42	0.282961779141674	0.628	0.434	1.72500584964978e-37	PRKN	10	1.08157588450221	1.17487506840888	0.943555434056136	0.467044487236426	0	0	0	0	0	0	0	0	0	0	0	0	0	0	0	0	0	0	0	0	0	0	0	0	1	0	1	0	0	1	0	0	0	0	0	0	0	0
729	6.062336766045109e-42	0.261767746611516	0.146	0.056	1.79608851367619e-37	PDE3B	10	0.0810157651291807	0.21612751910276	0.0942282381923324	0.108067596880272	0	0	0	0	0	0	0	0	0	0	0	0	0	0	0	0	0	0	0	0	0	0	0	0	0	0	0	0	0	0	0	0	0	0	0	0	0	0
730	6.114288963559969e-42	0.293527041090686	0.596	0.396	1.81148039123391e-37	ESYT2	10	0.966544434214194	1.0050958424325	0.648749341948924	0.593710569492252	0	0	0	0	0	0	0	0	0	0	0	0	0	0	0	0	0	0	0	0	0	0	0	0	0	0	0	0	0	0	0	0	0	0	0	0	0	0
731	8.891397546004769e-42	0.253701664951803	0.956	0.836	2.63425435095483e-37	LRMDA	10	2.66108930763801	2.62647104599724	2.27591924653319	1.77938920945137	0	0	0	0	0	0	0	0	0	0	0	0	0	0	0	0	0	0	0	0	0	0	0	0	0	0	0	0	0	0	0	0	0	0	0	0	0	0
732	1.54247120377764e-41	0.282188141028048	0.521	0.333	4.56987943543202e-37	AC013394.1	10	0.70925576257549	0.81762186450316	0.563257930504918	0.432976107634532	0	0	0	0	0	0	0	0	0	0	0	0	0	0	0	0	0	0	0	0	0	0	0	0	0	0	0	0	0	0	0	0	0	0	0	0	0	0
733	1.55325708340226e-41	0.2955688158294	0.332	0.185	4.60183476099586e-37	AC093110.1	10	0.361558035583546	0.493420928591952	0.311000280540035	0.23168026102929	0	0	0	0	0	0	0	0	0	0	0	0	0	0	0	0	0	0	0	0	0	0	0	0	0	0	0	0	0	0	0	0	0	0	0	0	0	0
734	1.61590056326788e-41	0.274843383653082	0.607	0.403	4.78742859879375e-37	CYSTM1	10	0.898817903878293	1.02122776396157	0.698371328950671	0.624022732180538	0	0	0	0	0	0	0	0	0	0	0	0	0	0	0	0	0	0	0	0	0	0	0	0	0	0	0	0	0	0	0	0	0	0	0	0	0	0
735	2.29418539723089e-41	0.265391896071668	0.149	0.058	6.79698307637597e-37	NR4A1	10	0.146835506687774	0.20980935800225	0.0670524875599646	0.0934116427641919	0	0	0	0	0	0	0	0	0	0	0	0	0	0	0	0	0	0	0	0	0	0	0	0	0	0	0	0	0	0	0	0	0	0	0	0	0	0
736	2.56040636782279e-41	0.28453959804995	0.357	0.206	7.58571594594857e-37	CAV2	10	0.427477812454529	0.527673193387032	0.326579717741446	0.247309475844005	0	0	0	0	0	0	0	0	0	0	0	0	0	0	0	0	0	0	0	0	0	0	0	0	0	0	0	0	0	0	0	0	0	0	0	0	0	0
737	3.06183427676744e-41	0.283012871867313	0.299	0.164	9.0712964117789e-37	SH3KBP1	10	0.370073544830956	0.443967116172319	0.228071987058749	0.228012265660098	0	0	0	0	0	0	0	0	0	0	0	0	0	0	0	0	0	0	0	0	0	0	0	0	1	0	0	0	0	1	0	0	0	0	0	0	0	0
738	3.18208559654845e-41	0.328974689878939	0.399	0.238	9.42756499689411e-37	DPYD-AS1	10	0.417801	0.644753845842163	0.5027614473913	0.251510970500199	0	0	0	0	0	0	0	0	0	0	0	0	0	0	0	0	0	0	0	0	0	0	0	0	0	0	0	0	0	0	0	0	0	0	0	0	0	0
739	3.2289889704776597e-41	0.261066823084111	0.507	0.32	9.56652562283416e-37	TCF7L1	10	0.80597759559397	0.831367861240845	0.558613912700277	0.384605975442435	0	0	0	0	0	0	0	0	0	0	0	0	0	0	0	0	0	0	0	0	0	0	0	0	0	0	0	0	0	0	0	0	0	0	0	0	0	0
740	4.33128926045095e-41	0.292615333888512	0.626	0.434	1.2832310691938e-36	KIF1B	10	0.979061222220174	1.07490508485651	0.738529213314019	0.662775746631306	0	0	0	0	0	0	0	0	0	0	0	0	0	0	0	0	0	0	0	0	0	0	0	0	0	0	0	0	0	0	0	0	0	0	0	0	0	0
741	4.43376920879418e-41	0.290578944875452	0.295	0.159	1.31359280348945e-36	ALDH1A2	10	0.402400197339063	0.467460304951118	0.265216600724735	0.187588948556545	0	0	0	0	0	0	0	0	0	0	0	0	0	0	0	0	0	0	0	0	0	0	0	0	0	0	0	0	0	0	0	0	0	0	0	0	0	0
742	6.48213949859254e-41	0.625078910451301	0.383	0.241	1.9204634692480097e-36	TGFB2	10	0.623654512700937	0.726406068256333	0.407093147424621	0.337192452736009	0	0	0	0	0	0	0	0	0	0	0	0	0	0	0	0	0	0	0	0	0	0	0	0	1	0	0	0	0	0	0	0	0	0	0	0	0	0
743	1.1896124283834e-40	0.277056320102757	0.23	0.114	3.5244647415714995e-36	ZDHHC11	10	0.343900121371932	0.314278942260567	0.111787685262652	0.117232586605437	0	0	0	0	0	0	0	0	0	0	0	0	0	0	0	0	0	0	0	0	0	0	0	0	0	0	0	0	0	0	0	0	0	0	0	0	0	0
744	1.2838901072651899e-40	0.306100940244982	0.447	0.278	3.80378122079457e-36	AP003086.2	10	0.64107696438855	0.745197662271437	0.453740719838425	0.45187119675897	0	0	0	0	0	0	0	0	0	0	0	0	0	0	0	0	0	0	0	0	0	0	0	0	0	0	0	0	0	0	0	0	0	0	0	0	0	0
745	1.4724593591291498e-40	0.314041778144103	0.764	0.573	4.36245534329192e-36	MAP3K20	10	1.30859592507751	1.52563892033935	0.973568316474659	1.37316987441773	0	0	0	0	0	0	0	0	0	0	0	0	0	0	0	0	0	0	0	0	0	0	0	0	0	0	0	0	0	0	0	0	0	0	0	0	0	0
746	1.4825933922603e-40	0.287029979620462	0.334	0.188	4.3924794432496e-36	FAM69A	10	0.337464065234813	0.502770493617112	0.280342893910505	0.341842426186357	0	0	0	0	0	0	0	0	0	0	0	0	0	0	0	0	0	0	0	0	0	0	0	0	0	0	0	0	0	0	0	0	0	0	0	0	0	0
747	1.89082229802424e-40	0.287273803373511	0.469	0.295	5.6019392223564296e-36	PJA2	10	0.619372166304846	0.72231571418227	0.485790097733649	0.374631449601802	0	0	0	0	0	0	0	0	0	0	0	0	0	0	0	0	0	0	0	0	0	0	0	0	0	0	0	0	0	0	0	0	0	0	0	0	0	0
748	4.937471031624879e-40	0.284473254058681	0.956	0.88	1.4628245425395e-35	EXT1	10	2.64095683349607	2.84009341720696	2.40902418794458	2.51741981391691	0	0	0	0	0	0	0	0	0	0	0	0	0	0	0	0	0	0	0	0	0	0	0	0	0	0	0	0	0	0	0	0	0	0	0	0	0	0
749	5.864441655446109e-40	0.257318405490155	0.333	0.188	1.7374581292590197e-35	MAPKAPK2	10	0.434055249543667	0.477123463340426	0.246988657171833	0.267896012779578	0	0	0	0	1	0	0	0	0	0	0	0	0	0	0	0	0	0	0	0	0	0	0	0	0	0	0	0	0	0	0	0	0	0	0	0	0	0
750	7.2306912787089196e-40	0.275651354962426	0.752	0.552	2.14223690514309e-35	TNS3	10	1.33147934767626	1.44946414019078	1.17866563015012	0.73315868172831	0	0	0	0	0	0	0	0	0	0	0	0	0	0	0	0	0	0	0	0	0	0	0	0	0	0	0	0	0	0	0	0	0	0	0	0	0	0
751	1.18054195501872e-39	0.308057737788322	0.582	0.397	3.4975916501339596e-35	FILIP1L	10	0.734477800516091	1.03692515822186	0.684812591429555	0.847996942066619	0	0	0	0	0	0	0	0	0	0	0	0	0	0	0	0	0	0	0	0	0	0	0	0	0	0	0	0	0	0	0	0	0	0	0	0	0	0
752	1.80157169628519e-39	0.271173992969068	0.465	0.295	5.33751646458412e-35	FAM102B	10	0.741201915495636	0.752631848584313	0.413920213978587	0.485171194300304	0	0	0	0	0	0	0	0	0	0	0	0	0	0	0	0	0	0	0	0	0	0	0	0	0	0	0	0	0	0	0	0	0	0	0	0	0	0
753	2.65807008315696e-39	0.318337960310285	0.328	0.188	7.875064235369129e-35	NFATC2	10	0.533515356820433	0.545189639158646	0.181708752414353	0.446376534735073	0	0	0	0	0	0	0	0	0	0	0	0	0	0	0	0	0	0	0	0	0	0	0	0	0	0	0	0	0	0	0	0	0	0	0	0	0	0
754	3.17775123454017e-39	0.252488731728447	0.559	0.363	9.41472358257215e-35	CCNL1	10	0.699345880629451	0.883562015312926	0.510350624239627	0.76857004706926	0	0	0	0	0	0	0	0	0	0	0	0	0	0	0	0	0	0	0	0	0	0	0	0	0	0	0	0	0	0	0	0	0	0	0	0	0	0
755	3.36107497355194e-39	0.305142999027743	0.28	0.151	9.95785682414233e-35	NCALD	10	0.380200950803789	0.428424522809866	0.293561460364223	0.0578634093461012	0	0	0	0	0	0	0	0	0	0	0	0	0	0	0	0	0	0	0	0	0	0	0	0	0	0	0	0	0	0	0	0	0	0	0	0	0	0
756	3.76517343356049e-39	0.273503961640778	0.913	0.773	1.11550793316097e-34	FHIT	10	2.14656352721318	2.33876687107367	1.99747243429977	1.6722097923593	0	0	0	0	0	0	0	0	0	0	0	0	0	0	0	0	0	0	0	0	0	0	0	0	0	0	0	0	0	0	0	0	0	0	0	0	0	0
757	4.26971774135774e-39	0.294945944494727	0.506	0.329	1.26498927523206e-34	MTMR12	10	0.858063946506396	0.832389262945965	0.586602867061418	0.305910619362365	0	0	0	0	0	0	0	0	0	0	0	0	0	0	0	0	0	0	0	0	0	0	0	0	0	0	0	0	0	0	0	0	0	0	0	0	0	0
758	5.31268454016864e-39	0.348840358474508	0.566	0.386	1.57398904871576e-34	CNKSR3	10	0.900016348977774	1.01224774860515	0.760635487254309	0.470026947953431	0	0	0	0	0	0	0	0	0	0	0	0	0	0	0	0	0	0	0	0	0	0	0	0	0	0	0	0	0	0	0	0	0	0	0	0	0	0
759	5.69925345820142e-39	0.284420979538593	0.366	0.215	1.6885178220613298e-34	CHP1	10	0.418582673912513	0.553064105415908	0.354830290126546	0.296310467091272	0	0	0	0	0	0	0	0	0	0	0	0	0	0	0	0	0	0	0	0	0	0	0	0	0	0	0	0	0	0	0	0	0	0	0	0	0	0
760	7.24068687824271e-39	0.340300842089951	0.658	0.471	2.1451983014169698e-34	MET	10	1.22130372793623	1.26140173141736	0.684407367102763	1.11372829497856	0	0	0	0	0	0	0	0	0	0	0	0	0	0	0	0	0	0	0	0	0	0	0	0	1	0	1	0	0	1	0	0	0	0	0	0	0	0
761	8.61370742330953e-39	0.252749807323787	0.478	0.301	2.55198309830391e-34	LMBRD1	10	0.63621020105096	0.745704288881844	0.532398501180334	0.366680449668032	0	0	0	0	0	0	0	0	0	0	0	0	0	0	0	0	0	0	0	0	0	0	0	0	0	0	0	0	0	0	0	0	0	0	0	0	0	0
762	9.10233249369654e-39	0.253230417532039	0.908	0.752	2.69674804790747e-34	L3MBTL4	10	2.06359057951253	2.15857418330686	1.70213703908914	1.63724018973719	0	0	0	0	0	0	0	0	0	0	0	0	0	0	0	0	0	0	0	0	0	0	0	0	0	0	0	0	0	0	0	0	0	0	0	0	0	0
763	1.16582812206003e-38	0.297086991190655	0.61	0.42	3.45399897722726e-34	FAM107B	10	1.02943266764202	1.06562993891334	0.725003678060541	0.622359420292192	0	0	0	0	0	0	0	0	0	0	0	0	0	0	0	0	0	0	0	0	0	0	0	0	0	0	0	0	0	0	0	0	0	0	0	0	0	0
764	1.35727219390395e-38	0.291776507133765	0.235	0.121	4.02119032887923e-34	AC011444.2	10	0.279581954519255	0.341361977622571	0.165014816042325	0.144575539451247	0	0	0	0	0	0	0	0	0	0	0	0	0	0	0	0	0	0	0	0	0	0	0	0	0	0	0	0	0	0	0	0	0	0	0	0	0	0
765	1.44246949004368e-38	0.2763510536583	0.397	0.243	4.27360435815241e-34	PRKCI	10	0.583236317892582	0.596267932827934	0.320281885668083	0.346935173253608	0	0	0	0	0	0	0	0	0	0	0	0	0	0	0	0	0	0	0	0	0	0	0	0	1	0	0	0	0	1	0	0	0	0	0	0	0	0
766	1.91824470979771e-38	0.265304589832959	0.281	0.153	5.68318360171767e-34	ZDHHC11B	10	0.490378280820819	0.397043407430984	0.185034667332984	0.10086483564416	0	0	0	0	0	0	0	0	0	0	0	0	0	0	0	0	0	0	0	0	0	0	0	0	0	0	0	0	0	0	0	0	0	0	0	0	0	0
767	2.51891527731306e-38	0.28531724549098	0.747	0.557	7.46279029209541e-34	DUSP16	10	1.20970425433056	1.47422809134646	1.0003114311306	1.27706497918213	0	0	0	0	0	0	0	0	0	0	0	0	0	0	0	0	0	0	0	0	0	0	0	0	0	0	0	0	0	0	0	0	0	0	0	0	0	0
768	2.59649238592405e-38	0.286271719429972	0.626	0.435	7.6926279917771695e-34	KIF13A	10	0.881494061139023	1.09068232999703	0.808223508743382	0.689140360595338	0	0	0	0	0	0	0	0	0	0	0	0	0	0	0	0	0	0	0	0	0	0	0	0	0	0	0	0	0	0	0	0	0	0	0	0	0	0
769	3.4180916909001e-38	0.280152063165725	0.494	0.322	1.01267802526297e-33	MTSS1	10	0.691440352343782	0.820631168042576	0.57471299573912	0.448217899252868	0	0	0	0	0	0	0	0	0	0	0	0	0	0	0	0	0	0	0	0	0	0	0	0	1	0	1	0	0	1	0	0	0	0	0	0	0	0
770	4.08945806811069e-38	0.29200900746678	0.627	0.43	1.21158374183915e-33	ADAM9	10	1.33340143997019	1.1188917965666	0.611399151756892	0.722113990606525	0	0	0	0	0	0	0	0	0	0	0	0	0	0	0	0	0	0	0	0	0	0	0	0	0	0	0	0	0	0	0	0	0	0	0	0	0	0
771	4.60902783404171e-38	0.26272295484533	0.585	0.393	1.3655166763915399e-33	KCMF1	10	0.918389754605486	0.970332724295496	0.601650134043869	0.668722750864056	0	0	0	0	0	0	0	0	0	0	0	0	0	0	0	0	0	0	0	0	0	0	0	0	0	0	0	0	0	0	0	0	0	0	0	0	0	0
772	6.35680753106175e-38	0.300594138357998	0.778	0.591	1.88333136722767e-33	FBXW11	10	1.46058875419751	1.51952001006177	1.06449047943248	1.10714705857078	0	0	0	0	0	0	0	0	0	0	0	0	0	0	0	0	0	0	0	0	0	0	0	0	0	0	0	0	0	0	0	0	0	0	0	0	0	0
773	6.40421335180786e-38	0.267658613287364	0.877	0.72	1.89737628974011e-33	RORA	10	1.90216934747167	2.19263841425352	2.01992338794238	1.24281960182728	0	0	0	0	0	0	0	0	0	0	0	0	0	0	0	0	0	0	0	0	0	0	0	0	0	0	0	0	0	0	0	0	0	0	0	0	0	0
774	1.00085412286445e-37	0.264490391753615	0.614	0.421	2.9652305098105002e-33	PTPN14	10	0.938480248483625	1.05495746663856	0.749360414251699	0.646587716938617	0	0	0	0	0	0	0	0	0	0	0	0	0	0	0	0	0	0	0	0	0	0	0	0	0	0	0	0	0	0	0	0	0	0	0	0	0	0
775	2.40655565762949e-37	0.298113614569056	0.656	0.469	7.12990244685889e-33	VPS13D	10	0.97476672143525	1.16281648198842	0.832606344364304	0.804544766402659	0	0	0	0	0	0	0	0	0	0	0	0	0	0	0	0	0	0	0	0	0	0	0	0	0	0	0	0	0	0	0	0	0	0	0	0	0	0
776	3.55378454959222e-37	0.382310323610241	0.43	0.274	1.05287974850769e-32	HKDC1	10	0.518110775474092	0.716268615587624	0.514985281415886	0.367872691975556	0	0	0	0	0	0	0	0	0	0	0	0	0	0	0	0	0	0	0	0	0	0	0	0	0	0	0	0	0	0	0	0	0	0	0	0	0	0
777	5.41498843995636e-37	0.309081703652575	0.417	0.262	1.6042986251058701e-32	C3orf52	10	0.677394229402754	0.64997220851764	0.297653594528201	0.46199950136017	0	0	0	0	0	0	0	0	0	0	0	0	0	0	0	0	0	0	0	0	0	0	0	0	0	0	0	0	0	0	0	0	0	0	0	0	0	0
778	7.37964905536091e-37	0.264642838101883	0.173	0.078	2.18636862563178e-32	ADAMTS6	10	0.13300392769292	0.254908419178566	0.159495973761655	0.0685447271038915	0	0	0	0	0	0	0	0	0	0	0	0	0	0	0	0	0	0	0	0	0	0	0	0	0	0	0	0	0	0	0	0	0	0	0	0	0	0
779	1.14428043967876e-36	0.302057075655805	0.348	0.207	3.39015965863627e-32	AC027288.3	10	0.53246255444406	0.565992165748856	0.359073162928713	0.217724912799225	0	0	0	0	0	0	0	0	0	0	0	0	0	0	0	0	0	0	0	0	0	0	0	0	0	0	0	0	0	0	0	0	0	0	0	0	0	0
780	1.36677816284218e-36	0.285364847294268	0.865	0.708	4.04935366305253e-32	FGD4	10	1.83712908609871	2.00901009467499	1.78383517881757	1.17933247570949	0	0	0	0	0	0	0	0	0	0	0	0	0	0	0	0	0	0	0	0	0	0	0	0	1	0	0	0	0	0	0	0	0	0	0	0	0	0
781	2.2242845771327898e-36	0.2595673424199	0.527	0.348	6.58988791667133e-32	AC104461.1	10	0.72837030737197	0.89240132708555	0.601704440298077	0.607192480907172	0	0	0	0	0	0	0	0	0	0	0	0	0	0	0	0	0	0	0	0	0	0	0	0	0	0	0	0	0	0	0	0	0	0	0	0	0	0
782	2.59759054730161e-36	0.27683970670113	0.407	0.251	7.69588151449049e-32	TRABD2B	10	0.475838881817904	0.666045267063355	0.469248549597682	0.381841734324031	0	0	0	0	0	0	0	0	0	0	0	0	0	0	0	0	0	0	0	0	0	0	0	0	0	0	0	0	0	0	0	0	0	0	0	0	0	0
783	4.1291628643430096e-36	0.277479040982378	0.721	0.536	1.2233470818189e-31	LPGAT1	10	1.13098719355931	1.30783738997458	0.99539305714024	0.875389764776549	0	0	0	0	0	0	0	0	0	0	0	0	0	0	0	0	0	0	0	0	0	0	0	0	0	0	0	0	0	0	0	0	0	0	0	0	0	0
784	8.556171336395749e-36	0.323074314525287	0.151	0.065	2.5349368818339697e-31	EGOT	10	0.164188154542588	0.223011426889918	0.0914243611140515	0.0643670196829899	0	0	0	0	0	0	0	0	0	0	0	0	0	0	0	0	0	0	0	0	0	0	0	0	0	0	0	0	0	0	0	0	0	0	0	0	0	0
785	9.388055139764059e-36	0.274198986899093	0.705	0.512	2.7813990962578997e-31	TBL1XR1	10	1.19794051203877	1.29722978402041	0.932410838170139	0.881599485428957	0	0	0	0	0	0	0	0	0	0	0	0	0	0	0	0	0	0	0	0	0	0	0	0	0	0	0	0	0	0	0	0	0	0	0	0	0	0
786	1.28263041961205e-35	0.281692203114892	0.657	0.466	3.80004914418461e-31	PEX14	10	1.16830176265066	1.18309723589328	0.900770222496963	0.587562890318856	0	0	0	0	0	0	0	0	0	0	0	0	0	0	0	0	0	0	0	0	0	0	0	0	0	0	0	0	0	0	0	0	0	0	0	0	0	0
787	2.1698847586286598e-35	0.289911721623465	0.902	0.765	6.428717574389139e-31	RBPMS	10	1.99283763198618	2.17091071458149	1.89080509508631	1.49951301988327	0	0	0	0	0	0	0	0	0	0	0	0	0	0	0	0	0	0	0	0	0	0	0	0	0	0	0	0	0	0	0	0	0	0	0	0	0	0
788	3.74401236834788e-35	0.339653631037439	0.704	0.536	1.1092385443704298e-30	BCL2	10	1.53359490325151	1.47561259839138	1.28267126412804	0.497770288297067	0	0	0	0	0	0	0	0	0	0	0	0	0	0	0	0	0	0	0	0	0	0	0	0	1	0	0	0	0	1	0	0	0	0	0	0	0	0
789	4.1002870587240595e-35	0.259288027845685	0.122	0.048	1.2147920468881799e-30	F2RL1	10	0.137609812450346	0.168605774107954	0.031763779849373	0.07176236764783	0	0	0	0	0	0	0	0	0	0	0	0	0	0	0	0	0	0	0	0	0	0	0	0	1	0	0	1	0	1	0	0	0	0	0	0	1	0
790	5.04005738261717e-35	0.260007004447898	0.35	0.212	1.4932178007479899e-30	BEND7	10	0.44989393656371	0.531123928935238	0.296280139757233	0.340293507680262	0	0	0	0	0	0	0	0	0	0	0	0	0	0	0	0	0	0	0	0	0	0	0	0	0	0	0	0	0	0	0	0	0	0	0	0	0	0
791	6.153254140329809e-35	0.271760303266229	0.232	0.121	1.82302460415551e-30	MCAM	10	0.288670082118056	0.328288591203872	0.174378668466467	0.119970979032066	0	0	0	0	0	0	0	0	0	0	0	0	0	0	0	0	0	0	0	0	0	0	0	0	0	0	0	0	0	0	0	0	0	0	0	0	0	0
792	6.42844679474427e-35	0.280873418010485	0.719	0.537	1.9045559318788798e-30	MKL1	10	1.37204207605374	1.39265906487335	0.826523219561062	1.23759210021032	0	0	0	0	0	0	0	0	0	0	0	0	0	0	0	0	0	0	0	0	0	0	0	0	0	0	0	0	0	0	0	0	0	0	0	0	0	0
793	8.867514357765499e-35	0.263462883494832	0.287	0.161	2.6271784787751896e-30	TENT4B	10	0.281843718215475	0.42243437342488	0.260018492081618	0.245295850069592	0	0	0	0	1	0	0	0	0	0	0	0	0	0	0	0	0	0	0	0	0	0	0	0	0	0	0	0	0	0	0	0	0	0	0	0	0	0
794	8.957789134634749e-35	0.251931248187755	0.316	0.183	2.65392418691824e-30	TMCO3	10	0.408182811315195	0.454414753223952	0.243984680490274	0.265830869375549	0	0	0	0	0	0	0	0	0	0	0	0	0	0	0	0	0	0	0	0	0	0	0	0	0	0	0	0	0	0	0	0	0	0	0	0	0	0
795	1.05861345236789e-34	0.25585448410438	0.534	0.359	3.1363540753303396e-30	IBTK	10	0.655349474099761	0.843681326225995	0.557303611551959	0.644592833370457	0	0	0	0	0	0	0	0	0	0	0	0	0	0	0	0	0	0	0	0	0	0	0	0	0	0	0	0	0	0	0	0	0	0	0	0	0	0
796	1.19549073532478e-34	0.297756271318538	0.785	0.622	3.54188040154673e-30	CAMK2D	10	1.39664027561646	1.63710515820949	1.49550159741668	0.848230729144777	0	0	0	0	0	0	0	0	0	0	0	0	0	0	0	0	0	0	0	0	0	0	0	1	1	0	0	0	0	0	0	0	1	0	0	0	0	1
797	1.2139017245044199e-34	0.415575455077235	0.402	0.26	3.5964266391892495e-30	AC113386.1	10	0.631239474621466	0.744558342224401	0.449859363276147	0.449942954317332	0	0	0	0	0	0	0	0	0	0	0	0	0	0	0	0	0	0	0	0	0	0	0	0	0	0	0	0	0	0	0	0	0	0	0	0	0	0
798	1.23702851019202e-34	0.25396622674402197	0.306	0.176	3.6649443671458894e-30	CRY2	10	0.351953428002557	0.452502425952357	0.318246983860095	0.162693869807796	0	0	0	0	0	0	0	0	0	0	0	0	0	0	0	0	0	0	0	0	0	0	0	0	0	0	0	0	0	0	0	0	0	0	0	0	0	0
799	1.33538512723594e-34	0.268496152128032	0.778	0.597	3.95634551646191e-30	NBEAL1	10	1.37490073263337	1.51485088409742	1.26902709237026	0.852531220056694	0	0	0	0	0	0	0	0	0	0	0	0	0	0	0	0	0	0	0	0	0	0	0	0	0	0	0	0	0	0	0	0	0	0	0	0	0	0
800	1.34335825949228e-34	0.2613776395866	0.799	0.619	3.97996751539778e-30	CTNNA1	10	1.65523516424123	1.58847882653082	1.10550464105827	1.16400114396402	0	0	0	0	0	0	0	0	0	0	0	0	0	0	0	0	0	0	0	0	0	0	0	0	0	0	0	0	0	0	0	0	0	0	0	0	0	0
801	1.86055016673711e-34	0.253641581297098	0.271	0.151	5.512251978992029e-30	FOSL2	10	0.381863979982683	0.390003412523944	0.157534333237511	0.253408880861181	0	0	0	0	0	0	0	0	0	0	0	0	0	0	0	0	0	0	0	0	0	0	0	0	0	0	0	0	0	0	0	0	0	0	0	0	0	0
802	2.0858680153816398e-34	0.262742732206457	0.697	0.519	6.1798011691711794e-30	MAP2	10	1.11243036998037	1.35153518963042	1.00826168870265	1.01085951371973	0	0	0	0	0	0	0	0	0	0	0	0	0	0	0	0	0	0	0	0	0	0	0	0	0	0	0	0	0	0	0	0	0	0	0	0	0	0
803	2.52622715289405e-34	0.255247585729294	0.689	0.505	7.48445318587919e-30	LRCH1	10	1.15145533214715	1.25639921876916	0.882845787764317	0.914149060990213	0	0	0	0	0	0	0	0	0	0	0	0	0	0	0	0	0	0	0	0	0	0	0	0	0	0	0	0	0	0	0	0	0	0	0	0	0	0
804	2.60988350115526e-34	0.327770802736483	0.301	0.176	7.73230184887268e-30	MAPRE2	10	0.408163923710183	0.463730275968806	0.26088459212325	0.222107644668495	0	0	0	0	0	0	0	0	0	0	0	0	0	0	0	0	0	0	0	0	0	0	0	0	0	0	0	0	0	0	0	0	0	0	0	0	0	0
805	2.61134005830128e-34	0.278601234509192	0.21	0.107	7.7366171907292e-30	LINC01695	10	0.250887012134849	0.30506430939444	0.175405251019146	0.0866257846173516	0	0	0	0	0	0	0	0	0	0	0	0	0	0	0	0	0	0	0	0	0	0	0	0	0	0	0	0	0	0	0	0	0	0	0	0	0	0
806	8.17654715381301e-34	0.251572385367988	0.584	0.403	2.42246562526018e-29	CPQ	10	0.970951841464891	1.00383036200224	0.752254381590577	0.493177253435258	0	0	0	0	0	0	0	0	0	0	0	0	0	0	0	0	0	0	0	0	0	0	0	0	0	0	0	0	0	0	0	0	0	0	0	0	0	0
807	2.42233160848333e-33	0.318813916280015	0.432	0.285	7.17664185645356e-29	TM7SF3	10	0.6085176502935	0.73310805109214106	0.627711165860057	0.179995475052467	0	0	0	0	0	0	0	0	0	0	0	0	0	0	0	0	0	0	0	0	0	0	0	0	0	0	0	0	0	0	0	0	0	0	0	0	0	0
808	2.48654991460186e-33	0.281471744511619	0.147	0.065	7.36690143199093e-29	TMEM217	10	0.164137913079098	0.217899478060862	0.0623526092811152	0.121118159800789	0	0	0	0	0	0	0	0	0	0	0	0	0	0	0	0	0	0	0	0	0	0	0	0	0	0	0	0	0	0	0	0	0	0	0	0	0	0
809	2.86484954222655e-33	0.292042892882164	0.316	0.188	8.48768973875461e-29	PACRG	10	0.519872402393217	0.515497537971572	0.346860257497526	0.121880393372135	0	0	0	0	0	0	0	0	0	0	0	0	0	0	0	0	0	0	0	0	0	0	0	0	0	0	0	0	0	0	0	0	0	0	0	0	0	0
810	3.13148132152537e-33	0.299192439891061	0.416	0.267	9.2776397112832e-29	FAM102A	10	0.739203952672586	0.678318169710573	0.33130635341184	0.465931227602474	0	0	0	0	0	0	0	0	0	0	0	0	0	0	0	0	0	0	0	0	0	0	0	0	0	0	0	0	0	0	0	0	0	0	0	0	0	0
811	4.72810197705407e-33	0.272993485720936	0.7	0.514	1.40079477274181e-28	YWHAZ	10	1.34105578830458	1.27845	0.77385375132374	1.01452665748735	0	0	0	0	0	0	0	0	0	0	0	0	0	0	0	0	0	0	0	0	0	0	0	0	0	0	0	0	0	0	0	0	0	0	0	0	0	0
812	5.58152234021461e-33	0.266857754838792	0.511	0.345	1.65363762373538e-28	IL1R1	10	0.890968864379705	0.840526760396302	0.559244320728097	0.425999410853034	0	0	0	0	0	0	0	0	0	0	0	0	0	0	0	0	0	0	0	0	0	0	0	0	0	0	0	0	0	0	0	0	0	0	0	0	0	0
813	1.70157240903534e-32	0.277321546050904	0.354	0.218	5.041248576249e-28	SLC7A1	10	0.528952555030057	0.560075507997845	0.201587300918987	0.539791500884339	0	0	0	0	0	0	0	0	0	0	0	0	0	0	0	0	0	0	0	0	0	0	0	0	0	0	0	0	0	0	0	0	0	0	0	0	0	0
814	1.88745659864037e-32	0.251487154763813	0.221	0.117	5.59196766479182e-28	ELMSAN1	10	0.236992884057319	0.309976880527734	0.181166103280184	0.120767017480155	0	0	0	0	0	0	0	0	0	0	0	0	0	0	0	0	0	0	0	0	0	0	0	0	0	0	0	0	0	0	0	0	0	0	0	0	0	0
815	3.59684461788613e-32	0.359736630026314	0.471	0.319	1.06563715494112e-27	CDKL5	10	0.927702683951349	0.813999194407446	0.485256103058753	0.411673381289131	0	0	0	0	0	0	0	0	0	0	0	0	0	0	0	0	0	0	0	0	0	0	0	0	0	0	0	0	0	0	0	0	0	0	0	0	0	0
816	1.05983380505215e-31	0.351283963593992	0.244	0.138	3.1399696142279998e-27	MAP1B	10	0.425794507657646	0.410156870891629	0.137121881622147	0.262982517707081	0	0	0	0	0	0	0	0	0	0	0	0	0	0	0	0	0	0	0	0	0	0	0	0	0	0	0	0	0	0	0	0	0	0	0	0	0	0
817	2.1908121656206597e-31	0.306490928906773	0.716	0.546	6.49071920308432e-27	MYO1B	10	1.15617375487076	1.41248138149232	1.07543418626007	1.09173948076156	0	0	0	0	0	0	0	0	0	0	0	0	0	0	0	0	0	0	0	0	0	0	0	1	1	0	1	0	0	1	0	0	0	0	0	0	0	0
818	2.6422380933609597e-31	0.273906740242164	0.755	0.575	7.82815879920051e-27	PDE4D	10	1.34777544254375	1.65507430971499	1.64558964741099	0.624138473619452	0	0	0	0	0	0	0	0	0	0	0	0	0	0	0	0	0	0	0	0	0	0	0	1	1	0	0	0	0	0	0	0	1	0	0	0	0	0
819	3.40357983338788e-31	0.320553272753059	0.385	0.249	1.00837859723783e-26	AC105411.1	10	0.846758239672152	0.707002781010895	0.442026241136783	0.226210009216894	0	0	0	0	0	0	0	0	0	0	0	0	0	0	0	0	0	0	0	0	0	0	0	0	0	0	0	0	0	0	0	0	0	0	0	0	0	0
820	7.243405693028719e-31	0.265996995552237	0.715	0.531	2.14600380467362e-26	ARAP2	10	1.48631233119028	1.36407314779535	0.883363522542565	0.983604336979622	0	0	0	0	0	0	0	0	0	0	0	0	0	0	0	0	0	0	0	0	0	0	0	0	1	0	0	0	0	0	0	0	0	0	0	0	0	0
821	8.84743075965302e-31	0.255519504005257	0.396	0.255	2.6212283111624e-26	TFDP2	10	0.546272651179513	0.633194023479076	0.516381390637341	0.193546942060995	0	0	0	0	0	0	0	0	0	0	0	0	0	0	0	0	0	0	0	0	0	0	0	0	0	0	0	0	0	0	0	0	0	0	0	0	0	0
822	9.14119584419256e-31	0.27915177351785	0.827	0.662	2.70826209275893e-26	WWC1	10	1.67879242365626	1.81649758642918	1.31357018050199	1.56903402101039	0	0	0	0	0	0	0	0	0	0	0	0	0	0	0	0	0	0	0	0	0	0	0	0	0	0	0	0	0	0	0	0	0	0	0	0	0	0
823	5.76025962639288e-30	0.355618237635245	0.3	0.183	1.7065921195114198e-25	HOMER1	10	0.379590106392355	0.47220588514021	0.235936894045856	0.344258584224158	0	0	0	0	0	0	0	0	0	0	0	0	0	0	0	0	0	0	0	0	0	0	0	0	0	0	0	0	0	0	0	0	0	0	0	0	0	0
824	7.28861413899018e-30	0.251071467480203	0.666	0.481	2.1593977109586196e-25	ZNF644	10	0.964839934002865	1.14998732196653	0.866302263550088	0.82006588029848	0	0	0	0	0	0	0	0	0	0	0	0	0	0	0	0	0	0	0	0	0	0	0	0	0	0	0	0	0	0	0	0	0	0	0	0	0	0
825	9.46724419547239e-28	0.302281636873913	0.452	0.313	2.80486043779261e-23	ANXA3	10	0.767063486665575	0.761401377360498	0.528006484568315	0.387106407229347	0	0	0	0	0	0	0	0	0	0	0	0	0	0	0	0	0	0	0	0	0	0	0	0	0	0	0	0	0	0	0	0	0	0	0	0	0	0
826	5.74709779856674e-27	0.265064256247741	0.271	0.163	1.7026926647813698e-22	FLRT3	10	0.385345079685018	0.411853046620654	0.210817203129284	0.259503603757059	0	0	0	0	0	0	0	0	0	0	0	0	0	0	0	0	0	0	0	0	0	0	0	0	0	0	0	0	0	0	0	0	0	0	0	0	0	0
827	1.47714101245111e-26	0.264384322573354	0.659	0.493	4.376325677588909e-22	PPARGC1A	10	1.25334198351196	1.37006109382319	1.20666671311821	0.661660726712126	0	0	0	0	0	0	0	0	0	0	0	0	0	0	0	0	0	0	0	0	0	0	0	0	0	0	0	0	0	0	0	0	0	0	0	0	0	0
828	8.12133754120526e-26	0.263498875254566	0.443	0.306	2.40610867333288e-21	LAMC2	10	0.883307348733189	0.770865537414019	0.310776016148093	0.744156575453748	0	0	0	0	0	0	0	0	0	0	0	0	0	0	0	0	0	0	0	0	0	0	0	0	0	0	0	0	0	0	0	0	0	0	0	0	0	0
829	8.258729406987309e-25	0.273854999946636	0.269	0.166	2.4468137614081297e-20	OAF	10	0.33570490149643	0.434987817945947	0.108790662397848	0.570802117010431	0	0	0	0	0	0	0	0	0	0	0	0	0	0	0	0	0	0	0	0	0	0	0	0	0	0	0	0	0	0	0	0	0	0	0	0	0	0
830	1.72034144393108e-24	0.251583920271305	0.119	0.056	5.09685559593461e-20	AC008703.1	10	0.187074519553214	0.169429546705651	0.039403132810812	0.056064817640035	0	0	0	0	0	0	0	0	0	0	0	0	0	0	0	0	0	0	0	0	0	0	0	0	0	0	0	0	0	0	0	0	0	0	0	0	0	0
831	5.39041705120985e-21	0.263422669663788	0.368	0.256	1.59701885976194e-16	FGF12	10	0.747382670251178	0.633343948446848	0.443579552729513	0.238553270022008	0	0	0	0	0	0	0	0	0	0	0	0	0	0	0	0	0	0	0	0	0	0	0	1	1	0	0	0	0	0	0	0	1	0	0	0	0	1
832	1.56590192510119e-19	0.302434410934014	0.734	0.601	4.6392976334973e-15	SLC12A2	10	1.51133443345835	1.61014660935894	1.45492080867467	0.949066888745678	0	0	0	0	0	0	0	0	0	0	0	0	0	0	0	0	1	0	0	0	0	0	0	0	0	0	0	0	0	0	0	0	0	0	0	0	0	0
833	8.95868128146129e-19	0.252175766351528	0.14	0.077	2.65418850325854e-14	PKN2-AS1	10	0.129244289881815	0.225009652229527	0.142574215975829	0.117156274077903	0	0	0	0	0	0	0	0	0	0	0	0	0	0	0	0	0	0	0	0	0	0	0	0	0	0	0	0	0	0	0	0	0	0	0	0	0	0
834	4.88216207707643e-15	0.339086556886489	0.486	0.38	1.44643815857544e-10	NTN4	10	0.933950250190317	0.911911609557828	0.739537396173525	0.503834311439168	0	0	0	0	0	0	0	0	0	0	0	0	0	0	0	0	0	0	0	0	0	0	0	0	0	0	0	0	0	0	0	0	0	0	0	0	0	0
835	4.71457056506512e-293	1.02537618348815	0.937	0.828	1.39678582131184e-293	ANXA4	7	2.53984162721233	2.12658909586273	2.95577832963731	1.6255255717345	0	0	0	0	0	0	0	0	0	0	0	0	0	0	0	0	0	0	0	0	0	0	0	0	0	0	0	0	0	0	0	0	0	0	0	0	0	0
836	5.0425056127232e-219	1.08571952875269	0.84	0.615	1.4939431378815e-214	CFTR	7	2.63038426974467	1.24791135614843	2.59457922671658	1.01806778825735	0	0	0	0	0	0	0	0	0	0	0	0	0	0	0	0	0	0	0	0	0	0	0	0	0	0	0	0	0	0	0	0	0	0	0	0	0	0
837	7.02648892025271e-160	1.48931877363557	0.438	0.197	2.08173787240327e-155	RALYL	7	0.663856082279786	0.358462447834554	1.05531686719456	0.138905519012043	0	0	0	0	0	0	0	0	0	0	0	0	0	0	0	0	0	0	0	0	0	0	0	0	0	0	0	0	0	0	0	0	0	0	0	0	0	0
838	1.35626318347353e-137	1.2446731336068	0.536	0.297	4.0182009336770195e-133	AC000061.1	7	1.23254174770333	0.53637330489349	1.40749930648025	0.324714138120377	0	0	0	0	0	0	0	0	0	0	0	0	0	0	0	0	0	0	0	0	0	0	0	0	0	0	0	0	0	0	0	0	0	0	0	0	0	0
839	1.5032873424471698e-134	0.916506145976617	0.638	0.447	4.45378940946824e-130	ANK3	7	1.46029404426169	0.580105151661343	1.44592422516682	0.660464487881719	0	0	0	0	0	0	0	0	0	0	0	0	0	0	0	0	0	0	0	0	0	0	0	0	0	0	0	0	0	0	0	0	0	0	0	0	0	1
840	1.3341335743217098e-131	0.931037	0.238	0.064	3.9526375406429296e-127	BTG1	7	0.145795487497295	0.0715271160535001	0.429500759928099	0.0723552541982992	0	0	0	0	0	0	0	0	0	0	0	0	0	0	0	0	0	0	0	0	0	0	0	0	0	0	0	0	0	0	0	0	0	0	0	0	0	0
841	4.59557085342145e-127	1.13065393718442	0.576	0.345	1.36152977674317e-122	FAM155A	7	1.75764719176999	0.356782628948793	1.63862742425016	0.79361792573359	0	0	0	0	0	0	0	0	0	0	0	0	0	0	0	0	0	0	0	0	0	0	0	0	0	0	0	0	0	0	0	0	0	0	0	0	0	0
842	3.11140749118161e-123	0.89683292944223	0.674	0.503	9.21816697412375e-119	AQP4-AS1	7	0.993468366078133	1.34962937041399	1.5784664433873	0.386041510662332	0	0	0	0	0	0	0	0	0	0	0	0	0	0	0	0	0	0	0	0	0	0	0	0	0	0	0	0	0	0	0	0	0	0	0	0	0	0
843	4.6523110281875895e-122	1.08954749149098	0.554	0.362	1.3783401883211399e-117	PDGFD	7	1.06400722306461	0.64440483202962	1.28665634382191	0.360330517884283	0	0	0	0	0	0	0	0	0	0	0	0	0	0	0	0	0	0	0	0	0	0	0	0	0	0	0	0	0	0	0	0	0	0	0	0	0	0
844	1.3960123631095999e-120	1.10989968190579	0.588	0.409	4.1359658281848096e-116	RHEX	7	1.13196262570569	0.643113302702119	1.39950206839826	0.626166534483887	0	0	0	0	0	0	0	0	0	0	0	0	0	0	0	0	0	0	0	0	0	0	0	0	0	0	0	0	0	0	0	0	0	0	0	0	0	0
845	7.49180500176771e-117	0.795047495734246	0.814	0.692	2.21959706787372e-112	CYP3A5	7	1.67695338016378	2.06336685198409	2.19936367165634	0.793714166915752	0	0	0	0	0	0	0	0	0	0	0	0	0	0	0	0	0	0	0	0	0	0	0	0	0	0	0	0	0	0	0	0	0	0	0	0	0	0
846	2.74864120834339e-116	0.98248086448458	0.485	0.272	8.14339930795897e-112	MYO10	7	1.07832534170059	0.223751167016123	1.08836718694996	0.470211449041147	0	0	0	0	0	0	0	0	0	0	0	0	0	0	0	0	0	0	0	0	0	0	0	0	0	0	0	0	0	0	0	0	0	0	0	0	0	0
847	8.16036721894792e-105	0.839743503103231	0.643	0.503	2.4176719959577e-100	FGFR2	7	1.01614561228599	1.12804027042952	1.44079713183681	0.510548456749878	0	0	0	0	0	0	0	0	0	0	0	0	0	0	0	0	0	0	0	0	0	0	0	0	0	0	0	0	0	0	0	0	0	0	0	0	0	0
848	3.5313517582757e-102	0.858713469492574	0.608	0.467	1.0462335854243399e-97	AKAP7	7	1.08035668426831	0.963865206179251	1.32277322673635	0.36030731754351	0	0	0	0	0	0	0	0	0	0	0	0	0	0	0	0	0	0	0	0	0	0	0	0	0	0	0	0	0	0	0	0	0	0	0	0	0	1
849	9.70805953992572e-99	0.959001119589461	0.492	0.323	2.8762067998937897e-94	MEIS2	7	0.777655090372106	0.479731262477583	1.03838486822111	0.427408645506993	0	0	0	0	0	0	0	0	0	0	0	0	0	0	0	0	0	0	0	0	0	0	0	0	0	0	0	0	0	0	0	0	0	0	0	0	0	0
850	5.49780329657473e-96	0.840784543153869	0.174	0.043	1.6288341826761898e-91	C5	7	0.0364576399240269	0.0578673229106883	0.327530894318418	0.110258308923079	0	0	0	0	0	0	0	0	0	0	0	0	0	0	0	0	0	0	0	0	0	0	0	0	0	0	0	0	0	0	0	0	0	0	0	0	0	0
851	6.905213707874569e-92	0.673214671217294	0.156	0.036	2.0458076652320003e-87	IFI44	7	0.100936378222179	0.0264252714256113	0.271231497301355	0.0438665831904964	0	0	0	0	0	0	0	0	0	0	0	0	0	0	0	0	0	0	0	0	0	0	0	0	0	0	0	0	0	0	0	0	0	0	0	0	0	0
852	6.769350954616538e-89	0.887998575497282	0.416	0.245	2.0055556073242397e-84	AC005208.1	7	0.411366619573383	0.603981413493935	0.823837137721292	0.075618066680004	0	0	0	0	0	0	0	0	0	0	0	0	0	0	0	0	0	0	0	0	0	0	0	0	0	0	0	0	0	0	0	0	0	0	0	0	0	0
853	3.71685430294533e-88	0.965998695267844	0.403	0.245	1.10119242433361e-83	ZNF19	7	0.545357133465819	0.353953378970974	0.794791801799822	0.23296091882823	0	0	0	0	0	0	0	0	0	0	0	0	0	0	0	0	0	0	0	0	0	0	0	0	0	0	0	0	0	0	0	0	0	0	0	0	0	0
854	4.24480422845961e-80	0.46627239551605	0.866	0.753	1.2576081487657298e-75	THSD4	7	2.52587966851314	1.4310559553323	2.45734421342436	2.15141088999231	0	0	0	0	0	0	0	0	0	0	0	0	0	0	0	0	0	0	0	0	0	0	0	0	0	0	0	0	0	0	0	0	0	0	0	0	0	0
855	4.33689051263279e-76	0.80851320053439	0.248	0.108	1.28489055217772e-71	PIK3R1	7	0.243671580523679	0.108973338472862	0.462236456154517	0.174603474566298	0	0	0	0	0	0	0	0	0	0	0	0	0	0	0	0	0	0	0	0	0	0	0	0	1	0	1	0	0	1	0	0	0	0	0	0	0	0
856	1.54668474165066e-73	0.85825115521134	0.314	0.166	4.58236288408842e-69	PROX1	7	0.357624782627695	0.172805910048954	0.606556297137939	0.301001937241561	0	0	0	0	0	0	0	0	0	0	0	0	0	0	0	0	0	0	1	0	0	0	0	0	1	0	0	0	0	1	0	0	0	0	0	0	0	0
857	2.0045271039900902e-73	0.881492202051606	0.354	0.207	5.93881245099143e-69	NR1H4	7	0.392082814593311	0.288536022999923	0.69747324198987	0.307818888519055	0	0	0	0	0	0	0	0	0	0	0	0	0	0	0	0	0	0	0	0	0	0	0	0	0	0	0	0	0	0	0	0	0	0	0	0	0	0
858	1.64948668465079e-72	0.58040830514964	0.693	0.553	4.88693420061489e-68	PTPRD	7	1.78898597223839	1.07544633184105	1.61562136083358	0.693828897012484	0	0	0	0	0	0	0	0	0	0	0	0	0	0	0	0	0	0	0	0	0	0	0	0	0	0	0	0	0	0	0	0	0	0	0	0	0	0
859	8.68248684246693e-72	0.872895708065102	0.306	0.162	2.5723603768176803e-67	NR2F2-AS1	7	0.409591875661118	0.218691932146347	0.587013227782007	0.145065337105442	0	0	0	0	0	0	0	0	0	0	0	0	0	0	0	0	0	0	0	0	0	0	0	0	0	0	0	0	0	0	0	0	0	0	0	0	0	0
860	9.224889227245809e-70	0.675712790797632	0.596	0.46	2.7330579313561202e-65	MAPK10	7	1.45106952259148	0.872729651491463	1.30723659544165	0.354077006581705	0	0	0	0	0	0	0	0	0	0	0	0	0	0	0	0	0	0	0	0	0	0	0	0	0	0	0	0	0	0	0	0	0	0	0	0	0	0
861	1.8713827629882e-69	0.887914134792816	0.475	0.33	5.54434571190513e-65	SEMA6D	7	1.23656080624458	0.345478022965308	1.0922988156153	0.521495674415484	0	0	0	0	0	0	0	0	0	0	0	0	0	0	0	0	0	0	0	0	0	0	0	0	0	0	0	0	0	0	0	0	0	0	0	0	0	0
862	2.40657248280731e-68	0.97970472596007	0.147	0.044	7.12995229481323e-64	KCNJ15	7	0.0863439288384913	0.0815538416055716	0.302963710505964	0.0163047626479845	0	0	0	0	0	0	0	0	0	0	0	0	0	0	0	0	0	0	0	0	0	0	0	0	0	0	0	0	0	0	0	0	0	0	0	0	0	0
863	2.68043397046759e-66	0.698487003922966	0.583	0.487	7.94132172430434e-62	ONECUT1	7	1.01311460188862	0.959379674578481	1.23038586473871	0.506630436398112	0	0	0	0	0	0	0	0	0	0	0	0	0	0	0	0	0	0	0	0	0	0	0	0	0	0	0	0	0	0	0	0	0	0	0	0	0	0
864	1.2927422153615699e-64	0.710641199899167	0.258	0.126	3.8300073614517295e-60	MX1	7	0.219689730588411	0.146649665996786	0.46804941427213	0.226495976160143	0	0	0	0	0	0	0	0	0	0	0	0	0	0	0	0	0	0	0	0	0	0	0	0	0	0	0	0	0	0	0	0	0	0	0	0	0	0
865	1.3953368706589e-63	0.542420683413718	0.702	0.604	4.13396454670111e-59	NFIB	7	1.55158142112785	1.25539912013594	1.61733241217707	0.867482742347045	0	0	0	0	0	0	0	0	0	0	0	0	0	0	0	0	0	0	0	0	0	0	0	0	0	0	0	0	0	0	0	0	0	0	0	0	0	0
866	1.91990704872962e-63	0.735964139035944	0.558	0.448	5.68810861327125e-59	STAT1	7	0.765776391393513	0.992390634763635	1.19917447190209	0.51356943358607	0	0	0	0	0	0	0	0	0	0	0	0	0	0	0	0	0	0	0	0	0	0	0	0	0	0	0	0	0	0	0	0	0	0	0	0	0	0
867	3.81151314255236e-62	0.615252042883808	0.698	0.606	1.12923699874399e-57	RUNX1	7	2.18588689823985	1.05632227491684	1.81070918652108	1.03861953113391	0	0	0	0	0	0	0	0	0	0	0	0	0	0	0	0	0	0	0	0	0	0	0	0	0	0	0	0	0	0	0	0	0	0	0	0	0	0
868	2.0163771721788198e-60	0.507315323079166	0.103	0.023	5.9739206480141895e-56	IFI6	7	0.0418487876897325	0.0179615155428882	0.181435929607569	0.0514811440953922	0	0	0	0	0	0	0	0	0	0	0	0	0	0	0	0	0	0	0	0	0	0	0	0	0	0	0	0	0	0	0	0	0	0	0	0	0	0
869	5.00244818431055e-60	0.828558033436167	0.313	0.183	1.4820753235656898e-55	EHF	7	0.52199992773513	0.184050547622365	0.599615515718491	0.20791288082903	0	0	0	0	0	0	0	0	0	0	0	0	0	0	0	0	0	0	0	0	0	0	0	0	0	0	0	0	0	0	0	0	0	0	0	0	0	0
870	1.99548526619366e-57	0.615903065504805	0.631	0.54	5.9120241981519705e-53	CHST9	7	1.11419172970738	1.39035490425904	1.41737443298076	0.432355142294714	0	0	0	0	0	0	0	0	0	0	0	0	0	0	0	0	0	0	0	0	0	0	0	0	0	0	0	0	0	0	0	0	0	0	0	0	0	0
871	3.8363430630121e-57	0.774674282944483	0.335	0.205	1.1365933592786e-52	ZFP36L2	7	0.550813701248089	0.211920156556254	0.641543388938111	0.275892379779339	0	0	0	1	0	0	0	0	0	0	0	0	0	0	0	0	0	0	0	0	0	0	0	0	0	0	0	0	0	0	0	0	0	0	0	0	0	0
872	4.3733409665061197e-57	0.700711300655911	0.209	0.095	1.29568972814677e-52	AC012409.2	7	0.203092135468016	0.146014308954324	0.379301983156541	0.0731796939245528	0	0	0	0	0	0	0	0	0	0	0	0	0	0	0	0	0	0	0	0	0	0	0	0	0	0	0	0	0	0	0	0	0	0	0	0	0	0
873	6.24603855281571e-56	0.713842542613306	0.169	0.067	1.85051384204271e-51	CCDC141	7	0.209628067373936	0.0818571345143842	0.317969613923922	0.0269745418133155	0	0	0	0	0	0	0	0	0	0	0	0	0	0	0	0	0	0	0	0	0	0	0	0	0	0	0	0	0	0	0	0	0	0	0	0	0	0
874	1.21014679240735e-55	0.599944483126851	0.15	0.053	3.58530190186526e-51	FMN1	7	0.229327272660489	0.0169521315436463	0.271796326433226	0.0519625552998668	0	0	0	0	0	0	0	0	0	0	0	0	0	0	0	0	0	0	0	0	0	0	0	0	1	0	0	0	0	1	0	0	0	0	1	0	0	0
875	1.52397477329673e-54	0.770456518099725	0.237	0.12	4.51508006084623e-50	CCL28	7	0.390153429054774	0.0978819983866319	0.448969187653048	0.125386543007831	0	0	0	0	0	0	0	0	0	0	0	0	0	0	0	0	0	0	0	0	0	0	0	0	0	0	0	0	0	0	0	0	0	0	0	0	0	0
876	3.46805990479286e-54	0.747132859236576	0.144	0.051	1.02748210799298e-49	SLC2A2	7	0.0350545097400595	0.108338288779601	0.280223292223002	0.0709526535335702	0	0	0	0	0	0	0	0	0	0	0	0	0	0	0	0	0	0	0	0	0	0	0	0	0	0	0	0	0	0	0	0	0	0	0	0	0	0
877	6.75369672770357e-53	0.571903532344414	0.148	0.055	2.00091772951674e-48	AL449403.2	7	0.124165278938159	0.068679617952205	0.252359013658534	0.0338529120116265	0	0	0	0	0	0	0	0	0	0	0	0	0	0	0	0	0	0	0	0	0	0	0	0	0	0	0	0	0	0	0	0	0	0	0	0	0	0
878	8.03975159327829e-53	0.465591598241752	0.774	0.712	2.38193720454056e-48	SOX6	7	1.98732703048442	1.75988191432678	1.88711898382278	0.833331563545022	0	0	0	0	0	0	0	0	0	0	0	0	0	0	0	0	0	0	0	0	0	0	0	0	0	0	0	0	0	0	0	0	0	0	0	0	0	0
879	2.07786704869573e-51	0.368601634902565	0.858	0.772	6.15609670517084e-47	MAML2	7	2.60913941258367	1.95149300266405	2.31622057214063	1.29092726897604	0	0	0	0	0	0	0	0	0	0	0	0	0	0	0	0	0	0	0	0	0	0	0	0	0	0	0	0	0	0	0	0	0	0	0	0	0	0
880	1.47064817832935e-50	0.527537055747473	0.132	0.045	4.35708935793637e-46	XAF1	7	0.0668643167564815	0.0396167871365786	0.232789719757785	0.114907073493753	0	0	0	0	0	0	0	0	0	0	0	0	0	0	0	0	0	0	0	0	0	0	0	0	0	0	0	0	0	0	0	0	0	0	0	0	0	0
881	4.64155158421402e-50	0.45054288319231	0.768	0.714	1.3751524878550899e-45	SYNE2	7	2.00682453336868	1.69878049910544	1.84340504507243	0.831036943893589	0	0	0	0	0	0	0	0	0	0	0	0	0	0	0	0	0	0	0	0	0	0	0	1	1	1	0	0	0	0	0	0	0	0	0	0	0	0
882	1.4630194814424598e-49	0.59298284954949	0.618	0.553	4.3344878176695796e-45	LINC02532	7	1.22455913982489	1.28686731913611	1.36496643355658	0.456546188884624	0	0	0	0	0	0	0	0	0	0	0	0	0	0	0	0	0	0	0	0	0	0	0	0	0	0	0	0	0	0	0	0	0	0	0	0	0	0
883	2.68413998439765e-49	0.652843278680615	0.381	0.255	7.95230153177492e-45	KCNJ16	7	0.468013516486757	0.62199059065234	0.732766993223471	0.081519149906494	0	0	0	0	0	0	0	0	0	0	0	0	0	0	0	0	0	0	0	0	0	0	0	0	0	0	0	0	0	0	0	0	0	0	0	0	0	0
884	8.86799658839514e-49	0.459852644836745	0.103	0.029	2.6273213492438297e-44	FREM2	7	0.107754669202209	0.0153495375628726	0.176190498623706	0.0219326751492213	0	0	0	0	0	0	0	0	0	0	0	0	0	0	0	0	0	0	0	0	0	0	0	0	0	0	0	0	0	0	0	0	0	0	0	0	0	0
885	3.5618666359516797e-48	0.485330228895318	0.684	0.596	1.0552742282334e-43	PDE4D	7	1.34777544254375	1.65507430971499	1.64558964741099	0.624138473619452	0	0	0	0	0	0	0	0	0	0	0	0	0	0	0	0	0	0	0	0	0	0	0	1	1	0	0	0	0	0	0	0	1	0	0	0	0	0
886	1.61507639046436e-47	0.761884946491362	0.33	0.217	4.784986822028769e-43	EPSTI1	7	0.384934682470797	0.256236329386423	0.657683520143367	0.445476170420809	0	0	0	0	0	0	0	0	0	0	0	0	0	0	0	0	0	0	0	0	0	0	0	0	0	0	0	0	0	0	0	0	0	0	0	0	0	0
887	6.465834365969591e-47	0.742097468241455	0.268	0.159	1.9156327476058098e-42	VEPH1	7	0.334978326438375	0.278945036980388	0.506971194050019	0.0835244908484897	0	0	0	0	0	0	0	0	0	0	0	0	0	0	0	0	0	0	0	0	0	0	0	0	0	0	0	0	0	0	0	0	0	0	0	0	0	0
888	5.5023893809181e-46	0.646460472839609	0.175	0.08	1.63019290188461e-41	HERC6	7	0.141062915012666	0.100652393384797	0.31688986412736	0.108554575031376	0	0	0	0	0	0	0	0	0	0	0	0	0	0	0	0	0	0	0	0	0	0	0	0	0	0	0	0	0	0	0	0	0	0	0	0	0	0
889	9.68040989428154e-44	0.708687289031084	0.417	0.317	2.86801503937879e-39	AC022558.2	7	0.621279733647258	0.54087060908382	0.831274982204724	0.369964743010248	0	0	0	0	0	0	0	0	0	0	0	0	0	0	0	0	0	0	0	0	0	0	0	0	0	0	0	0	0	0	0	0	0	0	0	0	0	0
890	8.76289050437599e-42	0.738630809074646	0.324	0.221	2.59618156973147e-37	GMCL1	7	0.495225085456027	0.315633437600373	0.624236214532944	0.229340579300536	0	0	0	0	0	0	0	0	0	0	0	0	0	0	0	0	0	0	0	0	0	0	0	0	0	0	0	0	0	0	0	0	0	0	0	0	0	0
891	1.09765296749967e-41	0.602228967449282	0.271	0.161	3.25201644681126e-37	AC092142.1	7	0.21393412028885	0.200660123951839	0.51743953737484	0.411898074953651	0	0	0	0	0	0	0	0	0	0	0	0	0	0	0	0	0	0	0	0	0	0	0	0	0	0	0	0	0	0	0	0	0	0	0	0	0	0
892	2.01963114982501e-41	0.554080675259396	0.632	0.575	5.98356120758654e-37	SNAP25-AS1	7	1.27520345529886	1.17455439930663	1.44770258300447	0.902470138665654	0	0	0	0	0	0	0	0	0	0	0	0	0	0	0	0	0	0	0	0	0	0	0	0	0	0	0	0	0	0	0	0	0	0	0	0	0	0
893	2.75725502662395e-41	0.558543940295035	0.565	0.486	8.16891946737878e-37	PBX1	7	1.12328250537671	1.02072363006998	1.1931	0.444668954011581	0	0	0	0	0	0	0	0	0	0	0	0	0	0	0	0	0	0	0	0	0	0	0	0	0	0	0	0	0	0	0	0	0	0	0	0	0	0
894	2.91764320140267e-41	0.602573390101155	0.591	0.487	8.6441015127957e-37	ACSM1	7	1.77528800901803	1.12464806133539	1.41906634327707	0.245310842876622	0	0	0	0	0	0	0	0	0	0	0	0	0	0	0	0	0	0	0	0	0	0	0	0	0	0	0	0	0	0	0	0	0	0	0	0	0	0
895	8.27290727752887e-41	0.62471693595482	0.11	0.039	2.45101423911348e-36	FMO5	7	0.0231566586238644	0.0892310053519749	0.207201196585307	0.0283337817565604	0	0	0	0	0	0	0	0	0	0	0	0	0	0	0	0	0	0	0	0	0	0	0	0	0	0	0	0	0	0	0	0	0	0	0	0	0	0
896	3.27203378515462e-39	0.618382238334056	0.643	0.561	9.69405449527759e-35	SLC4A4	7	1.68120088290992	0.929990942860061	1.62109739202215	1.29125442684304	0	0	0	0	0	0	0	0	0	0	0	0	0	0	0	0	0	0	0	0	0	0	0	0	0	0	0	0	0	0	0	0	0	0	0	0	0	0
897	7.92265706671829e-39	0.451870957029505	0.105	0.036	2.34724560915663e-34	SEMA3C	7	0.112827511380673	0.0177568461012437	0.185823570365514	0.0633812866257783	0	0	0	0	0	0	0	0	0	0	0	0	0	0	0	0	0	0	0	0	0	0	0	0	0	0	0	0	0	0	0	0	0	0	0	0	0	0
898	4.49551797298943e-38	0.523204432565024	0.617	0.512	1.33188710985758e-33	THUMPD1	7	1.88780057543332	1.2270339464123	1.50945655980289	0.319233895436676	0	0	0	0	0	0	0	0	0	0	0	0	0	0	0	0	0	0	0	0	0	0	0	0	0	0	0	0	0	0	0	0	0	0	0	0	0	0
899	3.52646851524359e-37	0.408678785083478	0.113	0.043	1.04478682701122e-32	NPNT	7	0.166631421636273	0.0147164638262337	0.190159430048283	0.0432790742843793	0	0	0	0	0	0	0	0	0	0	0	0	0	0	0	0	0	0	0	0	0	0	0	0	0	0	0	0	0	0	0	0	0	0	0	0	0	0
900	5.83575119659108e-37	0.584804530477286	0.156	0.075	1.7289580070140401e-32	HIF3A	7	0.159549263012914	0.104840230268163	0.277168346801098	0.0494455657996448	0	0	0	0	0	0	0	0	0	0	0	0	0	0	0	0	0	0	0	0	0	0	0	0	0	0	0	0	0	0	0	0	0	0	0	0	0	0
901	4.0522389462333e-36	0.414022941035293	0.117	0.046	1.20055683260054e-31	CLDN10	7	0.166320520845481	0.0188212804071357	0.194503530017903	0.0471690336606301	0	0	0	0	0	0	0	0	0	0	0	0	0	0	0	0	0	0	0	0	0	0	0	0	0	0	0	0	0	0	0	0	0	0	0	0	0	0
902	4.66233453999793e-36	0.484688132074492	0.12	0.049	1.3813098541651898e-31	AC004551.1	7	0.0806486885310346	0.0329209561961723	0.215851613395334	0.132719976184521	0	0	0	0	0	0	0	0	0	0	0	0	0	0	0	0	0	0	0	0	0	0	0	0	0	0	0	0	0	0	0	0	0	0	0	0	0	0
903	4.82637483905899e-36	0.733418616336079	0.128	0.054	1.42991007356801e-31	POU6F2	7	0.21054374330561	0.0565446365471913	0.261860051169504	0.0221928042891741	0	0	0	0	0	0	0	0	0	0	0	0	0	0	0	0	0	0	0	0	0	0	0	0	0	0	0	0	0	0	0	0	0	0	0	0	0	0
904	3.11597119032496e-35	0.801424678161916	0.261	0.17	9.23168784557575e-31	DSCAML1	7	0.334381074767609	0.286966605396714	0.528235209815528	0.168805953417827	0	0	0	0	0	0	0	0	0	0	0	0	0	0	0	0	0	0	0	0	0	0	0	0	0	0	0	0	0	0	0	0	0	0	0	0	0	0
905	6.418023869683889e-35	0.563419504093727	0.51	0.439	1.90146793187124e-30	SPAG16	7	1.13404062299279	0.794370465557987	1.06427816820063	0.412928015657154	0	0	0	0	0	0	0	0	0	0	0	0	0	0	0	0	0	0	0	0	0	0	0	0	0	0	0	0	0	0	0	0	0	0	0	0	0	0
906	6.872203693453129e-35	0.57281864091339	0.503	0.424	2.03602778825936e-30	TMTC2	7	1.22010118474954	0.578398474885387	1.06845052461377	0.642367921464002	0	0	0	0	0	0	0	0	0	0	0	0	0	0	0	0	0	0	0	0	0	0	0	0	0	0	0	0	0	0	0	0	0	0	0	0	0	0
907	2.5256725415440897e-34	0.772853016051636	0.119	0.05	7.48281003883269e-30	CALN1	7	0.139228633457664	0.0490546215388465	0.253445024903516	0.0711766019403533	0	0	0	0	0	0	0	0	0	0	0	0	0	0	0	0	0	0	0	0	0	0	0	0	0	0	0	0	0	0	0	0	0	0	0	0	0	0
908	1.1068260551662499e-33	0.727382508072206	0.354	0.262	3.27919355364106e-29	NEK10	7	0.721894886494847	0.367087658711397	0.723115413928757	0.286830150780937	0	0	0	0	0	0	0	0	0	0	0	0	0	0	0	0	0	0	0	0	0	0	0	0	0	0	0	0	0	0	0	0	0	0	0	0	0	0
909	2.84427876721783e-33	0.412768358625014	0.105	0.041	8.42674470363627e-29	B3GALT5	7	0.149071364390773	0.0270764653677889	0.180001659225204	0.0253261992279284	0	0	0	0	0	0	0	0	0	0	0	0	0	0	0	0	0	0	0	0	0	0	0	0	0	0	0	0	0	0	0	0	0	0	0	0	0	0
910	4.06245621376829e-33	0.610738199208203	0.477	0.405	1.20358390245313e-28	FRAS1	7	0.997085185746462	0.781664477324623	0.993566376910437	0.32136609673826	0	0	0	0	0	0	0	0	0	0	0	0	0	0	0	0	0	0	0	0	0	0	0	0	0	0	0	0	0	0	0	0	0	0	0	0	0	0
911	5.48964836656199e-33	0.369684441476316	0.769	0.764	1.62641812156132e-28	PLEKHA5	7	1.72373441816412	1.90782472593247	1.86259642577637	1.18386761039263	0	0	0	0	0	0	0	0	0	0	0	0	0	0	0	0	0	0	0	0	0	0	0	0	0	0	0	0	0	0	0	0	0	0	0	0	0	0
912	1.0418408503374998e-32	0.653721311251978	0.485	0.416	3.0866618872949097e-28	KCNQ1OT1	7	1.12696247618241	0.642409636016273	1.05654158249616	0.571546385740221	0	0	0	0	0	0	0	0	0	0	0	0	0	0	0	0	0	0	0	0	0	0	0	0	0	0	0	0	0	0	0	0	0	0	0	0	0	0
913	1.63412537845716e-32	0.558790982561191	0.42	0.343	4.84142325875502e-28	HNF1B	7	0.76047163768556	0.543730473471509	0.816370789484867	0.378924967362632	0	0	0	0	0	0	0	0	0	0	0	0	0	0	0	0	0	0	0	0	0	0	0	0	0	0	0	0	0	0	0	0	0	0	0	0	0	0
914	3.20428679344362e-32	0.520271534423389	0.46	0.381	9.4933404829354e-28	ATP1A1	7	0.75418393113997	0.489421354973534	0.876895095532192	0.693358528946631	0	0	0	0	0	0	0	0	0	0	0	0	0	0	0	0	0	0	0	0	0	0	0	1	1	0	0	0	0	0	0	0	1	0	0	0	0	1
915	4.66940879237093e-32	0.639849635731712	0.152	0.076	1.38340574291574e-27	KCNMA1	7	0.283450014022119	0.0644858380242936	0.305003093148867	0.0836522394058107	0	0	0	0	0	0	0	0	0	0	0	0	0	0	0	0	0	0	0	0	0	0	0	0	0	0	0	0	0	0	0	0	0	0	0	0	0	0
916	4.88916277972693e-32	0.645433888092828	0.216	0.129	1.4485122567497e-27	EPHA6	7	0.484676900132609	0.120217481711893	0.424827887265487	0.0969810795948364	0	0	0	0	0	0	0	0	0	0	0	0	0	0	0	0	0	0	0	0	0	0	0	0	0	0	0	0	0	0	0	0	0	0	0	0	0	0
917	5.31645328277943e-32	0.519610603898628	0.44	0.35	1.57510561408906e-27	STOX2	7	1.12986479177914	0.3952266205343	0.901247939235624	0.519678624045425	0	0	0	0	0	0	0	0	0	0	0	0	0	0	0	0	0	0	0	0	0	0	0	0	0	0	0	0	0	0	0	0	0	0	0	0	0	0
918	8.825624128690851e-32	0.744304127788802	0.235	0.15	2.61476766060724e-27	TTN	7	0.394001222895081	0.172780299288524	0.456297741676785	0.149251679287326	0	0	0	0	0	0	0	0	0	0	0	0	0	0	0	0	0	0	0	0	0	0	0	1	1	0	0	0	0	1	0	0	1	1	0	0	0	0
919	1.68187571279058e-31	0.667680207559782	0.312	0.227	4.98289317428466e-27	AC019197.1	7	0.477621947157245	0.404904802954813	0.602561982463934	0.149944484131203	0	0	0	0	0	0	0	0	0	0	0	0	0	0	0	0	0	0	0	0	0	0	0	0	0	0	0	0	0	0	0	0	0	0	0	0	0	0
920	5.499673521591389e-31	0.616926182065407	0.31	0.224	1.62938827424188e-26	KANK1	7	0.463984663363811	0.323597145671785	0.584315435911544	0.263539042197687	0	0	0	0	0	0	0	0	0	0	0	0	0	0	0	0	0	0	0	0	0	0	0	0	1	0	0	0	0	1	1	0	0	0	0	0	1	0
921	8.8705118431394e-31	0.43032303374807	0.107	0.045	2.62806654376691e-26	ANPEP	7	0.0557562749856357	0.0850953181268981	0.184045188709308	0.0280915306360537	0	0	0	0	0	0	0	0	0	0	0	0	0	0	0	0	0	0	0	0	0	0	0	0	0	0	0	0	0	0	0	0	0	0	0	0	0	0
922	1.86081113356387e-30	0.59216316474892	0.147	0.073	5.51302514540967e-26	PRICKLE1	7	0.30171879487412	0.0430855651365858	0.301460911081539	0.103597992561726	0	0	0	0	0	0	0	0	0	0	0	0	0	0	0	0	0	0	0	0	0	0	0	0	0	0	0	0	0	0	0	0	0	0	0	0	0	0
923	1.03040067098151e-29	0.606740851862352	0.379	0.306	3.0527680679169097e-25	EIF2AK2	7	0.47827637132943	0.406100282984112	0.739844468760324	0.597023151371133	0	0	0	0	0	0	0	0	0	0	0	0	0	0	0	0	0	0	0	0	0	0	0	0	0	0	0	0	0	0	0	0	0	0	0	0	0	0
924	1.25624080395599e-29	0.451101326844541	0.115	0.052	3.72186462988041e-25	IFIH1	7	0.114313055989712	0.0523561535095031	0.196858089475695	0.0479687983427391	0	0	0	0	0	0	0	0	0	0	0	0	0	0	0	0	0	0	0	0	0	0	0	0	0	0	0	0	0	0	0	0	0	0	0	0	0	0
925	2.04509792382063e-29	0.562729818711158	0.193	0.115	6.059011618903389e-25	CHST4	7	0.275943629851906	0.131751332794556	0.341258372281634	0.0986375575653447	0	0	0	0	0	0	0	0	0	0	0	0	0	0	0	0	0	0	0	0	0	0	0	0	0	0	0	0	0	0	0	0	0	0	0	0	0	0
926	2.72831186686505e-29	0.471148013082778	0.159	0.085	8.083169567961069e-25	SP110	7	0.149888128310968	0.0687993212023524	0.278472822663277	0.186447116645646	0	0	0	0	0	0	0	0	0	0	0	0	0	0	0	0	0	0	0	0	0	0	0	0	0	0	0	0	0	0	0	0	0	0	0	0	0	0
927	6.14279152056902e-29	0.595651744489613	0.426	0.363	1.81992484379898e-24	WNK2	7	0.905307760592214	0.597028181457496	0.845851532186728	0.286743559718639	0	0	0	0	0	0	0	0	0	0	0	0	0	0	0	0	0	0	0	0	0	0	0	0	0	0	0	0	0	0	0	0	0	0	0	0	0	0
928	1.14621254388783e-28	0.449091962492538	0.285	0.192	3.39588390377647e-24	HSD17B2	7	0.205068341066945	0.218634119038891	0.569136105128381	0.664812036653805	0	0	0	0	0	0	0	0	0	0	0	0	0	0	0	0	0	0	0	0	0	0	0	0	0	0	0	0	0	0	0	0	0	0	0	0	0	0
929	1.37917559855359e-28	0.56449214507978	0.341	0.257	4.0860835458347304e-24	IQGAP2	7	0.287906012550362	0.601884454652846	0.662754443296602	0.266391807953441	0	0	0	0	0	0	0	0	0	0	0	0	0	0	0	0	0	0	0	0	0	0	0	0	1	0	0	0	0	1	0	0	0	0	1	0	0	0
930	1.43668814825971e-28	0.665329195995322	0.445	0.352	4.2564759768490304e-24	ERI2	7	1.41235810801774	0.850102161205789	1.14840403053022	0.155291321393678	0	0	0	0	0	0	0	0	0	0	0	0	0	0	0	0	0	0	0	0	0	0	0	0	0	0	0	0	0	0	0	0	0	0	0	0	0	0
931	2.53971741159188e-28	0.501527281946909	0.162	0.089	7.52442077532325e-24	RNF43	7	0.190398056389399	0.134097783967969	0.281350741943405	0.0513871310092488	0	0	0	0	0	0	0	0	0	0	0	0	0	0	0	0	0	0	0	0	0	0	0	0	0	0	0	0	0	0	0	0	0	0	0	0	0	0
932	3.65962702629723e-28	0.592650020280981	0.508	0.463	1.0842376990810799e-23	PLD1	7	1.00699695660724	0.908839315885075	1.08141701466622	0.495076679696649	0	0	0	0	0	0	0	0	0	0	0	0	0	0	0	0	0	0	0	0	0	0	0	0	0	0	0	0	0	0	0	0	0	0	0	0	0	0
933	4.44924476411179e-28	0.475831564003178	0.27	0.178	1.3181777462634e-23	COL4A2	7	0.801195017397766	0.0728690246397897	0.550432685500848	0.304365486645635	0	0	0	0	0	0	0	0	0	0	0	0	0	0	0	0	0	0	0	0	0	0	0	0	0	0	0	0	0	0	0	0	0	0	0	0	0	0
934	4.68406895667388e-28	0.956238192941876	0.414	0.343	1.3877491097937698e-23	NRG1	7	0.824708493725688	0.643056923989855	1.01909492122114	0.558878964422917	0	0	0	0	0	0	0	0	0	0	0	0	0	0	0	0	0	0	0	0	0	0	0	0	0	0	0	0	0	0	0	0	0	0	0	0	0	0
935	5.88137372491299e-28	0.567761906962343	0.221	0.14	1.74247459347997e-23	RASGEF1B	7	0.467096101874808	0.153666125050394	0.42005858859225	0.10151356843454	0	0	0	0	0	0	0	0	0	0	0	0	0	0	0	0	0	0	0	0	0	0	0	0	0	0	0	0	0	0	0	0	0	0	0	0	0	0
936	1.01982589751396e-27	0.663087186846857	0.244	0.165	3.0214381865646196e-23	SLC5A1	7	0.350931861471492	0.262151623900289	0.468822375769017	0.1411385303312	0	0	0	0	0	0	0	0	0	0	0	0	0	0	0	0	0	0	0	0	0	0	0	0	0	0	0	0	0	0	0	0	0	0	0	0	0	0
937	3.23390858989819e-27	0.65698052507035	0.307	0.23	9.58110097929136e-23	SLC38A11	7	0.575115054622025	0.381817562722413	0.599434677096595	0.13316850632391	0	0	0	0	0	0	0	0	0	0	0	0	0	0	0	0	0	0	0	0	0	0	0	0	0	0	0	0	0	0	0	0	0	0	0	0	0	0
938	5.95156279376087e-27	0.548318084206008	0.264	0.184	1.7632695089075298e-22	HSD17B11	7	0.308470819190476	0.341231873325703	0.472876379336956	0.127986334080432	0	0	0	0	0	0	0	0	0	0	0	0	0	0	0	0	0	0	0	0	0	0	0	0	0	0	0	0	0	0	0	0	0	0	0	0	0	0
939	1.46439054375485e-26	0.518674153748253	0.509	0.473	4.33854986398251e-22	HOMER2	7	0.977212850159956	0.86058204106416	1.04183470085502	0.558000790005544	0	0	0	0	0	0	0	0	0	0	0	0	0	0	0	0	0	0	0	0	0	0	0	0	0	0	0	0	0	0	0	0	0	0	0	0	0	0
940	3.10750504238871e-26	0.601335374682739	0.25	0.172	9.206605189085039e-22	ITIH5	7	0.437546121772591	0.224388602036325	0.472032205175524	0.163836878018015	0	0	0	0	0	0	0	0	0	0	0	0	0	0	0	0	0	0	0	0	0	0	0	0	0	0	0	0	0	0	0	0	0	0	0	0	0	0
941	6.66179279825839e-26	0.516213876390266	0.382	0.306	1.97368935234001e-21	ARHGAP24	7	0.499498203880094	0.691826364552813	0.74707823261812	0.239525930483525	0	0	0	0	0	0	0	0	0	0	0	0	0	0	0	0	0	0	0	0	0	0	0	0	0	0	0	0	0	0	0	0	0	0	0	0	0	0
942	1.41855231617505e-25	0.617581064872714	0.374	0.304	4.20274494713181e-21	AC027117.2	7	0.517043305109776	0.499454045413744	0.750668531963086	0.485096935113646	0	0	0	0	0	0	0	0	0	0	0	0	0	0	0	0	0	0	0	0	0	0	0	0	0	0	0	0	0	0	0	0	0	0	0	0	0	0
943	1.57127002880407e-25	0.582342019045757	0.328	0.253	4.65520171433782e-21	AP000943.3	7	0.666679558475857	0.337075113561708	0.62936764400769	0.251305026534045	0	0	0	0	0	0	0	0	0	0	0	0	0	0	0	0	0	0	0	0	0	0	0	0	0	0	0	0	0	0	0	0	0	0	0	0	0	0
944	1.7181281796664e-25	0.396903340001897	0.106	0.049	5.0902983578976404e-21	ASAH1	7	0.113064175294619	0.0373239859025045	0.182153752665832	0.0664411971522956	0	0	0	0	0	0	0	0	0	0	0	0	0	0	0	0	0	0	0	0	0	0	0	0	0	0	0	0	0	0	0	0	0	0	0	0	0	0
945	2.0011209826185698e-25	0.481596569382496	0.118	0.058	5.9287211352040405e-21	COL4A5	7	0.235760787309456	0.0345956505721685	0.217078310729885	0.0311537763031731	0	0	0	0	0	0	0	0	0	0	0	0	0	0	0	0	0	0	0	0	0	0	0	0	0	0	0	0	0	0	0	0	0	0	0	0	0	0
946	2.0691073203093003e-25	0.471536843758265	0.143	0.077	6.1301442578803604e-21	BAAT	7	0.148594851816425	0.103728288770644	0.257969207429623	0.100018170173108	0	0	0	0	0	0	0	0	0	0	0	0	0	0	0	0	0	0	0	0	0	0	0	0	0	0	0	0	0	0	0	0	0	0	0	0	0	0
947	2.4218573110475598e-25	0.518009163593316	0.473	0.426	7.1752366554406e-21	TRMT9B	7	0.882423873527465	0.757550605284588	0.93346663881135	0.444960262282948	0	0	0	0	0	0	0	0	0	0	0	0	0	0	0	0	0	0	0	0	0	0	0	0	0	0	0	0	0	0	0	0	0	0	0	0	0	0
948	2.5596137366333797e-25	0.478035613678825	0.473	0.395	7.58336761752371e-21	ZBTB16	7	0.499342445181424	0.962688685547829	1.00008923505991	0.642608572300585	0	0	0	0	0	0	0	0	0	0	0	0	0	0	0	0	0	0	0	0	0	0	0	0	0	0	0	0	0	0	0	0	0	0	0	0	0	0
949	3.73319530735635e-25	0.558465750299052	0.265	0.191	1.10603377371047e-20	UGT2A3	7	0.392092445435413	0.313037128049299	0.48162889341201	0.125506033602194	0	0	0	0	0	0	0	0	0	0	0	0	0	0	0	0	0	0	0	0	0	0	0	0	0	0	0	0	0	0	0	0	0	0	0	0	0	0
950	5.19523792263292e-25	0.259194552187048	0.832	0.787	1.5391931393384498e-20	SHROOM3	7	2.26275023298103	2.16873872010657	2.20505691957863	1.33390403132322	0	0	0	0	0	0	0	0	0	0	0	0	0	0	0	0	0	0	0	0	0	0	0	0	1	0	0	0	0	1	0	0	0	0	0	0	0	0
951	6.66587191075255e-25	0.588690200613612	0.361	0.294	1.97489787099866e-20	SLC17A4	7	0.467433957542297	0.682571973766435	0.685662964066571	0.100600190916269	0	0	0	0	0	0	0	0	0	0	0	0	0	0	0	0	0	0	0	0	0	0	0	0	0	0	0	0	0	0	0	0	0	0	0	0	0	0
952	1.20938204852198e-24	0.501820808426124	0.147	0.083	3.58303619515607e-20	LRRN1	7	0.213163780718494	0.0957729365545112	0.260498154352156	0.0498810792478373	0	0	0	0	0	0	0	0	0	0	0	0	0	0	0	0	0	0	0	0	0	0	0	0	0	0	0	0	0	0	0	0	0	0	0	0	0	0
953	2.25306497989863e-24	0.540119217957894	0.454	0.406	6.675155615945679e-20	EPB41L4A	7	0.929428298496526	0.704441564621707	0.905044911851872	0.380269196015572	0	0	0	0	0	0	0	0	0	0	0	0	0	0	0	0	0	0	0	0	0	0	0	0	1	0	0	0	0	0	0	0	0	0	0	0	0	0
954	2.86822892149518e-24	0.556153938437979	0.142	0.078	8.49770182571377e-20	AP002989.1	7	0.252890005198115	0.083137649865028	0.270531441001031	0.0502518983241693	0	0	0	0	0	0	0	0	0	0	0	0	0	0	0	0	0	0	0	0	0	0	0	0	0	0	0	0	0	0	0	0	0	0	0	0	0	0
955	3.25665895444645e-24	0.494532272699837	0.19	0.118	9.648503484338499e-20	MCTP2	7	0.356264550674711	0.0701088795796117	0.337808658173178	0.168470889224565	0	0	0	0	0	0	0	0	0	0	0	0	0	0	0	0	0	0	0	0	0	0	0	0	0	0	0	0	0	0	0	0	0	0	0	0	0	0
956	5.78184903771744e-24	0.393346557926194	0.122	0.062	1.7129884144045398e-19	MDFIC	7	0.188023690837197	0.0414178808388327	0.208845144173534	0.0715287501965719	0	0	0	0	0	0	0	0	0	0	0	0	0	0	0	0	0	0	0	0	0	0	0	0	0	0	0	0	0	0	0	0	0	0	0	0	0	0
957	6.73404321603583e-24	0.531681193132446	0.324	0.248	1.9950949836149299e-19	AC068051.1	7	0.721130291880577	0.427464102558213	0.659344230539255	0.169140801980327	0	0	0	0	0	0	0	0	0	0	0	0	0	0	0	0	0	0	0	0	0	0	0	0	0	0	0	0	0	0	0	0	0	0	0	0	0	0
958	1.7008453469237498e-23	0.399029514819586	0.6	0.577	5.039094509331e-19	TNRC6B	7	1.12923007446022	1.14347155933228	1.23362673522378	0.757141153537571	0	0	0	0	0	0	0	0	0	0	0	0	0	0	0	0	0	0	0	0	0	0	0	0	0	0	0	0	0	0	0	0	0	0	0	0	0	0
959	4.6748796505728296e-23	0.531157487274543	0.255	0.183	1.3850265940752098e-18	FRMD4A	7	0.370770991496183	0.217335065719866	0.466950607265539	0.277959434389938	0	0	0	0	0	0	0	0	0	0	0	0	0	0	0	0	0	0	0	0	0	0	0	0	0	0	0	0	0	0	0	0	0	0	0	0	0	0
960	5.715466029825719e-23	0.509646961014296	0.409	0.356	1.69332112065646e-18	FGGY	7	0.645927717324549	0.713299597321743	0.800276212984979	0.300991365194234	0	0	0	0	0	0	0	0	0	0	0	0	0	0	0	0	0	0	0	0	0	0	0	0	0	0	0	0	0	0	0	0	0	0	0	0	0	0
961	9.430916052505739e-23	0.522194142898782	0.238	0.166	2.79409749887588e-18	HNMT	7	0.253963175913639	0.311373874050509	0.426167681018536	0.1377545976002	0	0	0	0	0	0	0	0	0	0	0	0	0	0	0	0	0	0	0	0	0	0	0	0	0	0	0	0	0	0	0	0	0	0	0	0	0	0
962	9.92289642652499e-23	0.42908918293978	0.592	0.555	2.93985652428656e-18	MACROD2	7	1.26222678951393	1.22380499544097	1.31977930513382	0.710080138472832	0	0	0	0	0	0	0	0	0	0	0	0	0	0	0	0	0	0	0	0	0	0	0	0	0	0	0	0	0	0	0	0	0	0	0	0	0	0
963	1.01173805255715e-22	0.463684699644433	0.645	0.632	2.99747632831107e-18	PIK3C2G	7	1.57175140493975	1.40812298330035	1.48089020560092	0.765331838852463	0	0	0	0	0	0	0	0	0	0	0	0	0	0	0	0	0	0	0	0	0	0	0	0	0	0	0	0	0	0	0	0	0	0	0	0	0	0
964	1.09891180923858e-22	0.569511180636182	0.364	0.297	3.2557460172311398e-18	AC104035.1	7	0.81004016442913	0.445827892061938	0.72801636203461	0.29133015776651	0	0	0	0	0	0	0	0	0	0	0	0	0	0	0	0	0	0	0	0	0	0	0	0	0	0	0	0	0	0	0	0	0	0	0	0	0	0
965	3.64185599615888e-22	0.509355561963644	0.456	0.407	1.07897267598199e-17	CCND3	7	0.784400554471201	0.681539326346257	0.923937816167939	0.629152955695156	0	0	0	0	0	0	0	0	0	0	0	0	0	0	0	0	0	0	0	0	0	0	0	0	0	0	0	0	0	0	0	0	0	0	0	0	0	0
966	3.91101594461746e-22	0.400235974153496	0.114	0.059	1.15871669391181e-17	MBNL3	7	0.0878062820036111	0.1008864758634	0.192576744974546	0.0339798281199679	0	0	0	0	0	0	0	0	0	0	0	0	0	0	0	0	0	0	0	0	0	0	0	0	0	0	0	0	0	0	0	0	0	0	0	0	0	0
967	4.42837777255263e-22	0.518679103918044	0.311	0.235	1.3119954826741701e-17	AF233439.1	7	0.48138093669964	0.418305623044508	0.642380235623734	0.365684435866982	0	0	0	0	0	0	0	0	0	0	0	0	0	0	0	0	0	0	0	0	0	0	0	0	0	0	0	0	0	0	0	0	0	0	0	0	0	0
968	6.268598392374339e-22	0.30311387052204	0.648	0.583	1.85719764570875e-17	LIMCH1	7	1.86463434286233	1.03479304813522	1.48749314320949	0.993993619462909	0	0	0	0	0	0	0	0	0	0	0	0	0	0	0	0	0	0	0	0	0	0	0	1	1	0	1	0	0	1	0	0	1	0	0	0	0	0
969	6.38842529496231e-22	0.285682655992559	0.804	0.799	1.89269876213848e-17	FOXP1	7	1.9366853106918	2.00462500975761	1.96244232334405	1.33121735699244	0	0	0	0	0	0	0	0	0	0	0	0	0	0	0	0	0	0	0	0	0	0	0	0	0	0	0	0	0	0	0	0	0	0	0	0	0	0
970	1.8484236663547102e-21	0.538926681560312	0.21	0.143	5.4763247963091e-17	DPH6-DT	7	0.289148013881828	0.232316717970699	0.388667988192682	0.119573010873611	0	0	0	0	0	0	0	0	0	0	0	0	0	0	0	0	0	0	0	0	0	0	0	0	0	0	0	0	0	0	0	0	0	0	0	0	0	0
971	3.1317195669670902e-21	0.473309463181878	0.315	0.24	9.2783455610534e-17	FYN	7	0.807076774377282	0.209856110308352	0.604919790019317	0.333657417423371	0	0	0	0	0	0	0	0	0	0	0	0	0	0	0	0	0	0	0	0	0	0	0	0	0	0	0	0	0	0	0	0	0	0	0	0	0	0
972	8.53723707779222e-21	0.500176965843848	0.259	0.191	2.5293272290375e-16	MYO9A	7	0.464812143907257	0.164005344165967	0.476010530405542	0.3233507413192	0	0	0	0	0	0	0	0	0	0	0	0	0	0	0	0	0	0	0	0	0	0	0	0	0	0	0	0	0	0	0	0	0	0	0	0	0	0
973	1.0376292664437099e-20	0.50889555517607	0.181	0.118	3.07418422769277e-16	DDX60	7	0.209549485018003	0.150041253877905	0.32383103142367	0.157401447569177	0	0	0	0	0	0	0	0	0	0	0	0	0	0	0	0	0	0	0	0	0	0	0	0	0	0	0	0	0	0	0	0	0	0	0	0	0	0
974	1.09456454889203e-20	0.36327635620568	0.637	0.651	3.24286638900243e-16	RNF213	7	1.24173035484503	1.18223347175838	1.36486366599574	1.16795934306257	0	0	0	0	0	0	0	0	0	0	0	0	0	0	0	0	0	0	0	0	0	0	0	0	0	0	0	0	0	0	0	0	0	0	0	0	0	0
975	4.2364019533363295e-20	0.384264884478681	0.62	0.608	1.25511880671495e-15	KIAA1217	7	1.46382307225917	1.37720734880692	1.36540551332665	0.581770650435988	0	0	0	0	0	0	0	0	0	0	0	0	0	0	0	0	0	0	0	0	0	0	0	0	0	0	0	0	0	0	0	0	0	0	0	0	0	0
976	5.962830210678899e-20	0.301912978285251	0.76	0.736	1.7666077065178401e-15	NAALADL2	7	2.16981326048801	1.91553690405723	1.90433237327662	0.960171747946055	0	0	0	0	0	0	0	0	0	0	0	0	0	0	0	0	0	0	0	0	0	0	0	0	0	0	0	0	0	0	0	0	0	0	0	0	0	0
977	7.74576062975818e-20	0.537915272459937	0.268	0.204	2.29483650177845e-15	CTTNBP2	7	0.378850965455281	0.390660074850025	0.488715907025244	0.0963751496342552	0	0	0	0	0	0	0	0	0	0	0	0	0	0	0	0	0	0	0	0	0	0	0	0	0	0	0	0	0	0	0	0	0	0	0	0	0	0
978	1.00241202084847e-19	0.520466299071727	0.269	0.203	2.9698460941677504e-15	MUM1L1	7	0.488920063245441	0.374602838258458	0.516280780336468	0.10020841245373	0	0	0	0	0	0	0	0	0	0	0	0	0	0	0	0	0	0	0	0	0	0	0	0	0	0	0	0	0	0	0	0	0	0	0	0	0	0
979	1.1553963244053198e-19	0.364844795500007	0.115	0.062	3.4230926903156304e-15	DDX60L	7	0.106019464232067	0.0483116691589801	0.197329086971422	0.13627725343243	0	0	0	0	0	0	0	0	0	0	0	0	0	0	0	0	0	0	0	0	0	0	0	0	0	0	0	0	0	0	0	0	0	0	0	0	0	0
980	1.72717864977673e-19	0.420911803302876	0.148	0.089	5.11711218569351e-15	AP000919.2	7	0.0869878909872597	0.168704988226998	0.263783446938847	0.122893385234397	0	0	0	0	0	0	0	0	0	0	0	0	0	0	0	0	0	0	0	0	0	0	0	0	0	0	0	0	0	0	0	0	0	0	0	0	0	0
981	2.1958961896566997e-19	0.539524431792264	0.346	0.295	6.5057816410959e-15	TMEM63A	7	0.648965351479197	0.434044633646558	0.647469250635002	0.267765918063129	0	0	0	0	0	0	0	0	0	0	0	0	0	0	0	0	0	0	0	0	0	0	0	0	0	0	0	0	0	0	0	0	0	0	0	0	0	0
982	5.786209222242799e-19	0.514824111724722	0.273	0.203	1.71428020627387e-14	INPP4B	7	0.84650675216157	0.126639474379163	0.556823347778794	0.278801632410552	0	0	0	0	0	0	0	0	0	0	0	0	0	0	0	0	0	0	0	0	0	0	0	0	0	0	0	0	0	0	0	0	0	0	0	0	0	0
983	7.420165743399369e-19	0.297567850911784	0.706	0.717	2.19837250479693e-14	TBC1D5	7	1.55094516686987	1.56241113092571	1.61127891011098	1.2116374049699	0	0	0	0	0	0	0	0	0	0	0	0	0	0	0	0	0	0	0	0	0	0	0	0	0	0	0	0	0	0	0	0	0	0	0	0	0	0
984	1.0590237504351399e-18	0.399818512922779	0.49	0.462	3.13756966541419e-14	SP100	7	0.783667288900269	0.650251736053977	0.964111542326688	0.936888423058884	0	0	0	0	0	0	0	0	0	0	0	0	0	0	0	0	0	0	0	0	0	0	0	0	0	0	0	0	0	0	0	0	0	0	0	0	0	0
985	1.24533620839758e-18	0.430435547586961	0.531	0.51	3.68955758461951e-14	APBB2	7	1.1149403682633101	1.02922682178345	1.1095815416736	0.535352775035505	0	0	0	0	0	0	0	0	0	0	0	0	0	0	0	0	0	0	0	0	0	0	0	0	0	0	0	0	0	0	0	0	0	0	0	0	0	0
986	1.5136375724541e-18	0.266916984787389	0.796	0.804	4.48445403590977e-14	RERE	7	1.90422954691238	1.95409231699554	1.90870919069676	1.36225166909188	0	0	0	0	0	0	0	0	0	0	0	0	0	0	0	0	0	0	0	0	0	0	0	0	0	0	0	0	0	0	0	0	0	0	0	0	0	0
987	3.53985301268686e-18	0.518092817376482	0.17	0.113	1.04875225206874e-13	WDR72	7	0.203313019954371	0.20471352938889	0.308159393466489	0.0503164622073801	0	0	0	0	0	0	0	0	0	0	0	0	0	0	0	0	0	0	0	0	0	0	0	0	0	0	0	0	0	0	0	0	0	0	0	0	0	0
988	9.11777987695943e-18	0.452046800861391	0.371	0.317	2.70132464414677e-13	FOXO3	7	0.518997325766273	0.504854855491494	0.720484548309969	0.551610994972142	0	0	0	0	0	0	0	0	0	0	0	0	0	0	0	0	0	0	0	0	0	0	0	0	0	0	0	0	0	0	0	0	0	0	0	0	0	0
989	2.1706312348772302e-17	0.518941118659701	0.198	0.139	6.43092915957078e-13	LRRC7	7	0.239296038672593	0.270439636351998	0.372688343158147	0.105641456421164	0	0	0	0	0	0	0	0	0	0	0	0	0	0	0	0	0	0	0	0	0	0	0	0	0	0	0	0	0	0	0	0	0	0	0	0	0	0
990	3.21225270669662e-17	0.442714997628264	0.192	0.135	9.51694109413006e-13	PDCD4	7	0.218419494775932	0.246971784312526	0.330614291766047	0.0739338237756282	0	0	0	0	0	0	0	0	0	0	0	0	0	0	0	0	0	0	0	0	0	0	0	0	0	0	0	0	0	0	0	0	0	0	0	0	0	0
991	3.47933049749896e-17	0.494177420259317	0.35	0.298	1.03082124649402e-12	ANXA13	7	0.595641281369678	0.610072531373445	0.6767845797787	0.177848223002462	0	0	0	0	0	0	0	0	0	0	0	0	0	0	0	0	0	0	0	0	0	0	0	0	0	0	0	0	0	0	0	0	0	0	0	0	0	0
992	3.9703235722509703e-17	0.300427770321105	0.684	0.689	1.17628776475079e-12	KANSL1L	7	1.66671070629267	1.54533948624516	1.53409307970915	0.889599216675633	0	0	0	0	0	0	0	0	0	0	0	0	0	0	0	0	0	0	0	0	0	0	0	0	0	0	0	0	0	0	0	0	0	0	0	0	0	0
993	7.478038549909431e-17	0.526734851400748	0.498	0.471	2.21551848118167e-12	ELF3	7	1.17647118749175	0.899027659400348	1.08312772902255	0.521124887483143	0	0	0	0	0	0	0	0	0	0	0	0	0	0	0	0	0	0	0	0	0	0	0	0	0	0	0	0	0	0	0	0	0	0	0	0	0	0
994	8.09640774268466e-17	0.455391003833401	0.133	0.081	2.39872272192518e-12	PDE7B	7	0.166788708675886	0.141834607262981	0.247627601014493	0.0618013248349947	0	0	0	0	0	0	0	0	0	0	0	0	0	0	0	0	0	0	0	0	0	0	0	0	0	0	0	0	0	0	0	0	0	0	0	0	0	0
995	8.39030953425059e-17	0.420585989980708	0.137	0.085	2.4857970057124197e-12	POF1B	7	0.310324162056193	0.0591450160467967	0.24364822419442	0.0538057226999211	0	0	0	0	0	0	0	0	0	0	0	0	0	0	0	0	0	0	0	0	0	0	0	0	1	0	0	0	0	1	0	0	0	0	0	0	0	0
996	1.00771883075172e-16	0.495791303911115	0.267	0.21	2.98556857986812e-12	CCDC30	7	0.486437439112792	0.286101039322276	0.488218960871508	0.204143684463692	0	0	0	0	0	0	0	0	0	0	0	0	0	0	0	0	0	0	0	0	0	0	0	0	0	0	0	0	0	0	0	0	0	0	0	0	0	0
997	1.33942198530557e-16	0.334844183928531	0.569	0.552	3.96830551586481e-12	PLSCR1	7	1.15224201380616	1.05880211662117	1.16663242034537	0.757883324721301	0	0	0	0	0	0	0	0	0	0	0	0	0	0	0	0	0	0	0	0	0	0	0	0	0	0	0	0	0	0	0	0	0	0	0	0	0	0
998	1.3553436504981002e-16	0.415856486268086	0.202	0.144	4.01547663333073e-12	SMARCA2	7	0.317929562996933	0.174153042969231	0.350645299459765	0.160783674925581	0	0	0	0	0	0	0	0	0	0	0	0	0	0	0	0	0	0	0	0	0	0	0	0	0	0	0	0	0	0	0	0	0	0	0	0	0	0
999	3.31789410529706e-16	0.426153003469392	0.43	0.391	9.829924865763599e-12	MLLT3	7	0.99458587033946	0.59037743659028	0.85455990197595	0.474603417597731	0	0	0	0	0	0	0	0	0	0	0	0	0	0	0	0	0	0	0	0	0	0	0	0	0	0	0	0	0	0	0	0	0	0	0	0	0	0
1000	3.42482648033158e-16	0.473390855471179	0.227	0.172	1.0146733413278399e-11	CHPT1	7	0.27982329318823	0.217665182150153	0.410055136911145	0.273695141215466	0	0	0	0	0	0	0	0	0	0	0	0	0	0	0	0	0	0	0	0	0	0	0	0	0	0	0	0	0	0	0	0	0	0	0	0	0	0
1001	4.71132851450627e-16	0.35134701491946	0.186	0.128	1.3958252989927699e-11	ZC3HAV1	7	0.190300601758955	0.108139576346217	0.31969848695517	0.319117775065946	0	0	0	0	0	0	0	0	0	0	0	0	0	0	0	0	0	0	0	0	0	0	0	0	0	0	0	0	0	0	0	0	0	0	0	0	0	0
1002	6.09234300823968e-16	0.553862808060348	0.371	0.333	1.8049784630511698e-11	ESR2	7	0.665685324786381	0.629614856282106	0.722522048415455	0.225324222292305	0	0	0	0	0	0	0	0	0	0	0	0	0	0	0	0	0	0	0	0	0	0	0	0	0	0	0	0	0	0	0	0	0	0	0	0	0	0
1003	6.228682757934979e-16	0.350032750752947	0.108	0.062	1.8453718406934e-11	CNTN3	7	0.161685551438956	0.0486277035227527	0.191233067253993	0.092260210115849	0	0	0	0	0	0	0	0	0	0	0	0	0	0	0	0	0	0	0	0	0	0	0	0	0	0	0	0	0	0	0	0	0	0	0	0	0	0
1004	6.345064671354601e-16	0.45167696664712	0.242	0.187	1.8798523101822298e-11	PARP9	7	0.291060456678687	0.191951269571932	0.433904108950207	0.378360848409622	0	0	0	0	0	0	0	0	0	0	0	0	0	0	0	0	0	0	0	0	0	0	0	0	0	0	0	0	0	0	0	0	0	0	0	0	0	0
1005	1.6667951314261902e-15	0.384241475157563	0.147	0.096	4.93821393587637e-11	IKZF2	7	0.215255577988218	0.109239235062646	0.254779674160854	0.113644002332703	0	0	0	0	0	0	0	0	0	0	0	0	0	0	0	0	0	0	0	0	0	0	0	0	0	0	0	0	0	0	0	0	0	0	0	0	0	0
1006	1.6708553026293102e-15	0.500888941568024	0.111	0.065	4.95024300509986e-11	AC104041.1	7	0.143284346397487	0.10503722396524	0.228674828240209	0.0878000689575068	0	0	0	0	0	0	0	0	0	0	0	0	0	0	0	0	0	0	0	0	0	0	0	0	0	0	0	0	0	0	0	0	0	0	0	0	0	0
1007	2.1141448360990304e-15	0.454038302638526	0.347	0.303	6.263576905910601e-11	PIK3AP1	7	0.577261084600383	0.456200434328009	0.651749202132864	0.39549563195759	0	0	0	0	0	0	0	0	0	0	0	0	0	0	0	0	0	0	0	0	0	0	0	0	0	0	0	0	0	0	0	0	0	0	0	0	0	0
1008	4.55124344829075e-15	0.415328564270897	0.155	0.105	1.3483968964251e-10	ESRP1	7	0.331533229043781	0.0690393394805867	0.265272260070856	0.0837634677687477	0	0	0	0	0	0	0	0	0	0	0	0	0	0	0	0	0	0	0	0	0	0	0	0	0	0	0	0	0	0	0	0	0	0	0	0	0	0
1009	6.77055189703442e-15	0.427144231699625	0.473	0.456	2.00591141053439e-10	SEMA6A	7	0.945011867740218	0.910127026813258	0.963973994043121	0.43533345719933503	0	0	0	0	0	0	0	0	0	0	0	0	0	0	0	0	0	0	0	0	0	0	0	0	0	0	0	0	0	0	0	0	0	0	0	0	0	0
1010	7.0647587401925005e-15	0.4317751201781	0.417	0.385	2.09307607195683e-10	ANKUB1	7	0.679592766202501	0.656895024618291	0.816597904259363	0.553343790986029	0	0	0	0	0	0	0	0	0	0	0	0	0	0	0	0	0	0	0	0	0	0	0	0	0	0	0	0	0	0	0	0	0	0	0	0	0	0
1011	8.27562975954741e-15	0.381461983519301	0.111	0.067	2.45182082886111e-10	CPB2-AS1	7	0.0523497736207688	0.136517028005796	0.197773083421698	0.0661739911679321	0	0	0	0	0	0	0	0	0	0	0	0	0	0	0	0	0	0	0	0	0	0	0	0	0	0	0	0	0	0	0	0	0	0	0	0	0	0
1012	9.674827389718621e-15	0.431450305646564	0.342	0.291	2.86636111075194e-10	SEMA3E	7	0.794346183272088	0.373534772356539	0.677012200564246	0.411052522081734	0	0	0	0	0	0	0	0	0	0	0	0	0	0	0	0	0	0	0	0	0	0	0	0	0	0	0	0	0	0	0	0	0	0	0	0	0	0
1013	1.3326479436836601e-14	0.354698461382881	0.101	0.059	3.94823606275157e-10	DCDC1	7	0.186030800749621	0.0531811299223455	0.177434887561447	0.0352153017017072	0	0	0	0	0	0	0	0	0	0	0	0	0	0	0	0	0	0	0	0	0	0	0	0	0	0	0	0	0	0	0	0	0	0	0	0	0	0
1014	1.5180107150071502e-14	0.507489372045444	0.327	0.28	4.49741034535169e-10	STXBP6	7	0.685856023275613	0.459343945777952	0.633256101824978	0.223018183064642	0	0	0	0	0	0	0	0	0	0	0	0	0	0	0	0	0	0	0	0	0	0	0	0	0	0	0	0	0	0	0	0	0	0	0	0	0	0
1015	2.6965268960261603e-14	0.453866969537683	0.376	0.331	7.98900023485669e-10	SEMA6A-AS1	7	0.599287254445398	0.736996038146549	0.740704390164878	0.236816999006385	0	0	0	0	0	0	0	0	0	0	0	0	0	0	0	0	0	0	0	0	0	0	0	0	0	0	0	0	0	0	0	0	0	0	0	0	0	0
1016	4.2642284629879e-14	0.279880397493469	0.613	0.597	1.2633629667294202e-9	NCOA2	7	1.19083872033824	1.24290015736705	1.23865898274812	0.766175599339873	0	0	0	0	0	0	0	0	0	0	0	0	0	0	0	0	0	0	0	0	0	0	0	0	0	0	0	0	0	0	0	0	0	0	0	0	0	0
1017	4.4974435225443e-14	0.408377662191518	0.414	0.388	1.3324575924242e-9	PHF21A	7	0.77886007890679	0.732148971225275	0.791613212220582	0.312071505140418	0	0	0	0	0	0	0	0	0	0	0	0	0	0	0	0	0	0	0	0	0	0	0	0	0	0	0	0	0	0	0	0	0	0	0	0	0	0
1018	4.62238850363952e-14	0.261021019708029	0.782	0.756	1.36947504197328e-9	RORA	7	1.90216934747167	2.19263841425352	2.01992338794238	1.24281960182728	0	0	0	0	0	0	0	0	0	0	0	0	0	0	0	0	0	0	0	0	0	0	0	0	0	0	0	0	0	0	0	0	0	0	0	0	0	0
1019	4.8545480003419995e-14	0.470396524166261	0.226	0.177	1.4382569360613201e-9	ATP13A4	7	0.471636996000309	0.259724069732834	0.409384174335136	0.0614282274351253	0	0	0	0	0	0	0	0	0	0	0	0	0	0	0	0	0	0	0	0	0	0	0	0	0	0	0	0	0	0	0	0	0	0	0	0	0	0
1020	5.53271032205284e-14	0.444536311480839	0.249	0.2	1.6391760871146e-9	RGL1	7	0.412723975403333	0.315092106976797	0.447897427037142	0.150065092193996	0	0	0	0	0	0	0	0	0	0	0	0	0	0	0	0	0	0	0	0	0	0	0	0	0	0	0	0	0	0	0	0	0	0	0	0	0	0
1021	7.123369163258081e-14	0.431935282078429	0.356	0.317	2.11044058199847e-9	ZNF608	7	0.57486445935168	0.612141937857353	0.673803018178973	0.26323628257515	0	0	0	0	0	0	0	0	0	0	0	0	0	0	0	0	0	0	0	0	0	0	0	0	0	0	0	0	0	0	0	0	0	0	0	0	0	0
1022	9.692976607921961e-14	0.396903387561298	0.476	0.469	2.87173817962904e-9	MIA2	7	0.789524578618924	0.75824116302934	0.921296159119356	0.733408922767686	0	0	0	0	0	0	0	0	0	0	0	0	0	0	0	0	0	0	0	0	0	0	0	0	0	0	0	0	0	0	0	0	0	0	0	0	0	0
1023	1.09662175257988e-13	0.450223256115474	0.263	0.215	3.2489612663684203e-9	OXR1	7	0.458590278174134	0.291945482396672	0.469528492907642	0.215575911759582	0	0	0	0	0	0	0	0	0	0	0	0	0	0	0	0	0	0	0	0	0	0	0	0	0	0	0	0	0	0	0	0	0	0	0	0	0	0
1024	1.2418273746051e-13	0.470184192783155	0.365	0.332	3.67916196274253e-9	NBEA	7	0.69855816272613	0.511829011648785	0.702515756886449	0.383445589930235	0	0	0	0	0	0	0	0	0	0	0	0	0	0	0	0	0	0	0	0	0	0	0	0	0	0	0	0	0	0	0	0	0	0	0	0	0	0
1025	1.43323484539361e-13	0.372581745042329	0.537	0.511	4.246244876447651e-9	MAML3	7	1.14490261848637	1.24496486496744	1.1648644162765	0.441500161585851	0	0	0	0	0	0	0	0	0	0	0	0	0	0	0	0	0	0	0	0	0	0	0	0	0	0	0	0	0	0	0	0	0	0	0	0	0	0
1026	3.2516720452732e-13	0.453266322683821	0.202	0.156	9.6337287685309e-9	CD24	7	0.362188004303393	0.181304872500057	0.356313381991706	0.130578590092742	0	0	0	0	0	0	0	0	0	0	0	0	0	0	0	0	0	0	0	0	0	0	0	0	0	0	0	0	0	0	0	0	0	0	0	0	0	0
1027	4.86575175850908e-13	0.336355633242195	0.136	0.09	1.44157627349348e-8	LINC00240	7	0.124958791968862	0.112676730109812	0.23559740229013101	0.170510418993056	0	0	0	0	0	0	0	0	0	0	0	0	0	0	0	0	0	0	0	0	0	0	0	0	0	0	0	0	0	0	0	0	0	0	0	0	0	0
1028	7.22527693552567e-13	0.40063514966122	0.143	0.095	2.14063279768819e-8	PCDH9	7	0.165257776201663	0.197397641658185	0.274996496567821	0.107367818172188	0	0	0	0	0	0	0	0	0	0	0	0	0	0	0	0	0	0	0	0	0	0	0	0	0	0	0	0	0	0	0	0	0	0	0	0	0	0
1029	7.796873248386389e-13	0.432446127142578	0.177	0.125	2.30997963729944e-8	PLXDC2	7	0.628929852189871	0.079477097888229	0.379307246535202	0.133285835735075	0	0	0	0	0	0	0	0	0	0	0	0	0	0	0	0	0	0	0	0	0	0	0	0	0	0	0	0	0	0	0	0	0	0	0	0	0	0
1030	9.54064723711862e-13	0.413362514537432	0.134	0.09	2.82660755694113e-8	SLC28A3	7	0.257926503454572	0.0953049799898068	0.236670406731369	0.0528790126260173	0	0	0	0	0	0	0	0	0	0	0	0	0	0	0	0	0	0	0	0	0	0	0	0	0	0	0	0	0	0	0	0	0	0	0	0	0	0
1031	9.74156950045524e-13	0.332333672223834	0.242	0.182	2.88613479589987e-8	MT-ATP6	7	0.284292202934464	0.230637986023506	0.50689156248008	0.629854064770325	0	0	0	0	0	0	0	0	0	0	0	0	0	0	0	0	0	0	0	0	0	0	0	0	0	0	0	0	0	0	0	0	0	0	0	0	0	0
1032	1.03439168617317e-12	0.359707251522245	0.518	0.511	3.06459224862526e-8	ARHGAP26	7	1.4361408489257	0.762845850776327	1.08144003713933	0.689933432599137	0	0	0	0	0	0	0	0	0	0	0	0	0	0	0	0	0	0	0	0	0	0	0	0	1	0	0	0	0	0	0	0	0	0	0	0	0	0
1033	1.0622417246768399e-12	0.27514681063753	0.569	0.548	3.14710355770006e-8	SNAP25	7	1.29374480217115	1.08126769023914	1.20982007886994	0.781856038896594	0	0	0	0	0	0	0	0	0	0	0	0	0	0	0	0	0	0	0	0	0	0	0	0	0	0	0	0	0	0	0	0	0	0	0	0	0	0
1034	1.18691685990476e-12	0.416834826857501	0.224	0.175	3.51647858083985e-8	ARHGEF38	7	0.495858758319237	0.189591643895338	0.400265364342615	0.157109226266669	0	0	0	0	0	0	0	0	0	0	0	0	0	0	0	0	0	0	0	0	0	0	0	0	0	0	0	0	0	0	0	0	0	0	0	0	0	0
1035	1.40561244619645e-12	0.433277625470361	0.386	0.359	4.16440799434621e-8	CDK19	7	0.754577314950316	0.681908403321834	0.737557221171641	0.239561545581807	0	0	0	0	0	0	0	0	0	0	0	0	0	0	0	0	0	0	0	0	0	0	0	0	0	0	0	0	0	0	0	0	0	0	0	0	0	0
1036	1.60713065056731e-12	0.459225805035028	0.281	0.232	4.76144597843576e-8	AKT3	7	0.838970378189729	0.222548083164507	0.539378456613306	0.201092511892258	0	0	0	0	0	0	0	0	0	0	0	0	0	0	0	0	0	0	0	0	0	0	0	0	0	0	0	0	0	0	0	0	0	0	0	0	0	0
1037	2.06297587902017e-12	0.456630437473248	0.223	0.175	6.11197863677307e-8	C9orf84	7	0.267272438355543	0.213985561562816	0.419506375111259	0.365114507825922	0	0	0	0	0	0	0	0	0	0	0	0	0	0	0	0	0	0	0	0	0	0	0	0	0	0	0	0	0	0	0	0	0	0	0	0	0	0
1038	2.3544218816425897e-12	0.481002136286893	0.17	0.125	6.97544570874251e-8	MPPED2	7	0.377245560420255	0.153276467569353	0.315771779358862	0.0548172488333092	0	0	0	0	0	0	0	0	0	0	0	0	0	0	0	0	0	0	0	0	0	0	0	0	0	0	0	0	0	0	0	0	0	0	0	0	0	0
1039	2.60119515724888e-12	0.280927693858967	0.594	0.601	7.70656089238127e-8	HNF4G	7	1.37185678890054	1.17342236908106	1.25683579935916	0.828661124017139	0	0	0	0	0	0	0	0	0	0	0	0	0	0	0	0	0	0	0	0	0	0	0	0	0	0	0	0	0	0	0	0	0	0	0	0	0	0
1040	2.67296459598951e-12	0.400624261137399	0.143	0.098	7.91919220853812e-8	PHACTR1	7	0.328902068953079	0.0773765550903734	0.258802598202019	0.0870142917268376	0	0	0	0	0	0	0	0	0	0	0	0	0	0	0	0	0	0	0	0	0	0	0	0	1	0	1	0	0	1	0	0	0	0	0	0	0	0
1041	2.8455107746414e-12	0.360955960975262	0.134	0.091	8.43039477203008e-8	HYDIN	7	0.243192830638941	0.0830839264075278	0.227855185118765	0.0795190017940502	0	0	0	0	0	0	0	0	0	0	0	0	0	0	0	0	0	0	0	0	0	0	0	0	0	0	0	0	0	0	0	0	0	0	0	0	0	0
1042	2.94609085356744e-12	0.437448470744792	0.188	0.14	8.72838337186426e-8	MYO3A	7	0.465979828887802	0.124867255802868	0.350632065285866	0.136209257691857	0	0	0	0	0	0	0	0	0	0	0	0	0	0	0	0	0	0	0	0	0	0	0	0	1	0	0	0	0	0	0	0	0	0	0	0	0	0
1043	3.3577168133559297e-12	0.43294209281062	0.364	0.338	9.9479076029296e-8	ATF7IP	7	0.644394201391191	0.504384385361803	0.677766710151705	0.406478064433967	0	0	0	0	0	0	0	0	0	0	0	0	0	0	0	0	0	0	0	0	0	0	0	0	0	0	0	0	0	0	0	0	0	0	0	0	0	0
1044	3.37889467811109e-12	0.361177503090538	0.145	0.101	1.00106512628397e-7	PLCH1	7	0.251457032431155	0.137572721179718	0.251180971317199	0.055747048722514	0	0	0	0	0	0	0	0	0	0	0	0	0	0	0	0	0	0	0	0	0	0	0	0	0	0	0	0	0	0	0	0	0	0	0	0	0	0
1045	4.81304972237457e-12	0.358209337885555	0.205	0.157	1.42596224124791e-7	CXCL2	7	0.308169256877273	0.241898786230235	0.376084387542953	0.196270239148465	0	0	0	0	0	0	0	0	0	0	0	0	0	0	0	0	0	0	0	0	0	0	0	0	0	0	0	0	0	0	0	0	0	0	0	0	0	0
1046	6.1460252605924895e-12	0.45086414386893	0.172	0.127	1.82088290395574e-7	TOX	7	0.333803596908942	0.19360574078856	0.320285720641993	0.0593048609720928	0	0	0	0	0	0	0	0	0	0	0	0	0	0	0	0	0	0	0	0	0	0	0	0	0	0	0	0	0	0	0	0	0	0	0	0	0	0
1047	7.60895473021088e-12	0.337910939354496	0.389	0.36	2.25430501791958e-7	HMGB1	7	0.641206817406149	0.545230407364026	0.705255700262479	0.505926183616445	0	0	0	0	0	0	0	0	0	0	0	0	0	0	0	0	0	0	0	0	0	0	0	0	0	0	0	0	0	0	0	0	0	0	0	0	0	0
1048	8.51784807005656e-12	0.368802439872939	0.102	0.064	2.52358284771566e-7	CXCL1	7	0.153539687864878	0.0572902721358612	0.190512578652769	0.108115561084838	0	0	0	0	0	0	0	0	0	0	0	0	0	0	0	0	0	0	0	0	0	0	0	0	1	0	0	0	0	0	0	0	0	0	0	0	0	0
1049	9.647481405185389e-12	0.294486835596401	0.294	0.232	2.85825931591428e-7	MT-CO3	7	0.379194599489638	0.321480631287009	0.637402514711908	0.82918565595912	0	0	0	0	0	0	0	0	0	0	0	0	0	0	0	0	0	0	0	0	0	0	0	0	0	0	0	0	0	0	0	0	0	0	0	0	0	0
1050	9.7993446646532e-12	0.405072064886926	0.169	0.124	2.9032518437968e-7	DEPTOR	7	0.220458719078602	0.210572585823033	0.304440669313501	0.11358899785369	0	0	0	0	0	0	0	0	0	0	0	0	0	0	0	0	0	0	0	0	0	0	0	0	0	0	0	0	0	0	0	0	0	0	0	0	0	0
1051	1.3334228774945498e-11	0.316650636366688	0.106	0.068	3.95053195915311e-7	ST3GAL5	7	0.178202507792843	0.0574705626852973	0.180950834330878	0.0756470852053962	0	0	0	0	0	0	0	0	0	0	0	0	0	0	0	0	0	0	0	0	0	0	0	0	0	0	0	0	0	0	0	0	0	0	0	0	0	0
1052	1.7320943750121397e-11	0.377950415167773	0.465	0.452	5.13167600484847e-7	GRHL2	7	1.01900516090879	0.77716040215016	0.917169589539168	0.50704717044149	0	0	0	0	0	0	0	0	0	0	0	0	0	0	0	0	0	0	0	0	0	0	0	0	0	0	0	0	0	0	0	0	0	0	0	0	0	0
1053	1.75607576399904e-11	0.391838901860307	0.337	0.307	5.20272566599994e-7	KCTD3	7	0.591378633126473	0.471197307420777	0.603673607803186	0.308693207878096	0	0	0	0	0	0	0	0	0	0	0	0	0	0	0	0	0	0	0	0	0	0	0	0	0	0	0	0	0	0	0	0	0	0	0	0	0	0
1054	1.8442521122869797e-11	0.468419983378779	0.245	0.201	5.46396573307263e-7	PAH	7	0.152160836655021	0.529890219603132	0.463067110063509	0.132647643241165	0	0	0	0	0	0	0	0	0	0	0	0	0	0	0	0	0	0	0	0	0	0	0	0	0	0	0	0	0	0	0	0	0	0	0	0	0	0
1055	2.47685875336539e-11	0.480317607294935	0.222	0.18	7.33818942859564e-7	UGT2B15	7	0.36654356810931	0.335804445511836	0.422494595419634	0.0978748891078643	0	0	0	0	0	0	0	0	0	0	0	0	0	0	0	0	0	0	0	0	0	0	0	0	0	0	0	0	0	0	0	0	0	0	0	0	0	0
1056	2.7254234494150096e-11	0.308067427142706	0.588	0.597	8.07461205358184e-7	MAP3K13	7	1.19152878127277	1.06503	1.26556440285825	1.15701623234404	0	0	0	0	0	0	0	0	0	0	0	0	0	0	0	0	0	0	0	0	0	0	0	0	0	0	0	0	0	0	0	0	0	0	0	0	0	0
1057	3.7386313668737194e-11	0.440643960940658	0.304	0.267	1.10764431506368e-6	CPEB4	7	0.396922848536574	0.421875166819848	0.573951398343198	0.432369151216881	0	0	0	0	0	0	0	0	0	0	0	0	0	0	0	0	0	0	0	0	0	0	0	0	0	0	0	0	0	0	0	0	0	0	0	0	0	0
1058	4.1363655653509296e-11	0.34841589208063	0.488	0.459	1.22548102604652e-6	EVA1C	7	1.43012	0.707585362942275	1.03305413045967	0.59787178153117	0	0	0	0	0	0	0	0	0	0	0	0	0	0	0	0	0	0	0	0	0	0	0	0	0	0	0	0	0	0	0	0	0	0	0	0	0	0
1059	4.68780645525432e-11	0.261100086786999	0.719	0.715	1.3888564184982e-6	WWOX	7	1.90164696720586	1.85438186830581	1.80215392877391	1.13463827039191	0	0	0	0	0	0	0	0	0	0	0	0	0	0	0	0	0	0	0	0	0	0	0	0	0	0	0	0	0	0	0	0	0	0	0	0	0	0
1060	5.5994266023177593e-11	0.385424193359986	0.276	0.234	1.65894211946868e-6	YPEL2	7	0.450412750992185	0.395821733964912	0.50492819837994	0.237045047518296	0	0	0	0	0	0	0	0	0	0	0	0	0	0	0	0	0	0	0	0	0	0	0	0	0	0	0	0	0	0	0	0	0	0	0	0	0	0
1061	6.740405822638179e-11	0.430399560418621	0.357	0.332	1.99698003307301e-6	PDE5A	7	0.681883173393718	0.517999758935212	0.676554700988567	0.370218439910845	0	0	0	0	0	0	0	0	0	0	0	0	0	0	0	0	0	0	0	0	0	0	0	0	0	0	0	0	0	0	0	0	0	0	0	0	0	0
1062	6.974712531072969e-11	0.37775731861123	0.166	0.124	2.06639808158099e-6	FREM1	7	0.254171626287888	0.225494134882135	0.292796610697513	0.0456097036350883	0	0	0	0	0	0	0	0	0	0	0	0	0	0	0	0	0	0	0	0	0	0	0	0	0	0	0	0	0	0	0	0	0	0	0	0	0	0
1063	7.834868989073219e-11	0.296423789756094	0.104	0.067	2.32123663539272e-6	ARHGAP44	7	0.166701363440015	0.0471803732731289	0.181546830784106	0.114147133132823	0	0	0	0	0	0	0	0	0	0	0	0	0	0	0	0	0	0	0	0	0	0	0	0	1	0	0	0	0	0	0	0	0	0	0	0	0	0
1064	1.18951483932232e-10	0.401824686000184	0.252	0.208	3.52417561446024e-6	THSD4-AS1	7	0.472437058704672	0.240886983358906	0.476784943256043	0.356244731195745	0	0	0	0	0	0	0	0	0	0	0	0	0	0	0	0	0	0	0	0	0	0	0	0	0	0	0	0	0	0	0	0	0	0	0	0	0	0
1065	1.28154836240515e-10	0.403752330461838	0.17	0.128	3.79684333329774e-6	LINC00271	7	0.287568780065364	0.217256352901142	0.306210791641634	0.0533555176527001	0	0	0	0	0	0	0	0	0	0	0	0	0	0	0	0	0	0	0	0	0	0	0	0	0	0	0	0	0	0	0	0	0	0	0	0	0	0
1066	1.32254961499249e-10	0.347310672269319	0.204	0.153	3.91831774433825e-6	MT-CYB	7	0.250249007123772	0.180863471198036	0.415586540212773	0.504385563699086	0	0	0	0	0	0	0	0	0	0	0	0	0	0	0	0	0	0	0	0	0	0	0	0	0	0	0	0	0	0	0	0	0	0	0	0	0	0
1067	1.95212187263007e-10	0.431851566079422	0.325	0.296	5.78355147204112e-6	CCDC7	7	0.619985970539819	0.487668548483235	0.60894219952915	0.265046721492353	0	0	0	0	0	0	0	0	0	0	0	0	0	0	0	0	0	0	0	0	0	0	0	0	0	0	0	0	0	0	0	0	0	0	0	0	0	0
1068	2.05599402804823e-10	0.38419243417711	0.124	0.086	6.09129350689849e-6	NRCAM	7	0.310517774226962	0.0528937113794668	0.236083781528536	0.0969704409082641	0	0	0	0	0	0	0	0	0	0	0	0	0	0	0	0	0	0	0	0	0	0	0	0	0	0	0	0	0	0	0	0	0	0	0	0	0	1
1069	2.51781782231164e-10	0.32732468527777703	0.103	0.068	7.45953886216268e-6	TSPOAP1-AS1	7	0.140749205450298	0.0863432378671604	0.180623011369814	0.0671878918709082	0	0	0	0	0	0	0	0	0	0	0	0	0	0	0	0	0	0	0	0	0	0	0	0	0	0	0	0	0	0	0	0	0	0	0	0	0	0
1070	2.66023807363662e-10	0.387251563415715	0.395	0.373	7.88148734076321e-6	MAP3K1	7	0.826256717301991	0.601187352357853	0.755924898772935	0.416164835577712	0	0	0	0	0	0	0	0	0	0	0	0	0	0	0	0	0	0	0	0	0	0	0	0	0	0	0	0	0	0	0	0	0	0	0	0	0	0
1071	3.56559004227194e-10	0.385675063623872	0.465	0.482	1.05637736182391e-5	RSRP1	7	0.871435305067018	0.793804242568199	0.89631624597185	0.622917771103495	0	0	0	0	0	0	0	0	0	0	0	0	0	0	0	0	0	0	0	0	0	0	0	0	0	0	0	0	0	0	0	0	0	0	0	0	0	0
1072	3.60913465308111e-10	0.338570559002483	0.128	0.09	1.06927832366834e-5	ACSS1	7	0.180281996875068	0.137233673315698	0.215171307934411	0.0403088510969663	0	0	0	0	0	0	0	0	0	0	0	0	0	0	1	1	0	0	0	0	0	0	0	0	0	0	0	0	0	0	0	0	0	0	0	0	0	0
1073	3.82438073283477e-10	0.400340076474326	0.212	0.172	1.13304927971696e-5	PLSCR4	7	0.32840592860433	0.24793204749828	0.371717112005863	0.168961911694176	0	0	0	0	0	0	0	0	0	0	0	0	0	0	0	0	0	0	0	0	0	0	0	0	0	0	0	0	0	0	0	0	0	0	0	0	0	0
1074	4.35935739943404e-10	0.40313207557997	0.326	0.286	1.29154681673032e-5	DPP10	7	0.680751819636356	0.454986676465756	0.653903003258556	0.401879350251814	0	0	0	0	0	0	0	0	0	0	0	0	0	0	0	0	0	0	0	0	0	0	0	0	0	0	0	0	0	0	0	0	0	0	0	0	0	0
1075	5.02836792104304e-10	0.377786432731856	0.268	0.231	1.48975456396742e-5	ATM	7	0.386533744331351	0.283927234485932	0.478417317446388	0.396363039230535	0	0	0	0	0	0	0	0	0	0	0	0	0	0	0	0	0	0	0	0	0	0	0	0	0	0	0	0	0	0	0	0	0	0	0	0	0	0
1076	6.337784749115501e-10	0.376171877318364	0.268	0.23	1.87769548762045e-5	FIGN	7	0.441569221023657	0.392073359423296	0.486230206757178	0.207356662478134	0	0	0	0	0	0	0	0	0	0	0	0	0	0	0	0	0	0	0	0	0	0	0	0	0	0	0	0	0	0	0	0	0	0	0	0	0	0
1077	6.85205681532671e-10	0.281643557438279	0.441	0.401	2.03005887267684e-5	BACE2	7	1.54252180322053	0.397203363174955	0.916022903300674	0.604676170147457	0	0	0	0	0	0	0	0	0	0	0	0	0	0	0	0	0	0	0	0	0	0	0	0	0	0	0	0	0	0	0	0	0	0	0	0	0	0
1078	7.36501147074194e-10	0.319759560577905	0.134	0.096	2.18203194843672e-5	CREBRF	7	0.147228959840701	0.137747242500788	0.229957373566609	0.122412868587897	0	0	0	0	0	0	0	0	0	0	0	0	0	0	0	0	0	0	0	0	0	0	0	0	0	0	0	0	0	0	0	0	0	0	0	0	0	0
1079	1.21623102089054e-9	0.384517353763893	0.218	0.18	3.60332764559241e-5	FAM214A	7	0.249434849858929	0.300547999619747	0.383659805524138	0.207362448566053	0	0	0	0	0	0	0	0	0	0	0	0	0	0	0	0	0	0	0	0	0	0	0	0	0	0	0	0	0	0	0	0	0	0	0	0	0	0
1080	1.2698124199489501e-9	0.342971443463152	0.468	0.466	3.76207325658275e-5	CFAP221	7	1.09016996714806	0.857501299818564	0.932109228467471	0.431779831728145	0	0	0	0	0	0	0	0	0	0	0	0	0	0	0	0	0	0	0	0	0	0	0	0	0	0	0	0	0	0	0	0	0	0	0	0	0	0
1081	1.7321769394107801e-9	0.392232326589808	0.241	0.205	5.13192061839232e-5	OSBPL1A	7	0.333010383801163	0.342875328863447	0.4355353997583	0.216295182311402	0	0	0	0	0	0	0	0	0	0	0	0	0	0	0	0	0	0	0	0	0	0	0	0	0	0	0	0	0	0	0	0	0	0	0	0	0	0
1082	2.06653983630811e-9	0.310139429028383	0.143	0.104	6.12253757303004e-5	GUCY1A1	7	0.233965288328685	0.092105490608477	0.247907275287469	0.174584095702177	0	0	0	0	0	0	0	0	0	0	0	0	0	0	0	0	0	0	0	0	0	0	0	0	0	0	0	0	0	0	0	0	0	0	0	0	0	0
1083	2.24869955083471e-9	0.353820888173739	0.139	0.103	6.66222215925801e-5	GLRX	7	0.161767327380474	0.192121175111752	0.237786367801751	0.0394900448076096	0	0	0	0	0	0	0	0	0	0	0	0	0	0	0	0	0	0	0	0	0	0	0	0	0	0	0	0	0	0	0	0	0	0	0	0	0	0
1084	2.95670409912476e-9	0.381188587785493	0.188	0.15	8.75982723447693e-5	FUT8	7	0.394942083110895	0.128960613905499	0.340387463100532	0.209614946419232	0	0	0	0	0	0	0	0	0	0	0	0	0	0	0	0	0	0	0	0	0	0	0	0	0	0	0	0	0	0	0	0	0	0	0	0	0	0
1085	3.11747670308828e-9	0.328781948420823	0.118	0.083	9.23614822823965e-5	BCL11A	7	0.191914719394118	0.113813605844462	0.202984835899018	0.0489212557339052	0	0	0	0	0	0	0	0	0	0	0	0	0	0	0	0	0	0	0	0	0	0	0	0	0	0	0	0	0	0	0	0	0	0	0	0	0	0
1086	4.26799271724769e-9	0.410610946501497	0.186	0.15	1.2644782023389e-4	GMNN	7	0.319658182579189	0.256746261716096	0.338491359161644	0.0730527402935113	0	0	0	0	0	0	0	0	0	0	0	0	0	0	0	0	0	0	0	0	0	0	0	0	0	0	0	0	0	0	0	0	0	0	0	0	0	0
1087	4.42171434405708e-9	0.318527369708865	0.152	0.114	1.3100213087137e-4	SASH1	7	0.137468706097878	0.12424618315339	0.26841902278065	0.27496975316639	0	0	0	0	0	0	0	0	0	0	0	0	0	0	0	0	0	0	0	0	0	0	0	0	0	0	0	0	0	0	0	0	0	0	0	0	0	0
1088	4.5411051224933e-9	0.435935995738665	0.26	0.23	1.345393214641e-4	IL7	7	0.435165727947664	0.372077506960759	0.479553007935019	0.20388738121377	0	0	0	0	0	0	0	0	0	0	0	0	0	0	0	0	0	0	0	0	0	0	0	0	0	0	0	0	0	0	0	0	0	0	0	0	0	0
1089	6.1513791122506905e-9	0.405456079249116	0.212	0.177	1.8224690895865e-4	TCAIM	7	0.333509740911341	0.236365707802142	0.37512483526235	0.206210893261881	0	0	0	0	0	0	0	0	0	0	0	0	0	0	0	0	0	0	0	0	0	0	0	0	0	0	0	0	0	0	0	0	0	0	0	0	0	0
1090	6.27813317531576e-9	0.420946845270239	0.299	0.272	1.8600225158508e-4	PRELID2	7	0.600756640518154	0.448142481295094	0.567196238247887	0.228005326556216	0	0	0	0	0	0	0	0	0	0	0	0	0	0	0	0	0	0	0	0	0	0	0	0	0	0	0	0	0	0	0	0	0	0	0	0	0	0
1091	7.3741502989422506e-9	0.294460918051475	0.115	0.081	2.1847395090676e-4	MIS18BP1	7	0.180329367599789	0.0972711571869065	0.19387638827714	0.0774676726724877	0	0	0	0	0	0	0	0	0	0	0	0	0	0	0	0	0	0	0	0	0	0	0	0	0	0	0	0	0	0	0	0	0	0	0	0	0	0
1092	7.89107043899628e-9	0.381474332458673	0.247	0.213	2.3378874389614e-4	ZNF83	7	0.469510637371558	0.249404962897407	0.440119389118911	0.269469651812659	0	0	0	0	0	0	0	0	0	0	0	0	0	0	0	0	0	0	0	0	0	0	0	0	0	0	0	0	0	0	0	0	0	0	0	0	0	0
1093	1.00604738652524e-8	0.296106335838684	0.104	0.072	2.9806165920583e-4	ADAM28	7	0.224071629106384	0.0309257205665604	0.18168444545615	0.0979858758241833	0	0	0	0	0	0	0	0	0	0	0	0	0	0	0	0	0	0	0	0	0	0	0	0	0	0	0	0	0	0	0	0	0	0	0	0	0	0
1094	1.03076578211332e-8	0.354342556611393	0.427	0.428	3.0538497826671e-4	TAOK3	7	0.688652064340698	0.75591205382833	0.829198101165238	0.610514450363285	0	0	0	0	0	0	0	0	0	0	0	0	0	0	0	0	0	0	0	0	0	0	0	0	0	0	0	0	0	0	0	0	0	0	0	0	0	0
1095	1.07362562316501e-8	0.314125587871273	0.119	0.086	3.1808306337509e-4	UACA	7	0.234972741821809	0.0587459585144591	0.206147958467716	0.111287632234958	0	0	0	0	0	0	0	0	0	0	0	0	0	0	0	0	0	0	0	0	0	0	0	0	0	0	0	0	0	0	0	0	0	0	0	0	0	0
1096	1.26587100069514e-8	0.289830590839295	0.261	0.213	3.7503960137594e-4	MT-CO1	7	0.363071117705159	0.254952210674223	0.568644286059646	0.78970736134927	0	0	0	0	0	0	0	0	0	0	0	0	0	0	0	0	0	0	0	0	0	0	0	0	0	0	0	0	0	0	0	0	0	0	0	0	0	0
1097	1.92781536954153e-8	0.39805135715386	0.171	0.135	5.7115385953406e-4	ROR1	7	0.404582268856181	0.125720541072702	0.324628207810296	0.175690261677164	0	0	0	0	0	0	0	0	0	0	0	0	0	0	0	0	0	0	0	0	0	0	0	0	0	0	0	0	0	0	0	0	0	0	0	0	0	0
1098	2.02048352501834e-8	0.254423255928064	0.154	0.114	5.9860865395718e-4	MT-ND1	7	0.185039945906908	0.121789809917508	0.290978168731677	0.342504164157917	0	0	0	0	0	0	0	0	0	0	0	0	0	0	0	0	0	0	0	0	0	0	0	0	0	0	0	0	0	0	0	0	0	0	0	0	0	0
1099	2.51276002728691e-8	0.408086924041146	0.168	0.133	7.4445541328429e-4	LINC01764	7	0.234478860482786	0.179538604700406	0.319818554246769	0.216168400424351	0	0	0	0	0	0	0	0	0	0	0	0	0	0	0	0	0	0	0	0	0	0	0	0	0	0	0	0	0	0	0	0	0	0	0	0	0	0
1100	2.52274208731974e-8	0.352306263169137	0.164	0.129	7.4741279821022e-4	KLHL24	7	0.200095369007991	0.226183622243332	0.281418050436584	0.0882507047544827	0	0	0	0	0	0	0	0	0	0	0	0	0	0	0	0	0	0	0	0	0	0	0	0	0	0	0	0	0	0	0	0	0	0	0	0	0	0
1101	3.076168264002e-8	0.31285625320496	0.128	0.095	9.1137637157587e-4	OVOL2	7	0.188933615451318	0.130426832910796	0.219783344851355	0.0844416704529943	0	0	0	0	0	0	0	0	0	0	0	0	0	0	0	0	0	0	0	0	0	0	0	0	0	0	0	0	0	0	0	0	0	0	0	0	0	0
1102	3.7931650164866e-8	0.347401856700658	0.139	0.106	0.00112380099943448	DNAAF4	7	0.242218347632941	0.115218586273246	0.242732686641828	0.115520255531702	0	0	0	0	0	0	0	0	0	0	0	0	0	0	0	0	0	0	0	0	0	0	0	0	0	0	0	0	0	0	0	0	0	0	0	0	0	0
1103	5.3961567903545e-8	0.341577392168765	0.173	0.14	0.00159871937227833	MGST2	7	0.246126349009323	0.217028813862943	0.294878941358698	0.108816862006829	0	0	0	0	0	0	0	0	0	0	0	0	0	0	0	0	0	0	0	0	0	0	0	0	0	0	0	0	0	0	0	0	0	0	0	0	0	0
1104	6.28155873537385e-8	0.461110268478416	0.232	0.195	0.00186103740652921	LINGO2	7	0.438122255151297	0.456315316313106	0.513468413306523	0.182965865822088	0	0	0	0	0	0	0	0	0	0	0	0	0	0	0	0	0	0	0	0	0	0	0	0	0	0	0	0	0	0	0	0	0	0	0	0	0	0
1105	6.2929912276796e-8	0.374246966181364	0.348	0.328	0.00186442451102464	CADPS2	7	0.77695248670795	0.534140390450253	0.666298965389931	0.306053547201019	0	0	0	0	0	0	0	0	0	0	0	0	0	0	0	0	0	0	0	0	0	0	0	0	0	0	0	0	0	0	0	0	0	0	0	0	0	0
1106	6.44635639598235e-8	0.34582012793027	0.106	0.075	0.00190986200943769	AC242426.2	7	0.106891224720348	0.141779639104827	0.183811547924463	0.0379731677900126	0	0	0	0	0	0	0	0	0	0	0	0	0	0	0	0	0	0	0	0	0	0	0	0	0	0	0	0	0	0	0	0	0	0	0	0	0	0
1107	6.9190430117643e-8	0.291658747165449	0.552	0.572	0.00204990487309541	SRGAP1	7	1.24262490877115	1.01477359156887	1.14717138949982	0.886843933305202	0	0	0	0	0	0	0	0	0	0	0	0	0	0	0	0	0	0	0	0	0	0	0	0	0	0	0	0	0	0	0	0	0	0	0	0	0	0
1108	7.59055620520688e-8	0.427539593839788	0.3	0.277	0.00224885408691664	LPIN2	7	0.322546907204648	0.50991334999169	0.581758863008511	0.44418190792464	0	0	0	0	0	0	0	0	0	0	0	0	0	0	0	0	0	0	0	0	0	0	0	0	0	0	0	0	0	0	0	0	0	0	0	0	0	0
1109	9.6255297255981e-8	0.344547242810083	0.223	0.191	0.00285175569180295	RBL2	7	0.28704293427718	0.269079840190713	0.390640919821725	0.284254812274963	0	0	0	0	0	0	0	0	0	0	0	0	0	0	0	0	0	0	0	0	0	0	0	0	0	0	0	0	0	0	0	0	0	0	0	0	0	0
1110	1.09423956675733e-7	0.422613512045903	0.315	0.299	0.00324190356443193	CEP57	7	0.532804933234968	0.523474211147447	0.576440614585591	0.241853642877276	0	0	0	0	0	0	0	0	0	0	0	0	0	0	0	0	0	0	0	0	0	0	0	0	0	0	0	0	0	0	0	0	0	0	0	0	0	0
1111	1.15600099206413e-7	0.315716855403024	0.465	0.475	0.00342488413918841	FANCC	7	0.952605458000106	0.87762721321492	0.910425313584766	0.528287844898455	0	0	0	0	0	0	0	0	0	0	0	0	0	0	0	0	0	0	0	0	0	0	0	0	0	0	0	0	0	0	0	0	0	0	0	0	0	0
1112	1.17918701177845e-7	0.3005851400228	0.101	0.069	0.00349357735979601	AC016205.1	7	0.201581582382992	0.098431131655429	0.206847275977512	0.115575263115119	0	0	0	0	0	0	0	0	0	0	0	0	0	0	0	0	0	0	0	0	0	0	0	0	0	0	0	0	0	0	0	0	0	0	0	0	0	0
1113	1.21669468569721e-7	0.384468978831432	0.148	0.117	0.00360470134531512	FAM227B	7	0.194789125853821	0.181108607404313	0.265041844633151	0.108100099091212	0	0	0	0	0	0	0	0	0	0	0	0	0	0	0	0	0	0	0	0	0	0	0	0	0	0	0	0	0	0	0	0	0	0	0	0	0	0
1114	1.38805954971645e-7	0.35303900130141	0.349	0.333	0.00411240402794492	NR3C2	7	0.680002635928557	0.591243634664536	0.662800500177546	0.308673246733139	0	0	0	0	0	0	0	0	0	0	0	0	0	0	0	0	0	0	0	0	0	0	0	0	0	0	0	0	0	0	0	0	0	0	0	0	0	0
1115	1.64056262295157e-7	0.283918191311051	0.111	0.081	0.0048604948830186	ANKRA2	7	0.137400876934175	0.136767021364817	0.185786451975898	0.0414281072404982	0	0	0	0	0	0	0	0	0	0	0	0	0	0	0	0	0	0	0	0	0	0	0	0	0	0	0	0	0	0	0	0	0	0	0	0	0	0
1116	1.84861686846726e-7	0.278635649294595	0.529	0.566	0.00547689719620796	REV3L	7	0.992695918183084	1.03400147098272	1.05941244769236	0.827602727346296	0	0	0	0	0	0	0	0	0	0	0	0	0	0	0	0	0	0	0	0	0	0	0	0	0	0	0	0	0	0	0	0	0	0	0	0	0	0
1117	1.87218073078339e-7	0.31514511395924	0.367	0.337	0.00554670985109195	RERG	7	0.859766292684276	0.657562965687216	0.730880991176398	0.279279098282518	0	0	0	0	0	0	0	0	0	0	0	0	0	0	0	0	0	0	0	0	0	0	0	0	0	0	0	0	0	0	0	0	0	0	0	0	0	0
1118	1.96612897973658e-7	0.321386177503197	0.11	0.08	0.00582505032826558	SH3RF2	7	0.175589954997226	0.121936554342198	0.19101500191055	0.03482603812202	0	0	0	0	0	0	0	0	0	0	0	0	0	0	0	0	0	0	0	0	0	0	0	0	0	0	0	0	0	0	0	0	0	0	0	0	0	0
1119	2.0098974639365e-7	0.31013318631079	0.115	0.085	0.00595472321640467	PHYHIPL	7	0.15204968160483	0.155579866422868	0.201773296618793	0.0436938748252261	0	0	0	0	0	0	0	0	0	0	0	0	0	0	0	0	0	0	0	0	0	0	0	0	0	0	0	0	0	0	0	0	0	0	0	0	0	0
1120	2.01684277007112e-7	0.374727060062243	0.223	0.193	0.00597530007488972	TBC1D4	7	0.314427934082332	0.295102506449363	0.403459654963201	0.245792437720562	0	0	0	0	0	0	0	0	0	0	0	0	0	0	0	0	0	0	0	0	0	0	0	0	0	0	0	0	0	0	0	0	0	0	0	0	0	0
1121	2.04032474646162e-7	0.3943934217738	0.272	0.249	0.00604487012634183	DYNC2H1	7	0.501395432091455	0.396684962741195	0.490323138054432	0.195728080087476	0	0	0	0	0	0	0	0	0	0	0	0	0	0	0	0	0	0	0	0	0	0	0	0	0	0	0	0	0	0	0	0	0	0	0	0	0	0
1122	2.23642571312331e-7	0.344806763280193	0.34	0.319	0.00662585846027042	PCLO	7	0.596497064367709	0.665107136415818	0.652395882213798	0.249289426880142	0	0	0	0	0	0	0	0	0	0	0	0	0	0	0	0	0	0	0	0	0	0	0	0	1	0	0	0	0	0	0	0	0	0	0	0	0	0
1123	2.27301892881043e-7	0.315657578927882	0.139	0.108	0.00673427318038665	PLAG1	7	0.194857258493312	0.168920797602458	0.236805666251802	0.0759222068770276	0	0	0	0	0	0	0	0	0	0	0	0	0	0	0	0	0	0	0	0	0	0	0	0	0	0	0	0	0	0	0	0	0	0	0	0	0	0
1124	2.56480358519814e-7	0.347400829615472	0.141	0.111	0.00759874358186653	SPEF2	7	0.227830125540477	0.158087190689856	0.242779614835945	0.0640717278796422	0	0	0	0	0	0	0	0	0	0	0	0	0	0	0	0	0	0	0	0	0	0	0	0	0	0	0	0	0	0	0	0	0	0	0	0	0	0
1125	2.62075328113022e-7	0.27837868993397	0.582	0.611	0.0077645057460045	GMDS-DT	7	1.41348003620673	1.33492716751022	1.26639466456167	0.698469823819074	0	0	0	0	0	0	0	0	0	0	0	0	0	0	0	0	0	0	0	0	0	0	0	0	0	0	0	0	0	0	0	0	0	0	0	0	0	0
1126	2.62444314992877e-7	0.401222585620262	0.156	0.124	0.00777543772029397	HES1	7	0.278399068890839	0.170728294727079	0.305259203827551	0.162722314246153	0	0	0	0	0	0	0	0	0	0	0	0	0	0	0	0	0	0	0	0	0	0	0	0	0	0	0	0	0	0	0	0	0	0	0	0	0	0
1127	2.7598320645127e-7	0.272194402440617	0.555	0.58	0.00817655445753178	SUMF1	7	1.29216683775853	1.14757936583277	1.17294505378542	0.771383469603355	0	0	0	0	0	0	0	0	0	0	0	0	0	0	0	0	0	0	0	0	0	0	0	0	0	0	0	0	0	0	0	0	0	0	0	0	0	0
1128	2.78383960248559e-7	0.27847775761602	0.104	0.075	0.00824768159028405	ABI3BP	7	0.145489265422151	0.0992741458530832	0.178262855930065	0.0768181282428477	0	0	0	0	0	0	0	0	0	0	0	0	0	0	0	0	0	0	0	0	0	0	0	0	0	0	0	0	0	0	0	0	0	0	0	0	0	0
1129	2.79351939925791e-7	0.282900221254433	0.112	0.082	0.00827635992418142	MAP3K8	7	0.211091130404063	0.0648355957057332	0.194299137332343	0.113500182022916	0	0	0	0	0	0	0	0	0	0	0	0	0	0	0	0	0	0	0	0	0	0	0	0	0	0	0	0	0	0	0	0	0	0	0	0	0	0
1130	3.02495635688682e-7	0.429516572487045	0.239	0.214	0.00896203819854858	DNAH7	7	0.526296825249578	0.309934634938476	0.441983418796016	0.136425216729908	0	0	0	0	0	0	0	0	0	0	0	0	0	0	0	0	0	0	0	0	0	0	0	0	0	0	0	0	0	0	0	0	0	0	0	0	0	0
1131	3.25609777266723e-7	0.376321428901417	0.259	0.235	0.00964684087108121	SPATA6	7	0.480228661189243	0.376132730843559	0.463008580384139	0.165264183069362	0	0	0	0	0	0	0	0	0	0	0	0	0	0	0	0	0	0	0	0	0	0	0	0	0	0	0	0	0	0	0	0	0	0	0	0	0	0
1132	3.46174593791866e-7	0.322634339596436	0.41	0.395	0.0102561146902716	AC008014.1	7	0.883064713709301	0.846208538525725	0.818292483081211	0.281310910866588	0	0	0	0	0	0	0	0	0	0	0	0	0	0	0	0	0	0	0	0	0	0	0	0	0	0	0	0	0	0	0	0	0	0	0	0	0	0
1133	3.65633662046065e-7	0.291084172983741	0.107	0.078	0.0108326285054388	MMS22L	7	0.160786893139788	0.118256821933911	0.184382693557518	0.0522437214640359	0	0	0	0	0	0	0	0	0	0	0	0	0	0	0	0	0	0	0	0	0	0	0	0	0	0	0	0	0	0	0	0	0	0	0	0	0	0
1134	4.17686066410782e-7	0.308612565036388	0.137	0.107	0.0123747850895522	NR2F2	7	0.193213184347939	0.143719052172432	0.237375225470815	0.124607686182513	0	0	0	0	0	0	0	0	0	0	0	0	0	0	0	0	0	0	0	0	0	0	0	0	0	0	0	0	0	0	0	0	0	0	0	0	0	0
1135	5.16291120900459e-7	0.280454192262013	0.423	0.418	0.0152961570389179	PROM1	7	0.935643999326142	0.818687378063419	0.832731987281769	0.350847623544591	0	0	0	0	0	0	0	0	0	0	0	0	0	0	0	0	0	0	0	0	0	0	0	0	0	0	0	0	0	0	0	0	0	0	0	0	0	0
1136	6.0290812849869195e-07	0.398008938058735	0.312	0.293	0.0178623591230307	KIAA0825	7	0.609818095032726	0.493688040624063	0.597090807749978	0.295290783341274	0	0	0	0	0	0	0	0	0	0	0	0	0	0	0	0	0	0	0	0	0	0	0	0	0	0	0	0	0	0	0	0	0	0	0	0	0	0
1137	6.52807251580126e-7	0.382088210688742	0.271	0.245	0.0193407204425644	DAB1	7	0.517574770609555	0.358488208087863	0.530517985722673	0.372018961574884	0	0	0	0	0	0	0	0	0	0	0	0	0	0	0	0	0	0	0	0	0	0	0	0	0	0	0	0	0	0	0	0	0	0	0	0	0	0
1138	6.9471248543808e-7	0.38158937601174	0.258	0.234	0.020582246806074	EYS	7	0.426553006552853	0.374070312895699	0.475456987869408	0.261016639879492	0	0	0	0	0	0	0	0	0	0	0	0	0	0	0	0	0	0	0	0	0	0	0	0	0	0	0	0	0	0	0	0	0	0	0	0	0	0
1139	7.01193204611154e-7	0.436968038027059	0.295	0.28	0.0207742510730147	DDX58	7	0.453493352829952	0.406493402032848	0.56329154261038	0.4330165381757	0	0	0	0	0	0	0	0	0	0	0	0	0	0	0	0	0	0	0	0	0	0	0	0	0	0	0	0	0	0	0	0	0	0	0	0	0	0
1140	8.26075546049163e-7	0.311991785405778	0.139	0.111	0.0244741402027986	ERO1B	7	0.192801280108448	0.176096948274091	0.240746855082876	0.084697819724244	0	0	0	0	0	0	0	0	0	0	0	0	0	0	0	0	0	0	0	0	0	0	0	0	0	0	0	0	0	0	0	0	0	0	0	0	0	0
1141	9.04582720511489e-7	0.404510448856544	0.324	0.303	0.0268000722605939	DIAPH2-AS1	7	0.574466081717477	0.512792938229147	0.645417451154972	0.449206203146297	0	0	0	0	0	0	0	0	0	0	0	0	0	0	0	0	0	0	0	0	0	0	0	0	0	0	0	0	0	0	0	0	0	0	0	0	0	0
1142	9.39036237517193e-7	0.359174236221856	0.263	0.24	0.0278208266089219	SGCE	7	0.377715647684686	0.392888666298747	0.472242139279956	0.278183814628407	0	0	0	0	0	0	0	0	0	0	0	0	0	0	0	0	0	0	0	0	0	0	0	0	0	0	0	0	0	0	0	0	0	0	0	0	0	0
1143	9.75789212682774e-7	0.343049398322599	0.169	0.139	0.0289097070041525	PCED1B	7	0.359968185592068	0.172496526326433	0.314539811426602	0.153507002258187	0	0	0	0	0	0	0	0	0	0	0	0	0	0	0	0	0	0	0	0	0	0	0	0	0	0	0	0	0	0	0	0	0	0	0	0	0	0
1144	1.07152137909488e-6	0.306222437255577	0.388	0.37	0.0317459638984441	CLIC6	7	0.898581508737648	0.737354906593979	0.781367109923019	0.309263184980359	0	0	0	0	0	0	0	0	0	0	0	0	0	0	0	0	0	0	0	0	0	0	0	0	0	0	0	0	0	0	0	0	0	0	0	0	0	0
1145	1.09050015040274e-6	0.319282137527129	0.139	0.109	0.0323082479559819	CNNM2	7	0.183873792388524	0.174911775424452	0.243271380222601	0.108076999537895	0	0	0	0	0	0	0	0	0	0	0	0	0	0	0	0	0	0	0	0	0	0	0	0	0	0	0	0	0	0	0	0	0	0	0	0	0	0
1146	1.13114443132584e-6	0.335790621006012	0.168	0.14	0.0335124160668908	ZNF862	7	0.251975722874809	0.190729487947364	0.287704510527665	0.134782097629097	0	0	0	0	0	0	0	0	0	0	0	0	0	0	0	0	0	0	0	0	0	0	0	0	0	0	0	0	0	0	0	0	0	0	0	0	0	0
1147	1.13764438104223e-6	0.269912537500377	0.498	0.509	0.0337049900771382	SETBP1	7	0.980814504491471	1.04561089870821	0.990536405266312	0.568127803660071	0	0	0	0	0	0	0	0	0	0	0	0	0	0	0	0	0	0	0	0	0	0	0	0	0	0	0	0	0	0	0	0	0	0	0	0	0	0
1148	1.26793747985213e-6	0.41372575963458	0.247	0.22	0.037565183715579	AC004381.1	7	0.690600280913619	0.379420403929909	0.489396292860397	0.0423850604409151	0	0	0	0	0	0	0	0	0	0	0	0	0	0	0	0	0	0	0	0	0	0	0	0	0	0	0	0	0	0	0	0	0	0	0	0	0	0
1149	1.51720076433063e-6	0.267867880536809	0.483	0.498	0.0449501070448236	LLGL2	7	1.02429727287288	0.854045650457801	0.929760088713522	0.623713993895932	0	0	0	0	0	0	0	0	0	0	0	0	0	0	0	0	0	0	0	0	0	0	0	0	1	0	0	0	0	0	0	0	0	0	0	0	0	0
1150	1.57107738110444e-6	0.299430949165288	0.418	0.392	0.0465463095699814	LINC01876	7	0.90193379558336	0.964215074173601	0.918556947398108	0.41429735192441	0	0	0	0	0	0	0	0	0	0	0	0	0	0	0	0	0	0	0	0	0	0	0	0	0	0	0	0	0	0	0	0	0	0	0	0	0	0
1151	2.25962998503177e-259	1.83015916772899	0.388	0.082	6.69460575665363e-255	TGM2	15	0.275389431691027	0.105252497692123	0.0587192217412868	0.848184872654446	0	0	0	0	0	0	0	0	0	0	0	0	0	0	0	0	0	0	0	0	0	0	0	0	0	0	0	0	0	0	0	0	0	0	0	0	0	0
1152	9.893228891944939e-218	1.4979118895575	0.293	0.049	2.9310669238165297e-213	PVT1	15	0.10304444004905	0.0400550626335415	0.0893106726048938	0.611103158519116	0	0	0	0	0	0	0	0	0	0	0	0	0	0	0	0	0	0	0	0	0	0	0	0	0	0	0	0	0	0	0	0	0	0	0	0	0	0
1153	4.21982029905628e-195	2.02690386949892	0.422	0.133	1.25020616000141e-190	AKAP12	15	0.354502487134899	0.345091992697284	0.0863493759707287	1.05830809342908	0	0	0	0	0	0	0	0	0	0	0	0	0	0	0	0	0	0	0	0	0	0	0	0	0	0	0	0	0	0	0	0	0	0	0	0	0	0
1154	1.98588874683875e-189	2.44053075019842	0.534	0.251	5.883592590259159e-185	ADAMTS9	15	0.7545829414253	0.404578261692216	0.296130114031499	1.5021145888075	0	0	0	0	0	0	0	0	0	0	0	0	0	0	0	0	0	0	0	0	0	0	0	0	0	0	0	0	0	0	0	0	0	0	0	0	0	0
1155	6.810349605641589e-150	1.74435094711755	0.3	0.081	2.0177022776634297e-145	FGF14	15	0.127331208997438	0.144393905312624	0.122508193379569	0.699600152518868	0	0	0	0	0	0	0	0	0	0	0	0	0	0	0	0	0	0	0	0	0	0	0	0	0	0	0	0	0	0	0	0	0	0	0	0	0	0
1156	1.7643726151486501e-143	1.01442104865763	0.209	0.036	5.227306746900919e-139	RPS24	15	0.065171839994564	0.0240938087353259	0.0701336595190601	0.388181854336464	0	0	0	0	0	0	0	0	0	0	0	0	0	0	0	0	0	0	0	0	0	0	0	0	0	0	0	0	0	0	0	0	0	0	0	0	0	0
1157	8.201024234493789e-140	1.29114026634459	0.248	0.058	2.4297174499534798e-135	UGDH	15	0.0975882237294307	0.120346410599676	0.0312188195898285	0.503322828648781	0	0	0	0	0	0	0	0	0	0	0	0	0	0	0	0	0	0	0	0	0	0	0	0	0	0	0	0	0	0	0	0	0	0	0	0	0	0
1158	1.2903823455961898e-139	1.30193883065038	0.719	0.617	3.8230157752978197e-135	GMDS	15	1.43272682869596	1.05607408034364	1.16864053253796	1.93591890711746	0	0	0	0	0	0	0	0	0	0	0	0	0	0	0	0	0	0	0	0	0	0	0	0	0	0	0	0	0	0	0	0	0	0	0	0	0	0
1159	1.8468402625896195e-136	1.12698531598014	0.228	0.048	5.471633645974279e-132	HSPD1	15	0.0584891233917212	0.0890210739755529	0.0518924094073206	0.442537069418635	0	0	0	0	0	0	0	0	0	0	0	0	0	0	0	0	0	0	0	0	0	0	0	0	0	0	0	0	0	0	0	0	0	0	0	0	0	0
1160	9.74230881286236e-135	1.48329988257444	0.504	0.277	2.88635383198673e-130	MTHFD1L	15	0.623195045304703	0.444514734410766	0.349332231743529	1.16164432620647	1	0	0	0	0	0	0	0	0	0	0	0	0	0	0	0	0	0	0	0	0	0	0	0	0	0	0	0	0	0	0	0	0	0	0	0	0	0
1161	3.74158340332749e-123	0.847574088421027	0.109	0.007	1.1085189149038397e-118	SLC7A11	15	0.017774848859371	0.00871004938840596	0.0049861688923177	0.217330802264844	0	0	0	0	0	0	0	0	0	0	0	0	0	0	0	0	1	0	0	0	0	0	0	0	0	0	0	0	0	0	0	0	0	0	0	0	0	0
1162	2.0220745164296398e-122	0.638335207796516	0.105	0.006	5.990800169826099e-118	RPL12	15	0.0113717782143602	0.0030022807459173	0.0101870442194903	0.185728872323119	0	0	0	0	0	0	0	0	0	0	0	0	0	0	0	0	0	0	0	0	0	0	0	0	0	0	0	0	0	0	0	0	0	0	0	0	0	0
1163	5.1933699685662896e-114	1.76535116262102	0.602	0.449	1.5386397205871298e-109	PCAT1	15	0.966148518535127	0.89428002096606	0.732968696157265	1.69265888895592	0	0	0	0	0	0	0	0	0	0	0	0	0	0	0	0	0	0	0	0	0	0	0	0	0	0	0	0	0	0	0	0	0	0	0	0	0	0
1164	9.465875787019839e-114	1.15741308745724	0.315	0.111	2.8044550194203695e-109	ZEB1	15	0.159661927370474	0.251651623858766	0.107974492731948	0.625244706588228	0	0	0	0	0	0	0	0	0	0	0	0	0	0	0	0	0	0	0	0	0	0	0	0	0	0	0	0	0	0	0	0	0	0	0	0	0	0
1165	2.4104184917729698e-113	0.780217766104676	0.122	0.012	7.141346865575759e-109	SLC7A2	15	0.00955631419653417	0.0210880559833068	0.0226909388262655	0.233397084303295	0	0	0	0	0	0	0	0	0	0	0	0	0	0	0	0	0	0	0	0	0	0	0	0	0	0	0	0	0	0	0	0	0	0	0	0	0	0
1166	1.1975204617003698e-109	1.18051627037118	0.718	0.66	3.54789387187969e-105	MAP4K4	15	1.61171687742634	1.42495336163615	1.04717197482595	1.93056551216331	0	0	0	0	0	0	0	0	0	0	0	0	0	0	0	0	0	0	0	0	0	0	0	0	0	0	0	0	0	0	0	0	0	0	0	0	0	0
1167	5.758901428474149e-106	1.10184060190537	0.261	0.081	1.70618972621404e-101	ACSL4	15	0.135141908099567	0.173633926393418	0.0693211387474835	0.510580629063272	0	0	0	0	0	0	0	0	0	0	0	0	0	0	0	0	0	0	0	0	0	0	0	0	0	0	0	0	0	0	0	0	0	0	0	0	0	0
1168	1.2087237727417399e-98	1.49331425926822	0.144	0.024	3.5810859215019496e-94	ZPLD1	15	0.0546205342979998	0.035973384074769	0.0251278926755469	0.343983149422835	0	0	0	0	0	0	0	0	0	0	0	0	0	0	0	0	0	0	0	0	0	0	0	0	0	0	0	0	0	0	0	0	0	0	0	0	0	0
1169	1.63295304529308e-96	1.24638984294809	0.21	0.057	4.8379499872897994e-92	ADAMTS9-AS1	15	0.176144041939504	0.0663370298776196	0.0650362947697771	0.448548840582459	0	0	0	0	0	0	0	0	0	0	0	0	0	0	0	0	0	0	0	0	0	0	0	0	0	0	0	0	0	0	0	0	0	0	0	0	0	0
1170	5.6958086288753806e-93	0.956227434041639	0.262	0.09	1.68749722247691e-88	GOT1	15	0.0922522870294901	0.140838362828922	0.142381759736581	0.487870499100134	0	0	1	0	0	0	0	0	0	0	0	0	0	0	0	0	0	0	0	0	0	0	0	0	0	0	0	0	0	0	0	0	0	0	0	0	0	0
1171	6.18354777494503e-93	1.01407352702043	0.731	0.664	1.83199969928297e-88	MIR4435-2HG	15	1.78777195187781	1.42876718553678	1.10312980439601	1.94883357541552	0	0	0	0	0	0	0	0	0	0	0	0	0	0	0	0	0	0	0	0	0	0	0	0	0	0	0	0	0	0	0	0	0	0	0	0	0	0
1172	1.95332830144501e-90	1.28658434377276	0.502	0.341	5.7871257586911396e-86	SCFD2	15	0.580831638796942	0.584530300271321	0.496393667431231	1.15052098027223	0	0	0	0	0	0	0	0	0	0	0	0	0	0	0	0	0	0	0	0	0	0	0	0	0	0	0	0	0	0	0	0	0	0	0	0	0	0
1173	3.8952310585486694e-87	0.825310447911965	0.163	0.037	1.15404010571622e-82	GCKR	15	0.0421448639920011	0.0724657933652326	0.0312317364114978	0.296263763560267	0	0	0	0	0	0	0	0	0	0	0	0	0	0	0	0	0	0	0	0	0	0	0	0	0	0	0	0	0	0	0	0	0	0	0	0	0	0
1174	1.26672782268593e-86	0.733197920350357	0.939	0.923	3.75293452027161e-82	NEAT1	15	2.93810567744216	3.22378165384151	2.79775743311548	3.47232067513041	0	0	0	0	0	0	0	0	0	0	0	0	0	0	0	0	0	0	0	0	0	0	0	0	0	0	0	0	0	0	0	0	0	0	0	0	0	0
1175	6.857324388476839e-86	1.43950286209677	0.537	0.415	2.03161949657403e-81	ASPH	15	0.812990078096925	0.736214450236649	0.590520153454828	1.33793454432027	0	0	0	0	0	0	0	0	0	0	0	0	0	0	0	0	0	0	0	0	0	0	0	0	0	0	0	0	0	0	0	0	0	0	0	0	0	0
1176	4.90129474068279e-83	1.20289412341357	0.456	0.281	1.4521065928220899e-78	GALNT2	15	0.570203416927117	0.588399467075403	0.250950498237466	0.979680360575595	0	0	0	0	0	0	0	0	0	0	0	0	0	0	0	0	0	0	0	0	0	0	0	0	0	0	0	0	0	0	0	0	0	0	0	0	0	0
1177	1.25045603249665e-79	0.7759519515691	0.158	0.039	3.7047260874778196e-75	NCL	15	0.0569807874650507	0.0484996670750848	0.0431762838435651	0.286098378750421	0	0	0	0	0	0	0	0	0	0	0	0	0	0	0	0	0	0	0	0	0	0	0	0	0	0	0	0	0	0	0	0	0	0	0	0	0	0
1178	1.50318077786235e-73	0.908628440552218	0.156	0.04	4.45347369057277e-69	AREG	15	0.139862152553883	0.0506638952779584	0.0248038330317389	0.309402243773352	0	0	0	0	0	0	0	0	0	0	0	0	0	0	0	0	0	0	0	0	0	0	0	0	0	0	0	0	0	0	0	0	0	0	0	0	0	0
1179	1.65042535664699e-73	1.00740457787904	0.291	0.131	4.88971520413804e-69	RCC1	15	0.229207003330248	0.178575331278752	0.169261705680275	0.560765475831085	0	0	0	0	0	0	0	0	0	0	0	0	0	0	0	0	0	0	0	0	0	0	0	0	0	0	0	0	0	0	0	0	0	0	0	0	0	0
1180	8.67408799953852e-72	1.05249189857131	0.466	0.314	2.5698720516232803e-67	PUM3	15	0.55787873516354	0.487557846126685	0.454222848838773	0.9805204923745	0	0	0	0	0	0	0	0	0	0	0	0	0	0	0	0	0	0	0	0	0	0	0	0	0	0	0	0	0	0	0	0	0	0	0	0	0	0
1181	1.8745791491749698e-71	1.10234179977974	0.362	0.195	5.5538156452606904e-67	SLC38A2	15	0.283925589752105	0.374945299014434	0.263856455962332	0.756890340395666	0	0	0	0	0	0	0	0	0	0	0	0	0	0	0	0	1	0	0	0	0	0	0	0	0	0	0	0	0	0	0	0	0	0	0	0	0	0
1182	1.50899671377054e-70	1.05813108693703	0.347	0.184	4.47070456388799e-66	IARS	15	0.308959975276339	0.300473851985552	0.219790544245107	0.6885500037204	0	0	0	0	0	0	0	0	0	0	0	0	0	0	0	0	0	0	0	0	0	0	0	0	0	0	0	0	0	0	0	0	0	0	0	0	0	0
1183	1.70173867331501e-68	0.942397990719051	0.65	0.616	5.04174116743039e-64	EHBP1	15	1.1611542071294	1.13687524325481	1.14773461190493	1.6158636158792	0	0	0	0	0	0	0	0	0	0	0	0	0	0	0	0	0	0	0	0	0	0	0	0	0	0	0	0	0	0	0	0	0	0	0	0	0	0
1184	2.28872291211504e-68	0.908868765605758	0.666	0.632	6.78079937172324e-64	ABCC3	15	1.15633603330634	1.19470164174017	1.23153094856413	1.67516025196661	0	0	0	0	0	0	0	0	0	0	0	0	0	0	0	0	0	0	0	0	0	0	0	0	0	0	0	0	0	0	0	0	0	0	0	0	0	0
1185	5.77543892662444e-68	1.40654796331632	0.266	0.116	1.71108929079102e-63	HSP90AA1	15	0.195850354214571	0.247777072294295	0.102123674936789	0.568412495909262	0	0	0	0	0	0	0	0	0	0	0	0	0	0	0	0	0	0	0	0	0	0	0	0	0	0	0	0	0	0	0	0	0	0	0	0	0	0
1186	1.60115359653978e-67	0.976881916618311	0.392	0.23	4.74373776046842e-63	PABPC1	15	0.37640313285814	0.368172535414809	0.301271992129132	0.767565268869835	0	0	0	0	0	0	0	0	0	0	0	0	0	0	0	0	0	0	0	0	0	0	0	0	0	0	0	0	0	0	0	0	0	0	0	0	0	0
1187	2.7875500860750303e-67	0.587562473220355	0.817	0.771	8.25867464001449e-63	ITGB1	15	1.96115371987649	2.15886576189047	1.27650430784674	2.16006906840404	0	0	0	0	0	0	0	0	0	0	0	0	0	0	0	0	1	0	0	0	0	0	0	0	1	0	1	0	0	1	0	0	0	0	0	0	0	0
1188	4.3543442915232296e-64	0.751934285290227	0.881	0.893	1.29006158324959e-59	TSHZ2	15	2.60413926526494	2.68961117435331	2.15607552097693	2.82249981874447	0	0	0	0	0	0	0	0	0	0	0	0	0	0	0	0	0	0	0	0	0	0	0	0	0	0	0	0	0	0	0	0	0	0	0	0	0	0
1189	9.72433045905117e-63	0.79714413957576	0.177	0.059	2.88102738510309e-58	NPM1	15	0.0867292297781188	0.0748449948303355	0.0736173596524835	0.322679313834665	0	0	0	0	0	0	0	0	0	0	0	0	0	0	0	0	0	0	0	0	0	0	0	0	0	0	0	0	0	0	0	0	0	0	0	0	0	0
1190	1.09529108685343e-62	0.586487718244583	0.429	0.235	3.2450189030206405e-58	SERPINE1	15	0.25031865490288	1.26905458990428	0.12707152633716	1.07312284807899	0	0	0	0	0	0	0	0	0	0	0	0	0	0	0	0	0	0	0	0	0	0	0	0	0	0	0	0	0	0	0	0	0	0	0	0	0	0
1191	1.3089284306278001e-62	0.614917537342641	0.116	0.025	3.8779622614209905e-58	ATP1B3	15	0.0519443568152928	0.0246574376841386	0.0471355948704145	0.21799842800339	0	0	0	0	0	0	0	0	0	0	0	0	0	0	0	0	0	0	0	0	0	0	0	0	0	0	0	0	0	0	0	0	0	0	0	0	0	0
1192	3.3514779100999004e-62	1.04555610741709	0.559	0.429	9.929423604252961e-58	ITGB1-DT	15	0.930884131236362	1.26793769887363	0.425081319882394	1.39662397265522	0	0	0	0	0	0	0	0	0	0	0	0	0	0	0	0	0	0	0	0	0	0	0	0	0	0	0	0	0	0	0	0	0	0	0	0	0	0
1193	4.731814222274039e-62	1.02603845001413	0.278	0.13	1.40189459963313e-57	PLPP3	15	0.315822495617563	0.177550943337597	0.166475029548782	0.565793976340707	0	0	0	0	0	0	0	0	0	0	0	0	0	0	0	0	0	0	0	0	0	0	0	0	0	0	0	0	0	0	0	0	0	0	0	0	0	0
1194	1.27832421955657e-61	0.96269088525483	0.37	0.217	3.78729116528026e-57	DDX21	15	0.42565214989287	0.44494170721929	0.173186019439956	0.729820107737817	0	0	0	0	0	0	0	0	0	0	0	0	0	0	0	0	0	0	0	0	0	0	0	0	0	0	0	0	0	0	0	0	0	0	0	0	0	0
1195	7.89922434699333e-61	0.630344374378255	0.894	0.92	2.34030319728371e-56	LPP	15	2.51929985204498	2.73132436969174	2.19508757124465	2.75707789482598	0	0	0	0	0	0	0	0	0	0	0	0	0	0	0	0	0	0	0	0	0	0	0	0	0	0	0	0	0	0	0	0	0	0	0	0	0	0
1196	2.42401267880991e-59	0.964215437630837	0.611	0.541	7.18162236351013e-55	NPAS2	15	1.19038918708858	0.882686092746346	1.03835643540877	1.50639651530762	0	0	0	0	0	0	0	0	0	0	0	0	0	0	0	0	0	0	0	0	0	0	0	0	0	0	0	0	0	0	0	0	0	0	0	0	0	0
1197	3.25785787413073e-58	0.701931143596948	0.153	0.047	9.65205552368711e-54	TFRC	15	0.0722914381710586	0.0566058524932766	0.0663927990594119	0.275577229650738	0	0	0	0	0	0	0	0	0	0	0	0	0	0	0	0	0	0	0	0	0	0	0	0	0	0	0	0	0	0	0	0	0	0	0	0	0	0
1198	2.05461860007422e-56	1.33053377597411	0.193	0.073	6.0872185264399e-52	LSAMP	15	0.18898904058488	0.134796226561251	0.0653825462499289	0.434861059839035	0	0	0	0	0	0	0	0	0	0	0	0	0	0	0	0	0	0	0	0	0	0	0	0	0	0	0	0	0	0	0	0	0	0	0	0	0	0
1199	5.26228529174681e-55	1.22832740444857	0.479	0.362	1.55905726338583e-50	ITGA2	15	0.981238680424572	0.557721118502457	0.517354273941212	1.15432523162001	0	0	0	0	0	0	0	0	0	0	0	0	0	0	0	0	0	0	0	0	0	0	0	0	0	0	0	0	0	0	0	0	0	0	0	0	0	0
1200	2.156008478693e-52	0.833286066458819	0.484	0.342	6.387606319823739e-48	MGST1	15	0.720870753540198	0.675721672322458	0.455484338267619	1.01984578433653	0	0	0	0	0	0	0	0	0	0	0	0	0	0	0	0	0	0	0	0	0	0	0	0	0	0	0	0	0	0	0	0	0	0	0	0	0	0
1201	4.82257515397319e-51	0.8273959966104	0.633	0.566	1.42878434086764e-46	SMAD3	15	1.63603847846259	1.26668051826207	0.750958470989312	1.57951149530955	0	0	0	0	0	0	0	0	0	0	0	0	0	0	0	0	0	0	0	0	0	0	0	0	1	0	1	0	0	1	0	0	0	0	0	0	0	0
1202	8.45441924036839e-51	0.608977769509274	0.114	0.03	2.50479078834394e-46	HSP90B1	15	0.0465031229422651	0.0336763361047048	0.0471054569623251	0.207291154799887	0	0	0	0	0	0	0	0	0	0	0	0	0	0	0	0	0	0	0	0	0	0	0	0	1	0	1	0	0	1	0	0	0	0	0	0	0	0
1203	9.13815111014134e-51	1.26242578973844	0.262	0.136	2.70736002940157e-46	TXNRD1	15	0.186841556150633	0.30215151563394	0.104933535187892	0.561433653318265	0	0	0	0	0	0	0	0	0	0	0	0	0	0	0	0	0	0	0	0	0	0	0	0	0	0	0	0	0	0	0	0	0	0	0	0	0	0
1204	5.93928410933013e-49	0.675002825162091	0.141	0.046	1.7596317030712398e-44	ACSL5	15	0.0796278029834619	0.0792851711761134	0.0360905652657314	0.255534869334259	0	0	0	0	0	0	0	0	0	0	0	0	0	0	0	0	0	0	0	0	0	0	0	0	0	0	0	0	0	0	0	0	0	0	0	0	0	0
1205	1.2830157628623e-47	0.752710155629551	0.172	0.067	3.801190800632139e-43	SLC9B2	15	0.112020634465259	0.1232581531263	0.0576540541858139	0.321229956597286	0	0	0	0	0	0	0	0	0	0	0	0	0	0	0	0	0	0	0	0	0	0	0	0	0	0	0	0	0	0	0	0	0	0	0	0	0	0
1206	1.6563444270915801e-47	0.745209229851804	0.188	0.078	4.907251634144209e-43	RCL1	15	0.135286082569341	0.107866108284716	0.101942791554294	0.349166060134794	0	0	0	0	0	0	0	0	0	0	0	0	0	0	0	0	0	0	0	0	0	0	0	0	0	0	0	0	0	0	0	0	0	0	0	0	0	0
1207	6.94013598740628e-47	0.660609602928878	0.702	0.66	2.05615408898886e-42	ADK	15	1.32944379224742	1.51933334308658	1.07055307912855	1.6461071623906	0	0	0	0	0	0	0	0	0	0	0	0	0	0	0	0	0	0	0	0	0	0	0	0	0	0	0	0	0	0	0	0	0	0	0	0	0	0
1208	1.81257119327332e-46	0.756201645537862	0.356	0.201	5.37010467431086e-42	MT-CO1	15	0.363071117705159	0.254952210674223	0.568644286059646	0.78970736134927	0	0	0	0	0	0	0	0	0	0	0	0	0	0	0	0	0	0	0	0	0	0	0	0	0	0	0	0	0	0	0	0	0	0	0	0	0	0
1209	2.3278038559092297e-45	0.646915903507963	0.827	0.867	6.89658448390228e-41	RASAL2	15	2.60088412357716	2.3400840733717	1.84912404236678	2.45646613467557	0	0	0	0	0	0	0	0	0	0	0	0	0	0	0	0	0	0	0	0	0	0	0	0	0	0	0	0	0	0	0	0	0	0	0	0	0	0
1210	4.7866659008242194e-45	0.857714917763267	0.251	0.129	1.41814550643719e-40	PUS7	15	0.211843807217663	0.163441448209433	0.195880085467057	0.479429653765272	0	0	0	0	0	0	0	0	0	0	0	0	0	0	0	0	0	0	0	0	0	0	0	0	0	0	0	0	0	0	0	0	0	0	0	0	0	0
1211	4.90343256183354e-44	0.542744110539707	0.101	0.027	1.45273996509442e-39	TKT	15	0.0706852972257618	0.0328847782663657	0.0150857970700438	0.179631192462737	0	0	0	0	0	0	0	0	0	0	0	0	0	0	0	0	0	0	0	0	0	0	0	0	0	0	0	0	0	0	0	0	0	0	0	0	0	0
1212	8.611850434696029e-44	0.630033065423271	0.124	0.04	2.55143292828739e-39	HAVCR1	15	0.0928984665633674	0.0550627904204414	0.0353601982546024	0.227530202283823	0	0	0	0	0	0	0	0	0	0	0	0	0	0	0	0	0	0	0	0	0	0	0	0	0	0	0	0	0	0	0	0	0	0	0	0	0	0
1213	9.069033629607608e-44	0.859772730752251	0.512	0.429	2.68688259344385e-39	RUFY3	15	0.954101421561821	0.789926147667548	0.543848572153968	1.11762120310177	0	0	0	0	0	0	0	0	0	0	0	0	0	0	0	0	0	0	0	0	0	0	0	0	1	0	0	0	0	1	0	0	0	0	0	0	0	0
1214	3.6189752259144794e-42	0.775338138740839	0.583	0.49	1.07219379018168e-37	MEG3	15	1.41835766991506	1.23427538615155	0.533954541447165	1.39981986848015	0	0	0	0	0	0	0	0	0	0	0	0	0	0	0	0	0	0	0	0	0	0	0	0	0	0	0	0	0	0	0	0	0	0	0	0	0	0
1215	6.07181703504622e-41	0.685838103494047	0.683	0.665	1.7988972329731397e-36	SEPT9	15	1.70719469752847	1.38028	1.12412573021623	1.67813936225201	0	0	0	0	0	0	0	0	0	0	0	0	0	0	0	0	0	0	0	0	0	0	0	0	0	0	0	0	0	0	0	0	0	0	0	0	0	0
1216	1.22410739668766e-40	0.7700979494103	0.233	0.12	3.62666298416652e-36	ADIPOR2	15	0.210369981936672	0.175106725206343	0.14693888031053	0.433416071023187	0	0	0	0	0	0	0	0	0	0	0	0	0	0	0	0	0	0	0	0	0	0	0	0	0	0	0	0	0	0	0	0	0	0	0	0	0	0
1217	1.5378588298700099e-40	0.879820135339231	0.579	0.495	4.5562143552558796e-36	SGMS2	15	1.3751231834599	1.48504350820927	0.386732966753702	1.43270711185433	0	0	0	0	0	0	0	0	0	0	0	0	0	0	0	0	0	0	0	0	0	0	0	0	0	0	0	0	0	0	0	0	0	0	0	0	0	0
1218	2.21796904815197e-40	0.940071049332655	0.499	0.417	6.57117689895984e-36	STARD13	15	0.66870168076033	0.886024873295345	0.623777786635761	1.14640823647005	0	0	0	0	0	0	0	0	0	0	0	0	0	0	0	0	0	0	0	0	0	0	0	0	1	0	0	0	0	0	0	0	0	0	0	0	0	0
1219	6.5504739265371e-38	0.86408471784774	0.319	0.203	1.94070891021515e-33	NDUFAF2	15	0.340162072542051	0.331031718756641	0.269523107026112	0.625888200758009	0	0	0	0	0	0	0	0	0	0	0	0	0	0	0	0	0	0	0	0	0	0	0	0	0	0	0	0	0	0	0	0	0	0	0	0	0	0
1220	8.93582299928797e-38	0.70403777178455	0.367	0.227	2.64741627999905e-33	MT-CO3	15	0.379194599489638	0.321480631287009	0.637402514711908	0.82918565595912	0	0	0	0	0	0	0	0	0	0	0	0	0	0	0	0	0	0	0	0	0	0	0	0	0	0	0	0	0	0	0	0	0	0	0	0	0	0
1221	1.0194948979740998e-37	0.866075305520016	0.597	0.583	3.02045753422786e-33	THRB	15	1.05028869835258	1.29417996403959	0.919787433739653	1.45141878573906	0	0	0	0	0	0	0	0	0	0	0	0	0	0	0	0	0	0	0	0	0	0	0	0	0	0	0	0	0	0	0	0	0	0	0	0	0	0
1222	2.32291278047468e-37	0.823160768011071	0.38	0.277	6.88209369471234e-33	SRPK1	15	0.509452918866591	0.48336971082852	0.322752680941564	0.760039975166938	0	0	0	0	0	0	0	0	0	0	0	0	0	0	0	0	0	0	0	0	0	0	0	0	0	0	0	0	0	0	0	0	0	0	0	0	0	0
1223	7.09349113753986e-37	0.57824591766999	0.831	0.879	2.10158861931893e-32	TRIO	15	2.43366122474345	2.71126350250953	1.72804682257669	2.4585395526418	0	0	0	0	0	0	0	0	0	0	0	0	0	0	0	0	0	0	0	0	0	0	0	0	0	0	0	0	0	0	0	0	0	0	0	0	0	0
1224	7.974297584000199e-37	0.542895413207585	0.106	0.035	2.36254514521174e-32	STAMBPL1	15	0.0611502848390397	0.050131442751369	0.0325669120418561	0.190946492960162	0	0	0	0	0	0	0	0	0	0	0	0	0	0	0	0	0	0	0	0	0	0	0	0	0	0	0	0	0	0	0	0	0	0	0	0	0	0
1225	1.23139345056328e-36	0.617463480688857	0.165	0.072	3.64824937598382e-32	SNHG8	15	0.126457490544681	0.115431455388182	0.0774065082219486	0.29437818197581	0	0	0	0	0	0	0	0	0	0	0	0	0	0	0	0	0	0	0	0	0	0	0	0	0	0	0	0	0	0	0	0	0	0	0	0	0	0
1226	2.16794476213862e-36	0.731683960014203	0.181	0.085	6.4229699467881e-32	EPAS1	15	0.146793987896102	0.179902700970043	0.058893235739979	0.342223235525461	0	0	0	0	0	0	0	0	0	0	0	0	0	0	0	0	0	0	0	0	0	0	0	0	0	0	0	0	0	0	0	0	0	0	0	0	0	0
1227	2.8131666540476597e-35	0.790251185836187	0.286	0.175	8.334568845947e-31	OAF	15	0.33570490149643	0.434987817945947	0.108790662397848	0.570802117010431	0	0	0	0	0	0	0	0	0	0	0	0	0	0	0	0	0	0	0	0	0	0	0	0	0	0	0	0	0	0	0	0	0	0	0	0	0	0
1228	4.0850259136937897e-35	0.713855783525263	0.213	0.113	1.2102706274500598e-30	CCT3	15	0.200405772844987	0.167808232468226	0.109870242417015	0.386299353600871	0	0	0	0	0	0	0	0	0	0	0	0	0	0	0	0	0	0	0	0	0	0	0	0	0	0	0	0	0	0	0	0	0	0	0	0	0	0
1229	1.42614291661992e-34	0.518554364665141	0.108	0.037	4.2252336190698395e-30	SRM	15	0.0728743183801856	0.0429876546064561	0.0433303887865369	0.193494202052005	0	0	0	0	0	0	0	0	0	0	0	0	0	0	0	0	0	0	0	0	0	0	0	0	0	0	0	0	0	0	0	0	0	0	0	0	0	0
1230	3.8273645052776198e-34	0.831332423055184	0.561	0.524	1.1339332819786e-29	GAREM1	15	1.12356080559699	1.22169636183778	0.717646867312388	1.35990265419532	0	0	0	0	0	0	0	0	0	0	0	0	0	0	0	0	0	0	0	0	0	0	0	0	0	0	0	0	0	0	0	0	0	0	0	0	0	0
1231	5.05585524711146e-34	0.87270215432051	0.513	0.47	1.49789823406171e-29	MAN2A1	15	0.756555042486296	1.04094547087777	0.630112934982631	1.17116171398064	0	0	0	0	0	0	0	0	0	0	0	0	0	0	0	0	0	0	0	0	0	0	0	0	0	0	0	0	0	0	0	0	0	0	0	0	0	0
1232	5.74527202970305e-34	0.780149907101185	0.487	0.398	1.70215174424012e-29	UBASH3B	15	0.930950031830151	0.915828580392262	0.455003769834056	1.09138626954695	0	0	0	0	0	0	0	0	0	0	0	0	0	0	0	0	0	0	0	0	0	0	0	0	0	0	0	0	0	0	0	0	0	0	0	0	0	0
1233	1.34911325802393e-33	0.793375075380738	0.275	0.172	3.99701784954751e-29	HSPA9	15	0.244541733260814	0.341651947129208	0.151078786311292	0.516845828741416	0	0	0	0	0	0	0	0	0	0	0	0	0	0	0	0	0	0	0	0	0	0	0	0	0	0	0	0	0	0	0	0	0	0	0	0	0	0
1234	1.55429205226547e-33	0.804223868118138	0.392	0.299	4.60490106324691e-29	WDR43	15	0.520442352942971	0.574906737264965	0.324765119807065	0.786458295248778	0	0	0	0	0	0	0	0	0	0	0	0	0	0	0	0	0	0	0	0	0	0	0	0	0	0	0	0	0	0	0	0	0	0	0	0	0	0
1235	5.3658068660151195e-33	0.577396486843234	0.125	0.049	1.5897276001943e-28	PDIA6	15	0.0934705179339832	0.0660805670359978	0.0450526134158317	0.223059011995643	0	0	0	0	0	0	0	0	0	0	0	0	0	0	0	0	0	0	0	0	0	0	0	0	0	0	0	0	0	0	0	0	0	0	0	0	0	0
1236	7.80078380647051e-33	0.809685123786081	0.535	0.507	2.31113821834302e-28	SND1	15	0.940176259988278	0.852194972614749	0.806811725148097	1.18626658913826	0	0	0	0	0	0	0	0	0	0	0	0	0	0	0	0	0	0	0	0	0	0	0	0	0	0	0	0	0	0	0	0	0	0	0	0	0	0
1237	9.92778933530809e-33	0.798392112799924	0.453	0.367	2.94130614637173e-28	CYTOR	15	0.850308688654237	0.843370048394434	0.343070509022281	0.985981482717649	0	0	0	0	0	0	0	0	0	0	0	0	0	0	0	0	0	0	0	0	0	0	0	0	0	0	0	0	0	0	0	0	0	0	0	0	0	0
1238	1.50680504347558e-32	0.910604624438638	0.398	0.31	4.46421130230509e-28	RAI14	15	0.63985859074569	0.585685831278094	0.358914719355865	0.85013600988744	0	0	0	0	0	0	0	0	0	0	0	0	0	0	0	0	0	0	0	0	0	0	0	0	0	0	0	0	0	0	0	0	0	0	0	0	0	0
1239	2.19955026736332e-32	0.692526005157051	0.284	0.167	6.51660757711731e-28	MT-CO2	15	0.254602947592345	0.211725725879689	0.442632209561391	0.604888732761381	0	0	0	0	0	0	0	0	0	0	0	0	0	0	0	0	0	0	0	0	0	0	0	0	0	0	0	0	0	0	0	0	0	0	0	0	0	0
1240	6.12305688547692e-32	0.805415562465575	0.298	0.199	1.81407806346025e-27	NOP58	15	0.341339174136564	0.337750919435994	0.203873527923418	0.570060259424283	0	0	0	0	0	0	0	0	0	0	0	0	0	0	0	0	0	0	0	0	0	0	0	0	0	0	0	0	0	0	0	0	0	0	0	0	0	0
1241	4.275023475385279e-31	0.684177262255271	0.643	0.66	1.2665612050523998e-26	ASAP1	15	1.39119664070805	1.31407555983937	1.18722853477818	1.56584659728475	0	0	0	0	0	0	0	0	0	0	0	0	0	0	0	0	0	0	0	0	0	0	0	0	0	0	0	0	0	0	0	0	0	0	0	0	0	0
1242	9.61841456772299e-31	0.845970177038849	0.279	0.182	2.84964768397929e-26	PALM2-AKAP2	15	0.272449019835217	0.448452053156064	0.123019250388993	0.562016044974785	0	0	0	0	0	0	0	0	0	0	0	0	0	0	0	0	0	0	0	0	0	0	0	0	0	0	0	0	0	0	0	0	0	0	0	0	0	0
1243	1.3452148178779699e-30	0.533544257350508	0.644	0.616	3.98546794092706e-26	GPHN	15	1.17513332688604	1.28120214964885	1.12999122581461	1.48226508550065	0	0	0	0	0	0	0	0	0	0	0	0	0	0	0	0	0	0	0	0	0	0	0	0	0	0	0	0	0	0	0	0	0	0	0	0	0	0
1244	1.50146227157702e-30	0.672450282798787	0.156	0.072	4.4483822720012296e-26	NSUN6	15	0.0628188960216655	0.119209079008103	0.129755985737604	0.305686947676042	0	0	0	0	0	0	0	0	0	0	0	0	0	0	0	0	0	0	0	0	0	0	0	0	0	0	0	0	0	0	0	0	0	0	0	0	0	0
1245	3.76537185476772e-30	0.604165436915562	0.132	0.057	1.1155667194120299e-25	LONRF3	15	0.0895142616371811	0.13383804174184	0.0218729320561319	0.24259969620834	0	0	0	0	0	0	0	0	0	0	0	0	0	0	0	0	0	0	0	0	0	0	0	0	0	0	0	0	0	0	0	0	0	0	0	0	0	0
1246	4.1239001150632e-30	0.620685257588418	0.147	0.067	1.22178788708977e-25	EEF1D	15	0.11241646646429	0.108754232025113	0.053891093807379	0.264780002567039	0	0	0	0	0	0	0	0	0	0	0	0	0	0	0	0	0	0	0	0	0	0	0	0	0	0	0	0	0	0	0	0	0	0	0	0	0	0
1247	4.61186372246418e-30	0.697131128810884	0.151	0.07	1.36635686505446e-25	LAMB3	15	0.247301383934033	0.0541300299380683	0.0677581572689876	0.294128446983363	0	0	0	0	0	0	0	0	0	0	0	0	0	0	0	0	0	0	0	0	0	0	0	0	0	0	0	0	0	0	0	0	0	0	0	0	0	0
1248	5.27584306716531e-30	0.646062661358222	0.142	0.063	1.5630740255090698e-25	NAMPT	15	0.0774735563300499	0.104672273280855	0.103630218437737	0.276470522285521	0	0	0	0	0	0	0	0	0	0	0	0	0	0	0	0	0	0	0	0	0	0	0	0	0	0	0	0	0	0	0	0	0	0	0	0	0	0
1249	5.6186786328532e-30	0.50569298572215	0.13	0.055	1.66464591855542e-25	XPOT	15	0.0864502586815668	0.0772893366247205	0.0662776245477173	0.22609750963561	0	0	0	0	0	0	0	0	0	0	0	0	0	0	0	0	0	0	0	0	0	0	0	0	0	0	0	0	0	0	0	0	0	0	0	0	0	0
1250	1.57515334047858e-28	0.661705452331582	0.683	0.707	4.66670680183589e-24	PSD3	15	1.54927617187367	1.70355868102631	1.27289150208368	1.75600260206747	0	0	0	0	0	0	0	0	0	0	0	0	0	0	0	0	0	0	0	0	0	0	0	0	0	0	0	0	0	0	0	0	0	0	0	0	0	0
1251	5.66550911028351e-28	0.745645971663706	0.302	0.211	1.6785203841037e-23	ENO1	15	0.443358482979636	0.330482027135255	0.204963017695209	0.571907588645228	0	0	0	0	0	0	0	0	0	0	0	0	0	0	0	0	0	0	0	0	0	0	0	0	0	0	0	0	0	0	0	0	0	0	0	0	0	0
1252	7.9857735370120695e-28	0.438345404030649	0.86	0.917	2.3659451258105697e-23	PARD3	15	2.54135564380572	2.68838251173269	2.16512318117962	2.56272878479316	0	0	0	0	0	0	0	0	0	0	0	0	0	0	0	0	0	0	0	0	0	0	0	0	0	0	0	0	0	0	0	0	0	0	0	0	0	0
1253	1.03105836785841e-27	0.539350533308943	0.129	0.057	3.05471662645412e-23	NOP56	15	0.107751530421053	0.0728906403086679	0.0620283429104697	0.229152309588504	0	0	0	0	0	0	0	0	0	0	0	0	0	0	0	0	0	0	0	0	0	0	0	0	0	0	0	0	0	0	0	0	0	0	0	0	0	0
1254	1.3461516211282999e-27	0.662467302496772	0.496	0.447	3.9882434079168194e-23	HNRNPU	15	0.774607396324465	0.796095397040969	0.57263731060678	0.982076563684372	0	0	0	0	0	0	0	0	0	0	0	0	0	0	0	0	0	0	0	0	0	0	0	0	0	0	0	0	0	0	0	0	0	0	0	0	0	0
1255	2.1044753807590998e-27	0.804071818323302	0.34	0.256	6.234929210574989e-23	IPO7	15	0.469720260564145	0.45911113641252	0.269409732207829	0.677559377404803	0	0	0	0	0	0	0	0	0	0	0	0	0	0	0	0	0	0	0	0	0	0	0	0	0	0	0	0	0	0	0	0	0	0	0	0	0	0
1256	2.11227468238674e-27	0.435982457047741	0.813	0.85	6.258036201507199e-23	ZFAND3	15	2.1185637311585	2.18851186224262	1.72983041022523	2.15173391825593	0	0	0	0	0	0	0	0	0	0	0	0	0	0	0	0	0	0	0	0	0	0	0	0	0	0	0	0	0	0	0	0	0	0	0	0	0	0
1257	2.5500626923193298e-27	0.607512251683383	0.293	0.182	7.555070738534479e-23	MT-ATP6	15	0.284292202934464	0.230637986023506	0.50689156248008	0.629854064770325	0	0	0	0	0	0	0	0	0	0	0	0	0	0	0	0	0	0	0	0	0	0	0	0	0	0	0	0	0	0	0	0	0	0	0	0	0	0
1258	5.01198374836679e-27	0.763792412359985	0.241	0.148	1.48490042512863e-22	AL121748.1	15	0.240037867997883	0.34751466079782	0.1439092105655	0.489766926409882	0	0	0	0	0	0	0	0	0	0	0	0	0	0	0	0	0	0	0	0	0	0	0	0	0	0	0	0	0	0	0	0	0	0	0	0	0	0
1259	6.91238280413611e-27	0.782435320502891	0.498	0.468	2.0479316533814e-22	FAM135A	15	0.907576397557386	0.844446817321069	0.711753637395999	1.11853715548573	0	0	0	0	0	0	0	0	0	0	0	0	0	0	0	0	0	0	0	0	0	0	0	0	0	0	0	0	0	0	0	0	0	0	0	0	0	0
1260	8.12733374920773e-27	0.534907501097787	0.144	0.069	2.40788516987777e-22	SNX5	15	0.125299959317392	0.084218097214959	0.0786466602448337	0.252236837122103	0	0	0	0	0	0	0	0	0	0	0	0	0	0	0	0	0	0	0	0	0	0	0	0	0	0	0	0	0	0	0	0	0	0	0	0	0	0
1261	8.23955613535106e-27	0.803671688243172	0.368	0.288	2.44113329622046e-22	DDX10	15	0.500060260314813	0.425218734021005	0.433906260273277	0.750541580791028	0	0	0	0	0	0	0	0	0	0	0	0	0	0	0	0	0	0	0	0	0	0	0	0	0	0	0	0	0	0	0	0	0	0	0	0	0	0
1262	9.76647911884568e-27	0.531360770361779	0.102	0.04	2.89351476854041e-22	OSBPL10	15	0.0886416435992577	0.0340422099090321	0.0569064972801449	0.190683251011861	0	0	0	0	0	0	0	0	0	0	0	0	0	0	0	0	0	0	0	0	0	0	0	0	0	0	0	0	0	0	0	0	0	0	0	0	0	0
1263	1.17606497342149e-26	0.859429499333705	0.321	0.233	3.48432769675586e-22	MGLL	15	0.533214693714647	0.385987289870532	0.268526728734326	0.671359182318691	0	0	0	0	0	0	0	0	0	0	0	0	0	0	0	0	0	0	0	0	0	0	0	0	0	0	0	0	0	0	0	0	0	0	0	0	0	0
1264	3.4269835995702e-26	0.317479482274146	0.72	0.658	1.01531243104466e-21	VMP1	15	1.57119891150194	2.00384806172412	0.953308000133005	1.75660501930202	0	0	0	0	0	0	0	0	0	0	0	0	0	0	0	0	0	0	0	0	0	0	0	0	0	0	0	0	0	0	0	0	0	0	0	0	0	0
1265	3.43809912308381e-26	0.631308473692062	0.332	0.235	1.01860562719604e-21	ETS2	15	0.375240460096699	0.715112554011614	0.0971760108867678	0.642987120971508	0	0	0	0	0	0	0	0	0	0	0	0	0	0	0	0	0	0	0	0	0	0	0	0	0	0	0	0	0	0	0	0	0	0	0	0	0	0
1266	1.80165001642423e-25	0.627471485394626	0.33	0.23	5.33774850366006e-21	PCSK6	15	0.185026538497892	0.65341807363106	0.273686567949634	0.656859260892847	0	0	0	0	0	0	0	0	0	0	0	0	0	0	0	0	0	0	0	0	0	0	0	0	0	0	0	0	0	0	0	0	0	0	0	0	0	0
1267	2.1701208441771002e-25	0.642310527694093	0.228	0.139	6.4294170250434904e-21	RPS4Y1	15	0.133428268316806	0.275115844231712	0.198628045402929	0.430756926004675	0	0	0	0	0	0	0	0	0	0	0	0	0	0	0	0	0	0	0	0	0	0	0	0	0	0	0	0	0	0	0	0	0	0	0	0	0	0
1268	2.30083285626128e-25	0.81138580580361	0.299	0.211	6.81667750324528e-21	IRAK2	15	0.514910352155375	0.384102927560794	0.198687294007225	0.615104637962035	0	0	0	0	0	0	0	0	0	0	0	0	0	0	0	0	0	0	0	0	0	0	0	0	0	0	0	0	0	0	0	0	0	0	0	0	0	0
1269	2.4145336948249397e-25	0.999502050370045	0.155	0.08	7.15353897765786e-21	HSPH1	15	0.146878150862567	0.152165469846864	0.0525805300436814	0.3199208276816	0	0	0	0	0	0	0	0	0	0	0	0	0	0	0	0	0	0	0	0	0	0	0	0	0	0	0	0	0	0	0	0	0	0	0	0	0	0
1270	6.227069884142469e-25	0.607356858063389	0.56	0.558	1.84489399457489e-20	TAF1D	15	0.965390533390857	0.921056058677586	0.964148763620509	1.20440075338213	0	0	0	0	0	0	0	0	0	0	0	0	0	0	0	0	0	0	0	0	0	0	0	0	0	0	0	0	0	0	0	0	0	0	0	0	0	0
1271	6.713594551273909e-25	0.484409547813861	0.664	0.665	1.98903665770592e-20	ANKRD17	15	1.36482135335712	1.26714631588883	1.19290121432711	1.48249577917103	0	0	0	0	0	0	0	0	0	0	0	0	0	0	0	0	0	0	0	0	0	0	0	0	0	0	0	0	0	0	0	0	0	0	0	0	0	0
1272	8.7440611732926e-25	0.743394926987159	0.263	0.178	2.5906030038113997e-20	G3BP1	15	0.343774030137906	0.22067118413995301	0.230897201343539	0.50199568592901	0	0	0	0	0	0	0	0	0	0	0	0	0	0	0	0	0	0	0	0	0	0	0	0	0	0	0	0	0	0	0	0	0	0	0	0	0	0
1273	1.22855677039391e-24	0.637198237757339	0.208	0.126	3.6398451436460296e-20	SERBP1	15	0.216585766387583	0.182802455982643	0.122069445935324	0.369624111835054	0	0	0	0	0	0	0	0	0	0	0	0	0	0	0	0	0	0	0	0	0	0	0	0	0	0	0	0	0	0	0	0	0	0	0	0	0	0
1274	2.19928238722551e-24	0.861163089377503	0.298	0.207	6.51581392863301e-20	HSD17B2	15	0.205068341066945	0.218634119038891	0.569136105128381	0.664812036653805	0	0	0	0	0	0	0	0	0	0	0	0	0	0	0	0	0	0	0	0	0	0	0	0	0	0	0	0	0	0	0	0	0	0	0	0	0	0
1275	4.06773026340871e-24	0.834885464485383	0.331	0.239	1.2051464451401e-19	MEG8	15	0.707185824034595	0.568642743779994	0.184892354024214	0.743243683198643	0	0	0	0	0	0	0	0	0	0	0	0	0	0	0	0	0	0	0	0	0	0	0	0	0	0	0	0	0	0	0	0	0	0	0	0	0	0
1276	5.2057987567026304e-24	0.717575584084767	0.447	0.409	1.5423219976482898e-19	FAM208B	15	0.750491957924534	0.64613339303856	0.594518713677556	0.932258632831613	0	0	0	0	0	0	0	0	0	0	0	0	0	0	0	0	0	0	0	0	0	0	0	0	0	0	0	0	0	0	0	0	0	0	0	0	0	0
1277	5.49698138188721e-24	0.630613999194935	0.316	0.228	1.6285906740117197e-19	MCL1	15	0.294163308729453	0.648503467539944	0.134672778166038	0.601324227161925	0	0	0	0	0	0	0	0	0	0	0	0	0	0	0	0	0	0	0	0	0	0	0	0	0	0	0	0	0	0	0	0	0	0	0	0	0	0
1278	2.53749651005819e-23	0.753093089200149	0.383	0.318	7.517840910349399e-19	SLC38A1	15	0.663380182042228	0.505395078335269	0.411371106581141	0.788256195971829	0	0	0	0	0	0	0	0	0	0	0	0	0	0	0	0	0	0	0	0	0	0	0	0	0	0	0	0	0	0	0	0	0	0	0	0	0	0
1279	1.1663125529831199e-22	0.366860081294833	0.862	0.91	3.4554342007230898e-18	AKAP13	15	2.50190592912969	2.85377240595466	2.01852394358292	2.55476235991095	0	0	0	0	0	0	0	0	0	0	0	0	0	0	0	0	0	0	0	0	0	0	0	0	1	0	0	0	0	0	0	0	0	0	0	0	0	0
1280	1.3072300417023899e-22	0.760589590309886	0.361	0.286	3.87293044455167e-18	S100A6	15	0.750639309257816	0.574818286462775	0.236467328925446	0.755018358430316	0	0	0	0	0	0	0	0	0	0	0	0	0	0	0	0	0	0	0	0	0	0	0	0	0	0	0	0	0	0	0	0	0	0	0	0	0	0
1281	1.43460527419153e-22	0.619311423766091	0.187	0.11	4.2503050458472595e-18	CASP4	15	0.209091750615215	0.135410059441394	0.141817800528561	0.343872362644995	0	0	0	0	0	0	0	0	0	0	0	0	0	0	0	0	0	0	0	0	0	0	0	0	0	0	0	0	0	0	0	0	0	0	0	0	0	0
1282	3.86628120371353e-22	0.510163369532836	0.114	0.052	1.14546313222421e-17	LDLRAD3	15	0.126703821944233	0.0410023954996408	0.0796523294620579	0.211454879471193	0	0	0	0	0	0	0	0	0	0	0	0	0	0	0	0	0	0	0	0	0	0	0	0	0	0	0	0	0	0	0	0	0	0	0	0	0	0
1283	5.19071949178667e-22	0.589842890772217	0.184	0.104	1.53785446383164e-17	MT-ND4	15	0.140399702091049	0.11859440132893	0.270633767036059	0.377549746233264	0	0	0	0	0	0	0	0	0	0	0	0	0	0	0	0	0	0	0	0	0	0	0	0	0	0	0	0	0	0	0	0	0	0	0	0	0	0
1284	9.49362716120253e-22	0.701356746688611	0.219	0.139	2.81267691904947e-17	SIPA1L2	15	0.243194783029928	0.26322526195748	0.150418432388039	0.427634155021682	0	0	0	0	0	0	0	0	0	0	0	0	0	0	0	0	0	0	0	0	0	0	0	0	0	0	0	0	0	0	0	0	0	0	0	0	0	0
1285	1.03208627836339e-21	0.617861917292913	0.204	0.127	3.05776201690722e-17	MAT2A	15	0.239820910070425	0.157432640860754	0.153691343666331	0.369365880883085	0	0	0	0	0	0	0	0	0	0	0	0	0	0	0	0	0	0	0	0	0	0	0	0	0	0	0	0	0	0	0	0	0	0	0	0	0	0
1286	2.0013323616848902e-21	0.675308839292144	0.454	0.399	5.92934738796381e-17	ABLIM3	15	0.762879821304593	0.995745613511845	0.37639436871085	0.958471123125438	0	0	0	0	0	0	0	0	0	0	0	0	0	0	0	0	0	0	0	0	0	0	0	0	0	0	0	0	0	0	0	0	0	0	0	0	0	0
1287	2.4459116052867997e-21	0.558263429495746	0.117	0.056	7.2465023129832e-17	DNAJA1	15	0.108702130221021	0.105071018460275	0.0247010302095295	0.216436977548933	0	0	0	0	0	0	0	0	0	0	0	0	0	0	0	0	0	0	0	0	0	0	0	0	0	0	0	0	0	0	0	0	0	0	0	0	0	0
1288	3.83477338500225e-21	0.552576970951896	0.129	0.066	1.13612831077462e-16	GOLT1A	15	0.0755289499428722	0.143756565098853	0.0447327743666252	0.235849494566463	0	0	0	0	0	0	0	0	0	0	0	0	0	0	0	0	0	0	0	0	0	0	0	0	0	0	0	0	0	0	0	0	0	0	0	0	0	0
1289	7.816655711142651e-21	0.485342449028137	0.126	0.062	2.31584058754023e-16	RPL41	15	0.0910966934025004	0.0595678359550703	0.120887512878876	0.229202935463917	0	0	0	0	0	0	0	0	0	0	0	0	0	0	0	0	0	0	0	0	0	0	0	0	0	0	0	0	0	0	0	0	0	0	0	0	0	0
1290	1.07310695431688e-20	0.696452427296903	0.363	0.304	3.17929397355461e-16	LRPPRC	15	0.518829347586807	0.457646840523693	0.417682603211593	0.714799508091311	0	0	0	0	0	0	0	0	0	0	0	0	0	0	0	0	0	0	0	0	0	0	0	0	0	0	0	0	0	0	0	0	0	0	0	0	0	0
1291	1.1830439968394399e-20	0.562106861880321	0.575	0.57	3.50500444943621e-16	ZCCHC7	15	1.06654590478164	0.99458994381417	1.04285511781906	1.26932236288911	0	0	0	0	0	0	0	0	0	0	0	0	0	0	0	0	0	0	0	0	0	0	0	0	0	0	0	0	0	0	0	0	0	0	0	0	0	0
1292	1.59755362909218e-20	0.507026354543422	0.243	0.154	4.73307213691142e-16	MT-CYB	15	0.250249007123772	0.180863471198036	0.415586540212773	0.504385563699086	0	0	0	0	0	0	0	0	0	0	0	0	0	0	0	0	0	0	0	0	0	0	0	0	0	0	0	0	0	0	0	0	0	0	0	0	0	0
1293	1.86959813936532e-20	0.648399992651393	0.198	0.124	5.53905840749763e-16	YARS	15	0.220515972723469	0.192380618133761	0.13167287892365	0.369537086848381	0	0	0	0	0	0	0	0	0	0	0	0	0	0	0	0	0	0	0	0	0	0	0	0	0	0	0	0	0	0	0	0	0	0	0	0	0	0
1294	6.962111712671639e-20	0.785772689638341	0.462	0.412	2.0626648371132304e-15	AC096564.1	15	1.00341837856054	1.18532649032931	0.345195573338385	1.11078119683014	0	0	0	0	0	0	0	0	0	0	0	0	0	0	0	0	0	0	0	0	0	0	0	0	0	0	0	0	0	0	0	0	0	0	0	0	0	0
1295	9.24548925701789e-20	0.544115597446871	0.15	0.083	2.7391611021766904e-15	FOSL1	15	0.183474410632879	0.20311162490939	0.0132265924665102	0.273079622503805	0	0	0	0	0	0	0	0	0	0	0	0	0	0	0	0	0	0	0	0	0	0	0	0	0	0	0	0	0	0	0	0	0	0	0	0	0	0
1296	1.1030206312970001e-19	0.611757	0.415	0.352	3.2679192243436305e-15	TM4SF1	15	0.782869245561112	0.857139557775399	0.282615292735915	0.859614338880158	0	0	0	0	0	0	0	0	0	0	0	0	0	0	0	0	0	0	0	0	0	0	0	0	0	0	0	0	0	0	0	0	0	0	0	0	0	0
1297	1.14518085322965e-19	0.529159740371504	0.695	0.768	3.3928273138634802e-15	AGAP1	15	1.82168968856582	1.63375114087806	1.55595824243538	1.79180545814943	0	0	0	0	0	0	0	0	0	0	0	0	0	0	0	0	0	0	0	0	0	0	0	0	0	0	0	0	0	0	0	0	0	0	0	0	0	0
1298	1.41264634265183e-19	0.446876217947266	0.106	0.05	4.18524731937457e-15	AL157786.1	15	0.0814244453290488	0.0739223380684447	0.0645782613939046	0.191903377386287	0	0	0	0	0	0	0	0	0	0	0	0	0	0	0	0	0	0	0	0	0	0	0	0	0	0	0	0	0	0	0	0	0	0	0	0	0	0
1299	1.549219259702e-19	0.865222159077816	0.348	0.285	4.58987190071911e-15	GBE1	15	0.477665336863824	0.746608955573627	0.202039866017093	0.742691569483748	0	0	0	0	0	0	0	0	0	0	0	0	0	0	0	0	0	0	0	0	0	0	0	0	0	0	0	0	0	0	0	0	0	0	0	0	0	0
1300	2.8269853835476e-19	0.601019421898037	0.218	0.143	8.37550959583646e-15	OSMR	15	0.372087913780065	0.120195337519698	0.215028000216458	0.411257675252696	0	0	0	0	0	0	0	0	0	0	0	0	0	0	0	0	0	0	0	0	0	0	0	0	0	0	0	0	0	0	0	0	0	0	0	0	0	0
1301	3.5106671396801997e-19	0.593481729482154	0.17	0.102	1.04010535347305e-14	NOC3L	15	0.160088808438782	0.155156619162061	0.117589589891189	0.311898275016749	0	0	0	0	0	0	0	0	0	0	0	0	0	0	0	0	0	0	0	0	0	0	0	0	0	0	0	0	0	0	0	0	0	0	0	0	0	0
1302	3.7628465578544596e-19	0.772824487487097	0.305	0.233	1.1148185496955401e-14	ITGA3	15	0.659030602334495	0.277146572564638	0.319564336518058	0.634983452610318	0	0	0	0	0	0	0	0	0	0	0	0	0	0	0	0	0	0	0	0	0	0	0	0	0	0	0	0	0	0	0	0	0	0	0	0	0	0
1303	4.8529376228212e-19	0.490819564086612	0.121	0.062	1.43777982951324e-14	ZFAND5	15	0.143932499976935	0.0975215012564961	0.0365071393150428	0.215473443214975	0	0	0	0	0	0	0	0	0	0	0	0	0	0	0	0	0	0	0	0	0	0	0	0	0	0	0	0	0	0	0	0	0	0	0	0	0	0
1304	4.914916166982829e-19	0.603672663895747	0.188	0.118	1.456142212792e-14	ABCE1	15	0.206492273050754	0.175524461786896	0.129038864540758	0.343717966616392	0	0	0	0	0	0	0	0	0	0	0	0	0	0	0	0	0	0	0	0	0	0	0	0	0	0	0	0	0	0	0	0	0	0	0	0	0	0
1305	7.819731283692019e-19	0.647109076257509	0.243	0.172	2.31675178741944e-14	GNL3	15	0.291059121035913	0.261735942680156	0.202118607560942	0.454240956128661	0	0	0	0	0	0	0	0	0	0	0	0	0	0	0	0	0	0	0	0	0	0	0	0	0	0	0	0	0	0	0	0	0	0	0	0	0	0
1306	8.87948793846026e-19	1.00348476886695	0.428	0.372	2.63072589152762e-14	EFNA5	15	1.22704354418592	0.246861766687762	1.02631275565213	1.15437907104847	0	0	0	0	0	0	0	0	0	0	0	0	0	0	0	0	0	0	0	0	0	0	0	0	1	0	0	0	0	0	0	0	0	0	0	0	0	0
1307	1.77906993512119e-18	0.82899642196806	0.195	0.128	5.2708504967835605e-14	GCLM	15	0.120524558301056	0.324070044392925	0.079798395786866	0.392925201382313	0	0	0	0	0	0	0	0	0	0	0	0	0	0	0	0	0	0	0	0	0	0	0	0	0	0	0	0	0	0	0	0	0	0	0	0	0	0
1308	2.10221806567599e-18	0.583181003681746	0.118	0.06	6.22824146317827e-14	AP003555.3	15	0.132665823652173	0.0503313496414555	0.0964664313793583	0.229997459923533	0	0	0	0	0	0	0	0	0	0	0	0	0	0	0	0	0	0	0	0	0	0	0	0	0	0	0	0	0	0	0	0	0	0	0	0	0	0
1309	3.4042189528084397e-18	0.447553117396824	0.137	0.075	1.00856794914856e-13	P4HA1	15	0.1253865682982	0.0935480215518817	0.105676765411879	0.239042204476827	0	0	0	0	0	0	0	0	0	0	0	0	0	0	0	0	0	0	0	0	0	0	0	0	0	0	0	0	0	0	0	0	0	0	0	0	0	0
1310	4.15610199784942e-18	0.919559187986888	0.305	0.237	1.23132833890285e-13	LINC00511	15	0.740101836567403	0.206868324563992	0.410103082031504	0.697595877433701	0	0	0	0	0	0	0	0	0	0	0	0	0	0	0	0	0	0	0	0	0	0	0	0	0	0	0	0	0	0	0	0	0	0	0	0	0	0
1311	4.58219760201827e-18	0.736362017213795	0.373	0.32	1.35756768354995e-13	HIF1A	15	0.662960154914867	0.376779099587309	0.527037758852471	0.766076302491873	0	0	0	0	0	0	0	0	0	0	0	0	0	0	0	0	0	0	0	0	0	0	0	0	0	0	0	0	0	0	0	0	0	0	0	0	0	0
1312	5.42331902496615e-18	0.495906875602322	0.149	0.085	1.60676672752672e-13	C6orf141	15	0.147439339777588	0.115147242911394	0.117838236570908	0.268172661748846	0	0	0	0	0	0	0	0	0	0	0	0	0	0	0	0	0	0	0	0	0	0	0	0	0	0	0	0	0	0	0	0	0	0	0	0	0	0
1313	6.6171258037541794e-18	0.464966694963614	0.144	0.082	1.9604558618782499e-13	HNRNPA1	15	0.135727800170124	0.0977619556578325	0.107381568659987	0.248309072967907	0	0	0	0	0	0	0	0	0	0	0	0	0	0	0	0	0	0	0	0	0	0	0	0	0	0	0	0	0	0	0	0	0	0	0	0	0	0
1314	7.39132024617592e-18	0.458602836779228	0.104	0.051	2.18982644933454e-13	BCL6	15	0.104918493184288	0.0720206002585923	0.0465295193024559	0.18799793657027	0	0	0	0	0	0	0	0	0	0	0	0	0	0	0	0	0	0	0	0	0	0	0	0	1	0	0	0	0	0	0	0	0	0	0	0	0	0
1315	1.05256143915102e-17	0.731374598080895	0.165	0.101	3.11842377577273e-13	HMGCS1	15	0.219716110732218	0.162550656430003	0.0879192279397603	0.329300262062344	0	0	0	0	0	0	0	0	0	0	0	0	0	0	0	1	0	0	0	0	0	0	0	0	0	0	0	0	0	0	0	0	0	0	0	0	0	0
1316	1.48445163405998e-17	0.606038465870954	0.259	0.181	4.39798485622951e-13	SPP1	15	0.435273744630144	0.2065806514652	0.359424107330834	0.542357161052714	0	0	0	0	0	0	0	0	0	0	0	0	0	0	0	0	0	0	0	0	0	0	0	0	0	0	0	0	0	0	0	0	0	0	0	0	0	0
1317	1.52903897938011e-17	0.652818665793435	0.319	0.257	4.53008378420945e-13	ETFA	15	0.396719572432276	0.423224113765394	0.343580238116373	0.617416136489095	0	0	0	0	0	0	0	0	0	0	0	0	0	0	0	0	0	0	0	0	0	0	0	0	0	0	0	0	0	0	0	0	0	0	0	0	0	0
1318	2.43312688879998e-17	0.674985608866942	0.291	0.227	7.20862503344771e-13	HM13	15	0.380732311894545	0.317262853381492	0.317883230148723	0.560953995900382	0	0	0	0	0	0	0	0	0	0	0	0	0	0	0	0	0	0	0	0	0	0	0	0	0	0	0	0	0	0	0	0	0	0	0	0	0	0
1319	2.62458297060737e-17	0.718023605639166	0.413	0.368	7.77585196701846e-13	ARNTL2	15	0.924167153425241	0.672373858824803	0.421307361831581	0.884438403550073	0	0	0	0	0	0	0	0	0	0	0	0	0	0	0	0	0	0	0	0	0	0	0	0	0	0	0	0	0	0	0	0	0	0	0	0	0	0
1320	2.92798149012277e-17	0.627653146658684	0.453	0.41	8.67473076078673e-13	PPARD	15	1.0293544150578	0.934729459857274	0.406379006509924	0.987381416324272	0	0	0	0	0	0	0	0	0	0	0	0	0	0	0	0	0	0	0	0	0	0	0	0	0	0	0	0	0	0	0	0	0	0	0	0	0	0
1321	5.17728868981529e-17	0.40042709505859	0.102	0.051	1.5338753201315799e-12	RSL1D1	15	0.078459802533472	0.0727332756226342	0.0563836849047365	0.179629018550623	0	0	0	0	0	0	0	0	0	0	0	0	0	0	0	0	0	0	0	0	0	0	0	0	0	0	0	0	0	0	0	0	0	0	0	0	0	0
1322	7.15103484525277e-17	0.696420289393829	0.403	0.363	2.11863709360304e-12	CMSS1	15	0.565936152321299	0.659913937244551	0.549436766724661	0.848648893892297	0	0	0	0	0	0	0	0	0	0	0	0	0	0	0	0	0	0	0	0	0	0	0	0	0	0	0	0	0	0	0	0	0	0	0	0	0	0
1323	7.484966011889491e-17	0.533213059225322	0.487	0.453	2.2175708803424998e-12	ASCC3	15	0.833258661198411	0.752907131199337	0.728854281769734	0.986040139660462	0	0	0	0	0	0	0	0	0	0	0	0	0	0	0	0	0	0	0	0	0	0	0	0	0	0	0	0	0	0	0	0	0	0	0	0	0	0
1324	1.24855941945476e-16	0.511072983002493	0.135	0.077	3.69910699201861e-12	WDR36	15	0.135573450642077	0.109059359391956	0.0781771987059208	0.241730701878407	0	0	0	0	0	0	0	0	0	0	0	0	0	0	0	0	0	0	0	0	0	0	0	0	0	0	0	0	0	0	0	0	0	0	0	0	0	0
1325	1.6502148599154002e-16	0.63939095675942	0.244	0.18	4.889091565471359e-12	CD59	15	0.366508258989701	0.298372008247826	0.157574712765951	0.458607369638119	0	0	0	0	0	0	0	0	0	0	0	0	0	0	0	0	0	0	0	0	0	0	0	0	0	0	0	0	0	0	0	0	0	0	0	0	0	0
1326	2.08348989490369e-16	0.76999081997389	0.358	0.305	6.172755511631159e-12	ABLIM2	15	0.747282417302859	0.486472832132796	0.401485697852693	0.7690376598414	0	0	0	0	0	0	0	0	0	0	0	0	0	0	0	0	0	0	0	0	0	0	0	0	0	0	0	0	0	0	0	0	0	0	0	0	0	0
1327	2.62012371629179e-16	0.484755541395667	0.116	0.062	7.76264053425768e-12	SLC6A6	15	0.143474294192583	0.058959858679732	0.0812822785165106	0.21134434617999	0	0	0	0	0	0	0	0	0	0	0	0	0	0	0	0	1	0	0	0	0	0	0	0	0	0	0	0	0	0	0	0	0	0	0	0	0	0
1328	2.77860032482186e-16	0.705547220149502	0.513	0.513	8.23215918234973e-12	KLHL29	15	1.06422415022205	1.03172854490067	0.792865559712958	1.1846324492717	0	0	0	0	0	0	0	0	0	0	0	0	0	0	0	0	0	0	0	0	0	0	0	0	0	0	0	0	0	0	0	0	0	0	0	0	0	0
1329	4.81332901617642e-16	0.558064738694686	0.595	0.627	1.42604498762259e-11	UBE2E2	15	1.33121985632206	1.39170993080108	1.06202240642804	1.43255856398779	0	0	0	0	0	0	0	0	0	0	0	0	0	0	0	0	0	0	0	0	0	0	0	0	0	0	0	0	0	0	0	0	0	0	0	0	0	0
1330	5.45652090335738e-16	0.620110387443819	0.228	0.163	1.6166034480376897e-11	HEATR1	15	0.245927640117364	0.211707944656665	0.246361863054789	0.429277441969246	0	0	0	0	0	0	0	0	0	0	0	0	0	0	0	0	0	0	0	0	0	0	0	0	0	0	0	0	0	0	0	0	0	0	0	0	0	0
1331	5.725283506972901e-16	0.584297850013804	0.403	0.338	1.69622974461086e-11	SAT1	15	0.925370104919767	0.5319737731394	0.543351987674388	0.870615906799755	0	0	0	0	0	0	0	0	0	0	0	0	0	0	0	0	0	0	0	0	0	0	0	0	0	0	0	0	0	0	0	0	0	0	0	0	0	0
1332	1.0672204579255502e-15	0.513538232344845	0.138	0.081	3.16185405069602e-11	CCT5	15	0.135306516238194	0.123869663374956	0.0737516412879424	0.245115405069739	0	0	0	0	0	0	0	0	0	0	0	0	0	0	0	0	0	0	0	0	0	0	0	0	0	0	0	0	0	0	0	0	0	0	0	0	0	0
1333	1.08486026181649e-15	0.626797351843577	0.138	0.081	3.2141154976837094e-11	KIF26B	15	0.195091889906663	0.130865495889965	0.0813891840174237	0.276717992312977	0	0	0	0	0	0	0	0	0	0	0	0	0	0	0	0	0	0	0	0	0	0	0	0	0	0	0	0	0	0	0	0	0	0	0	0	0	0
1334	1.11829055821048e-15	0.665802129797172	0.234	0.171	3.31315943681018e-11	ELOVL5	15	0.243062019520085	0.298016642218778	0.206515358186531	0.451375819559659	0	0	0	0	0	0	0	0	0	0	0	0	0	0	0	0	0	0	0	0	0	0	0	0	0	0	0	0	0	0	0	0	0	0	0	0	0	0
1335	4.22798913563258e-15	0.701868399074967	0.258	0.197	1.25262634121386e-10	HPCAL1	15	0.314216845703365	0.355907855723263	0.226837463173994	0.506725049786772	0	0	0	0	0	0	0	0	0	0	0	0	0	0	0	0	0	0	0	0	0	0	0	0	0	0	0	0	0	0	0	0	0	0	0	0	0	0
1336	6.43140714360395e-15	0.755550706716401	0.316	0.263	1.90543299443554e-10	PTGES3	15	0.445019679542802	0.407163199249551	0.353108519844868	0.623328159292183	0	0	0	0	0	0	0	0	0	0	0	0	0	0	0	0	0	0	0	0	0	0	0	0	0	0	0	0	0	0	0	0	0	0	0	0	0	0
1337	7.05492149435238e-15	0.428877925260782	0.111	0.06	2.09016159113178e-10	TYMP	15	0.106291826231038	0.0393029137313679	0.11616344313633	0.20308705134485	0	0	0	0	0	0	0	0	0	0	0	0	0	0	0	0	0	0	0	0	0	0	0	0	0	0	0	0	0	0	0	0	0	0	0	0	0	0
1338	7.1098204968734e-15	0.570889514765052	0.181	0.121	2.10642651860868e-10	URB1	15	0.232740535381211	0.153483671865616	0.146022160998823	0.333757581632029	0	0	0	0	0	0	0	0	0	0	0	0	0	0	0	0	0	0	0	0	0	0	0	0	0	0	0	0	0	0	0	0	0	0	0	0	0	0
1339	1.4088419713667e-14	0.532570651618747	0.421	0.381	4.17397610856812e-10	MTDH	15	0.721324393084045	0.683000880239023	0.493996122622486	0.82419325842089	0	0	0	0	0	0	0	0	0	0	0	0	0	0	0	0	0	0	0	0	0	0	0	0	0	0	0	0	0	0	0	0	0	0	0	0	0	0
1340	2.46368555193634e-14	0.587119829152288	0.534	0.562	7.2991611847218e-10	PPP2R5E	15	1.14495055402981	1.03072029969008	0.902120592008032	1.19968	0	0	0	0	0	0	0	0	0	0	0	0	0	0	0	0	0	0	0	0	0	0	0	0	0	0	0	0	0	0	0	0	0	0	0	0	0	0
1341	2.80812787434264e-14	0.527784590556563	0.16	0.104	8.319640453314931e-10	NABP1	15	0.167127400459994	0.215057647341808	0.0570353391753445	0.286846965800657	0	0	0	0	0	0	0	0	0	0	0	0	0	0	0	0	0	0	0	0	0	0	0	0	0	0	0	0	0	0	0	0	0	0	0	0	0	0
1342	2.97896129252926e-14	0.5147233483651	0.13	0.077	8.825768621376451e-10	RNF152	15	0.086450627813126	0.113856242450455	0.128278268193953	0.249719978667674	0	0	0	0	0	0	0	0	0	0	0	0	0	0	0	0	0	0	0	0	0	0	0	0	0	0	0	0	0	0	0	0	0	0	0	0	0	0
1343	3.8202490212641903e-14	0.525030283364832	0.181	0.122	1.13182517752994e-9	XPO5	15	0.202619117168621	0.152941436806243	0.18100420352838	0.334671505335837	0	0	0	0	0	0	0	0	0	0	0	0	0	0	0	0	0	0	0	0	0	0	0	0	0	0	0	0	0	0	0	0	0	0	0	0	0	0
1344	5.0877673822985604e-14	0.531903388317907	0.356	0.288	1.50735284235359e-9	TTTY14	15	0.366537842242684	0.653196460366081	0.522906264373438	0.756575428002046	0	0	0	0	0	0	0	0	0	0	0	0	0	0	0	0	0	0	0	0	0	0	0	0	0	0	0	0	0	0	0	0	0	0	0	0	0	0
1345	7.0432895201162e-14	0.523568738325333	0.162	0.105	2.08671538612483e-9	BZW2	15	0.19948	0.113305760493629	0.152629741483799	0.294660345951365	0	0	0	0	0	0	0	0	0	0	0	0	0	0	0	0	0	0	0	0	0	0	0	0	0	0	0	0	0	0	0	0	0	0	0	0	0	0
1346	8.542009595134551e-14	0.57729420348694	0.237	0.178	2.53074118275051e-9	EIF2B3	15	0.275550935992335	0.245421487369101	0.272672423757893	0.451169745632136	0	0	0	0	0	0	0	0	0	0	0	0	0	0	0	0	0	0	0	0	0	0	0	0	0	0	0	0	0	0	0	0	0	0	0	0	0	0
1347	9.431501630147141e-14	0.523692539226512	0.129	0.077	2.7942709879636904e-9	ANO1	15	0.174897490834058	0.0699536809996243	0.121553225156099	0.250944722203387	0	0	0	0	0	0	0	0	0	0	0	0	0	0	0	0	0	0	0	0	0	0	0	0	0	0	0	0	0	0	0	0	0	0	0	0	0	0
1348	1.0625875677979999e-13	0.632906322475918	0.362	0.322	3.1481281871151302e-9	ANXA5	15	0.633292244401998	0.71840678462758	0.261109422114819	0.727853531402292	0	0	0	0	0	0	0	0	0	0	0	0	0	0	0	0	0	0	0	0	0	0	0	0	0	0	0	0	0	0	0	0	0	0	0	0	0	0
1349	1.38668591613315e-13	0.742057419280115	0.218	0.157	4.10833436372768e-9	AADACL2-AS1	15	0.322242597987164	0.307258594514386	0.204924399607879	0.47118246804907	0	0	0	0	0	0	0	0	0	0	0	0	0	0	0	0	0	0	0	0	0	0	0	0	0	0	0	0	0	0	0	0	0	0	0	0	0	0
1350	1.72165789933161e-13	0.444427782039342	0.108	0.061	5.100755858349771e-9	AL049629.1	15	0.148281668455267	0.0703017954089057	0.0612764726598665	0.196401049995906	0	0	0	0	0	0	0	0	0	0	0	0	0	0	0	0	0	0	0	0	0	0	0	0	0	0	0	0	0	0	0	0	0	0	0	0	0	0
1351	2.8681167521449996e-13	0.62896379919403	0.263	0.21	8.497369501579991e-9	ZNHIT6	15	0.379366685677735	0.299716169075601	0.280785519977679	0.511469556026836	0	0	0	0	0	0	0	0	0	0	0	0	0	0	0	0	0	0	0	0	0	0	0	0	0	0	0	0	0	0	0	0	0	0	0	0	0	0
1352	4.43681821631868e-13	0.585091291281865	0.525	0.538	1.31449613294874e-8	LINC00513	15	1.03782363678262	1.16808914197606	0.824268685423087	1.20878152993841	0	0	0	0	0	0	0	0	0	0	0	0	0	0	0	0	0	0	0	0	0	0	0	0	0	0	0	0	0	0	0	0	0	0	0	0	0	0
1353	4.92729265808328e-13	0.731764552794744	0.276	0.216	1.45980899581033e-8	ABTB2	15	0.582939776104724	0.412527998345149	0.252727961606802	0.605525099276957	0	0	0	0	0	0	0	0	0	0	0	0	0	0	0	0	0	0	0	0	0	0	0	0	0	0	0	0	0	0	0	0	0	0	0	0	0	0
1354	7.09153838198027e-13	0.421446759613525	0.104	0.058	2.10101007642929e-8	SNHG12	15	0.11941241676507	0.0731562474552551	0.0617487965429953	0.186496094986053	0	0	0	0	0	0	0	0	0	0	0	0	0	0	0	0	0	0	0	0	0	0	0	0	0	0	0	0	0	0	0	0	0	0	0	0	0	0
1355	7.89655836782414e-13	0.529505356099519	0.474	0.486	2.33951334763526e-8	UGGT2	15	0.893494788703658	0.787076239744301	0.770434373366401	0.992303168400301	0	0	0	0	0	0	0	0	0	0	0	0	0	0	0	0	0	0	0	0	0	0	0	0	0	0	0	0	0	0	0	0	0	0	0	0	0	0
1356	1.2348293679403499e-12	0.440056129435255	0.223	0.157	3.65842896839686e-8	MT-ND3	15	0.281388812806088	0.19138703781214	0.382966323064318	0.455602639572845	0	0	0	0	0	0	0	0	0	0	0	0	0	0	0	0	0	0	0	0	0	0	0	0	0	0	0	0	0	0	0	0	0	0	0	0	0	0
1357	1.4439402176460898e-12	0.586986550020638	0.401	0.369	4.27796168282007e-8	TFPI	15	0.581362821779286	0.819155422741819	0.485966933894548	0.842638229697901	0	0	0	0	0	0	0	0	0	0	0	0	0	0	0	0	0	0	0	0	0	0	0	0	0	0	0	0	0	0	0	0	0	0	0	0	0	0
1358	1.5246739690520099e-12	0.455709243400586	0.145	0.093	4.51715156811038e-8	TARS	15	0.156511423130639	0.157194610185524	0.0834851565004822	0.255094845953539	0	0	0	0	0	0	0	0	0	0	0	0	0	0	0	0	0	0	0	0	0	0	0	0	0	0	0	0	0	0	0	0	0	0	0	0	0	0
1359	1.95297927478647e-12	0.53039624595413	0.139	0.089	5.78609169740987e-8	SERPINB1	15	0.18501925394321	0.14221888545397	0.0710034932999776	0.258903795119451	0	0	0	0	0	0	0	0	0	0	0	0	0	0	0	0	0	0	0	0	0	0	0	0	0	0	0	0	0	0	0	0	0	0	0	0	0	0
1360	2.1608866841563698e-12	0.593081795501802	0.287	0.241	6.40205897915008e-8	EIF5B	15	0.449390263941958	0.3686928773566	0.298207218471419	0.553953477192906	0	0	0	0	0	0	0	0	0	0	0	0	0	0	0	0	0	0	0	0	0	0	0	0	0	0	0	0	0	0	0	0	0	0	0	0	0	0
1361	2.4307140144317698e-12	0.545157591302321	0.21	0.155	7.20147641055701e-8	AMD1	15	0.276722954844855	0.199063271723087	0.212079103339759	0.387031094085039	0	0	0	0	0	0	0	0	0	0	0	0	0	0	0	0	0	0	0	0	0	0	0	0	0	0	0	0	0	0	0	0	0	0	0	0	0	0
1362	2.54392685949188e-12	0.396941717160584	0.114	0.067	7.53689210661659e-8	WDR4	15	0.102067377065988	0.0971949743792299	0.0793448438685928	0.19838615306652	0	0	0	0	0	0	0	0	0	0	0	0	0	0	0	0	0	0	0	0	0	0	0	0	0	0	0	0	0	0	0	0	0	0	0	0	0	0
1363	2.65025800045207e-12	0.486378498458018	0.147	0.096	7.85191937793934e-8	RRP12	15	0.172169657895633	0.140035926079561	0.108058909192949	0.267213070538239	0	0	0	0	0	0	0	0	0	0	0	0	0	0	0	0	0	0	0	0	0	0	0	0	0	0	0	0	0	0	0	0	0	0	0	0	0	0
1364	2.66846593488249e-12	0.510917131112125	0.172	0.119	7.90586402527635e-8	TMEM120B	15	0.187199198509377	0.190202995218582	0.140234712206275	0.317150689364649	0	0	0	0	0	0	0	0	0	0	0	0	0	0	0	0	0	0	0	0	0	0	0	0	0	0	0	0	0	0	0	0	0	0	0	0	0	0
1365	3.40874301416601e-12	0.550002687610706	0.423	0.4	1.00990829280696e-7	CCNH	15	0.698323721787157	0.559326188496824	0.751033434056406	0.881772340260138	0	0	0	0	0	0	0	0	0	0	0	0	0	0	0	0	0	0	0	0	0	0	0	0	0	0	0	0	0	0	0	0	0	0	0	0	0	0
1366	6.157950625773739e-12	0.474542334402844	0.156	0.105	1.82441603189799e-7	SRP72	15	0.186107495916282	0.154900135613294	0.110492328139561	0.278036433594061	0	0	0	0	0	0	0	0	0	0	0	0	0	0	0	0	0	0	0	0	0	0	0	0	0	0	0	0	0	0	0	0	0	0	0	0	0	0
1367	7.065672604882409e-12	0.569690419922518	0.246	0.191	2.09334682264851e-7	PNPT1	15	0.304375684735503	0.224361679036156	0.32833935443178	0.464858062602348	0	0	0	0	0	0	0	0	0	0	0	0	0	0	0	0	0	0	0	0	0	0	0	0	0	0	0	0	0	0	0	0	0	0	0	0	0	0
1368	8.386779359851939e-12	0.392253223464304	0.103	0.059	2.48475112094333e-7	PUS1	15	0.0997599650205323	0.08468030399169	0.0691695596046639	0.182735370996551	0	0	0	0	0	0	0	0	0	0	0	0	0	0	0	0	0	0	0	0	0	0	0	0	0	0	0	0	0	0	0	0	0	0	0	0	0	0
1369	1.15954664233676e-11	0.569425559463951	0.291	0.247	3.43538883725111e-7	PHC2	15	0.48906964244188	0.409030826370954	0.266433309543348	0.556110467662297	0	0	0	0	0	0	0	0	0	0	0	0	0	0	0	0	0	0	0	0	0	0	0	0	0	0	0	0	0	0	0	0	0	0	0	0	0	0
1370	1.3899683081282198e-11	0.553639165453747	0.272	0.222	4.11805910649148e-7	ATF6	15	0.347274823943914	0.392051166814088	0.254332432478684	0.504080047681993	0	0	0	0	0	0	0	0	0	0	0	0	0	0	0	0	0	0	0	0	0	0	0	0	0	0	0	0	0	0	0	0	0	0	0	0	0	0
1371	2.12539912465573e-11	0.595388542931641	0.178	0.129	6.29691998661753e-7	MSN	15	0.293084	0.204126577370355	0.0998828747006474	0.338148010773204	0	0	0	0	0	0	0	0	0	0	0	0	0	0	0	0	0	0	0	0	0	0	0	0	0	0	0	0	0	0	0	0	0	0	0	0	0	0
1372	2.22782968790387e-11	0.429576588400481	0.174	0.117	6.6003910163528e-7	MT-ND1	15	0.185039945906908	0.121789809917508	0.290978168731677	0.342504164157917	0	0	0	0	0	0	0	0	0	0	0	0	0	0	0	0	0	0	0	0	0	0	0	0	0	0	0	0	0	0	0	0	0	0	0	0	0	0
1373	3.1181012303310295e-11	0.405088759628442	0.117	0.073	9.23799851510173e-7	CCT8	15	0.135141544329451	0.0894311730878112	0.0775451843283404	0.204426348814181	0	0	0	0	0	0	0	0	0	0	0	0	0	0	0	0	0	0	0	0	0	0	0	0	0	0	0	0	0	0	0	0	0	0	0	0	0	0
1374	3.6690047868800896e-11	0.533563983054344	0.207	0.154	1.08701604820896e-6	RASGRF2	15	0.271785155558452	0.332764642856856	0.140005350252236	0.396628832504198	0	0	0	0	0	0	0	0	0	0	0	0	0	0	0	0	0	0	0	0	0	0	0	0	0	0	0	0	0	0	0	0	0	0	0	0	0	0
1375	4.611439229756359e-11	0.563000154094602	0.289	0.244	1.36623110059992e-6	ESF1	15	0.401877114451508	0.337428177564369	0.384038128310035	0.557601174999883	0	0	0	0	0	0	0	0	0	0	0	0	0	0	0	0	0	0	0	0	0	0	0	0	0	0	0	0	0	0	0	0	0	0	0	0	0	0
1376	5.996383602178659e-11	0.540886467639127	0.292	0.249	1.77654856981747e-6	MDN1	15	0.3836908356755	0.379483878198081	0.371700715938381	0.562204490873823	0	0	0	0	0	0	0	0	0	0	0	0	0	0	0	0	0	0	0	0	0	0	0	0	0	0	0	0	0	0	0	0	0	0	0	0	0	0
1377	8.525111690422419e-11	0.435218039253673	0.169	0.119	2.52573484052145e-6	RPF2	15	0.196997157428114	0.142512193451137	0.183557104857557	0.304034539756114	0	0	0	0	0	0	0	0	0	0	0	0	0	0	0	0	0	0	0	0	0	0	0	0	0	0	0	0	0	0	0	0	0	0	0	0	0	0
1378	8.75282230712834e-11	0.485893391991375	0.181	0.131	2.59319866493291e-6	RRP15	15	0.218134707053917	0.158769148057154	0.201414499987741	0.333308546063446	0	0	0	0	0	0	0	0	0	0	0	0	0	0	0	0	0	0	0	0	0	0	0	0	0	0	0	0	0	0	0	0	0	0	0	0	0	0
1379	9.9495404653976e-11	0.604690596128353	0.35	0.329	2.94775035368335e-6	LARP4	15	0.54449981068259	0.530110085979163	0.445605171328963	0.698310661978553	0	0	0	0	0	0	0	0	0	0	0	0	0	0	0	0	0	0	0	0	0	0	0	0	0	0	0	0	0	0	0	0	0	0	0	0	0	0
1380	1.0794211407177001e-10	0.356232448111019	0.63	0.699	3.19800101360434e-6	BIRC6	15	1.35974344492718	1.32236294841853	1.2594255118861	1.39408931484732	0	0	0	0	0	0	0	0	0	0	0	0	0	0	0	0	0	0	0	0	0	0	0	0	0	0	0	0	0	0	0	0	0	0	0	0	0	0
1381	2.06089465726447e-10	0.49624537196009	0.21	0.161	6.10581260107745e-6	UCK2	15	0.287095199311925	0.245333933351803	0.199553884134862	0.390024060426745	0	0	0	0	0	0	0	0	0	0	0	0	0	0	0	0	0	0	0	0	0	0	0	0	0	0	0	0	0	0	0	0	0	0	0	0	0	0
1382	2.17595632656678e-10	0.514812321934823	0.242	0.194	6.44670580871939e-6	AL513327.1	15	0.337092425729167	0.28335891482746	0.262768369776416	0.450153813285473	0	0	0	0	0	0	0	0	0	0	0	0	0	0	0	0	0	0	0	0	0	0	0	0	0	0	0	0	0	0	0	0	0	0	0	0	0	0
1383	2.41428696334662e-10	0.485973863411266	0.141	0.096	7.15280798630702e-6	SURF4	15	0.194123903636924	0.141706725445774	0.0749991749291333	0.253820030988594	0	0	0	0	0	0	0	0	0	0	0	0	0	0	0	0	0	0	0	0	0	0	0	0	0	0	0	0	0	0	0	0	0	0	0	0	0	0
1384	2.53895257952735e-10	0.413330329569067	0.694	0.77	7.52215480736567e-6	MAP4K3	15	1.6929648596315101	1.96808949229146	1.40003565962317	1.75567810922493	0	0	0	0	0	0	0	0	0	0	0	0	0	0	0	0	0	0	0	0	0	0	0	0	0	0	0	0	0	0	0	0	0	0	0	0	0	0
1385	3.12031306385658e-10	0.453244432638776	0.118	0.075	9.2445515142879e-6	SLC16A1-AS1	15	0.0739851490365966	0.145058937900729	0.0874026073464897	0.218231436714605	0	0	0	0	0	0	0	0	0	0	0	0	0	0	0	0	0	0	0	0	0	0	0	0	0	0	0	0	0	0	0	0	0	0	0	0	0	0
1386	3.20897709992399e-10	0.563303618941408	0.433	0.435	9.5072364539448e-6	OLA1	15	0.841239570620084	0.735874299340831	0.634480971451956	0.902845686161464	0	0	0	0	0	0	0	0	0	0	0	0	0	0	0	0	0	0	0	0	0	0	0	0	0	0	0	0	0	0	0	0	0	0	0	0	0	0
1387	3.35638783473813e-10	0.659392359780979	0.31	0.278	9.94397023797866e-6	SNX10	15	0.600701827404055	0.432490109915612	0.358193128281088	0.640895820563709	0	0	0	0	0	0	0	0	0	0	0	0	0	0	0	0	0	1	0	0	0	0	0	0	0	0	0	0	0	0	0	0	0	0	0	0	0	0
1388	3.38090697434408e-10	0.642928958608255	0.344	0.322	1.00166130928892e-5	SSH1	15	0.618689899966542	0.592695048765484	0.372995925682911	0.710145571891918	0	0	0	0	0	0	0	0	0	0	0	0	0	0	0	0	0	0	0	0	0	0	0	0	1	0	0	0	0	1	1	0	0	0	0	0	1	0
1389	3.40693383285177e-10	0.371625766250063	0.105	0.063	1.00937228665899e-5	RABEPK	15	0.0810212118338534	0.0762116756414989	0.109944260077413	0.188894596772698	0	0	0	0	0	0	0	0	0	0	0	0	0	0	0	0	0	0	0	0	0	0	0	0	0	0	0	0	0	0	0	0	0	0	0	0	0	0
1390	3.90874061242093e-10	0.502669583031924	0.57	0.614	1.15804258124195e-5	ZDHHC14	15	1.32586116542661	1.29550325398323	1.04697532440424	1.34743574099455	0	0	0	0	0	0	0	0	0	0	0	0	0	0	0	0	0	0	0	0	0	0	0	0	0	0	0	0	0	0	0	0	0	0	0	0	0	0
1391	4.69541657481651e-10	0.523947548484753	0.316	0.268	1.39111106862089e-5	ELL2	15	0.326633415525752	0.925383708554995	0.167215596353837	0.664245684264483	0	0	0	0	0	0	0	0	0	0	0	0	0	0	0	0	0	0	0	0	0	0	0	0	0	0	0	0	0	0	0	0	0	0	0	0	0	0
1392	4.77352606451147e-10	0.443330936733393	0.491	0.495	1.41425256713281e-5	STAT3	15	0.942535505566164	0.87607241508194	0.78417217654971	1.01790006556311	0	0	0	0	0	0	0	0	0	0	0	0	0	0	0	0	0	0	0	0	0	0	0	0	0	0	0	0	0	0	0	0	0	0	0	0	0	0
1393	5.22193048707663e-10	0.586368287054114	0.212	0.165	1.54710134540619e-5	FRMD6	15	0.307119765095526	0.275506020722774	0.197492704518282	0.416478832887094	0	0	0	0	0	0	0	0	0	0	0	0	0	0	0	0	0	0	0	0	0	0	0	1	1	0	0	0	0	0	0	0	1	0	0	0	0	0
1394	6.06263515960874e-10	0.560236829294664	0.335	0.309	1.79617691873728e-5	PMM2	15	0.578477819505473	0.492246238626639	0.408061078423676	0.663027247957588	0	0	0	0	0	0	0	0	0	0	0	0	0	0	0	0	0	0	0	0	0	0	0	0	0	0	0	0	0	0	0	0	0	0	0	0	0	0
1395	6.61478132862139e-10	0.495585645651937	0.142	0.097	1.95976126423066e-5	GPAT3	15	0.116662762518305	0.27255914660207	0.050793476485224	0.268470013241595	0	0	0	0	0	0	0	0	0	0	0	0	0	0	0	0	0	0	0	0	0	0	0	0	0	0	0	0	0	0	0	0	0	0	0	0	0	0
1396	6.63957030722005e-10	0.504774356078503	0.163	0.117	1.96710549492009e-5	AGPAT5	15	0.192788162738017	0.138049223924387	0.176380873381684	0.303469940155469	0	0	0	0	0	0	0	0	0	0	0	0	0	0	0	0	0	0	0	0	0	0	0	0	0	0	0	0	0	0	0	0	0	0	0	0	0	0
1397	7.0923643148054e-10	0.417567649635987	0.157	0.11	2.1012547755474e-5	ITGB5-AS1	15	0.167562694856662	0.175484791064697	0.14698423626576	0.284482930761759	0	0	0	0	0	0	0	0	0	0	0	0	0	0	0	0	0	0	0	0	0	0	0	0	0	0	0	0	0	0	0	0	0	0	0	0	0	0
1398	7.90847287551637e-10	0.400051358992034	0.104	0.064	2.34304325882923e-5	RIOK1	15	0.0993224123703694	0.0875604748442805	0.0772435286886679	0.184850411396274	0	0	0	0	0	0	0	0	0	0	0	0	0	0	0	0	0	0	0	0	0	0	0	0	0	0	0	0	0	0	0	0	0	0	0	0	0	0
1399	1.0393519710828202e-9	0.430897324383001	0.131	0.088	3.07928808472708e-5	CANX	15	0.172879517606284	0.0980073042636885	0.109494575841902	0.232796043725263	0	0	0	0	0	0	0	0	0	0	0	0	0	0	0	0	0	0	0	0	0	0	0	0	0	0	0	0	0	0	0	0	0	0	0	0	0	0
1400	1.1828644849724501e-9	0.451368253504852	0.397	0.368	3.50447260962789e-5	INTS6	15	0.693236505774231	0.698983155385195	0.487028224106561	0.783927253005682	0	0	0	0	0	0	0	0	0	0	0	0	0	0	0	0	0	0	0	0	0	0	0	0	0	0	0	0	0	0	0	0	0	0	0	0	0	0
1401	1.3729135510854302e-9	0.596040910331388	0.45	0.452	4.0675309778008e-5	KYNU	15	0.95810376252129	0.901985362442675	0.704730716246604	1.03302297721314	0	0	0	0	0	0	0	0	0	0	0	0	0	0	0	0	0	0	0	0	0	0	0	0	0	0	0	0	0	0	0	0	0	0	0	0	0	0
1402	1.4095925206239e-9	0.509774760199754	0.558	0.608	4.17619976085244e-5	PRKCE	15	1.11409749696912	1.2245922439658	1.07165736030971	1.28316522736738	0	0	0	0	0	0	0	0	0	0	0	0	0	0	0	0	0	0	0	0	0	0	0	0	1	0	0	0	0	1	1	0	0	0	0	0	1	0
[truncated: 78 more rows]
[truncated: 5,000 more columns]
